# Supplementary material for: Quantitative proteomic analysis of amastigotes from Leishmania (L.) amazonensis LV79 and PH8 strains reveals molecular traits associated with the virulence phenotype
Source: PLoS Negl Trop Dis. 2017 Nov 27;11(11):e0006090. doi: 10.1371/journal.pntd.0006090 (PMC5720813; doi:10.1371/journal.pntd.0006090)
Supplement: S1 Table — (XLSX) [file pntd.0006090.s004.xlsx]

## Sheet: Table S1
S1 Table. Protein groups identified in the soluble proteome of PH8 and LV79 amastigotes.
LFQ intensity LV1_1	LFQ intensity LV1_3	LFQ intensity LV2_1	LFQ intensity LV2_3	LFQ intensity LV3_1	LFQ intensity LV3_3	LFQ intensity PH1_4	LFQ intensity PH1_5	LFQ intensity PH2_4	LFQ intensity PH2_5	LFQ intensity PH3_1	LFQ intensity PH3_3	N: Peptides	N: Razor + unique peptides	N: Unique peptides	N: Sequence coverage [%]	N: Unique + razor sequence coverage [%]	N: Unique sequence coverage [%]	N: Mol. weight [kDa]	N: Q-value	N: Score	N: Intensity	N: MS/MS Count	T: Protein IDs	T: Majority protein IDs	T: Peptide counts (all)	T: Peptide counts (razor+unique)	T: Peptide counts (unique)	T: Fasta headers
157890000	177460000	198530000	214830000	150760000	195490000	154360000	141050000	76733000	122190000	247150000	206890000	7	7	7	21.3	21.3	21.3	45.326	0	63.502	1155400000	24	tr|W5XL77|W5XL77_LEIMA;tr|E9B7E3|E9B7E3_LEIDB;sp|O62591|IF4A_LEIMA;sp|A4HRK0|IF4A_LEIIN;tr|E9AJG4|E9AJG4_LEIMU;tr|A0A088RHF2|A0A088RHF2_9TRYP;sp|Q25225|IF4A_LEIBR	tr|W5XL77|W5XL77_LEIMA;tr|E9B7E3|E9B7E3_LEIDB;sp|O62591|IF4A_LEIMA;sp|A4HRK0|IF4A_LEIIN;tr|E9AJG4|E9AJG4_LEIMU;tr|A0A088RHF2|A0A088RHF2_9TRYP;sp|Q25225|IF4A_LEIBR	7;7;7;7;7;6;6	7;7;7;7;7;6;6	7;7;7;7;7;6;6	>tr|W5XL77|W5XL77_LEIMA Putative eukaryotic initiation factor 4a OS=Leishmania major GN=IF4a PE=3 SV=1;>tr|E9B7E3|E9B7E3_LEIDB Eukaryotic initiation factor 4a, putative OS=Leishmania donovani (strain BPK282A1) GN=LDBPK_010790 PE=3 SV=1;>sp|O62591|IF4A_LEIM
0	3208900	0	6146500	4323300	6238000	7676300	11309000	8491400	7288100	7497700	8000000	1	1	1	5.3	5.3	5.3	30.008	0	7.5978	35035000	3	tr|E9BRS2|E9BRS2_LEIDB;tr|E8NHI0|E8NHI0_LEIMU;sp|Q4FX73|RS3A_LEIMA;sp|A4IAU1|RS3A2_LEIIN;sp|A4IAU0|RS3A1_LEIIN	tr|E9BRS2|E9BRS2_LEIDB;tr|E8NHI0|E8NHI0_LEIMU;sp|Q4FX73|RS3A_LEIMA;sp|A4IAU1|RS3A2_LEIIN;sp|A4IAU0|RS3A1_LEIIN	1;1;1;1;1	1;1;1;1;1	1;1;1;1;1	>tr|E9BRS2|E9BRS2_LEIDB 40S ribosomal protein S3a OS=Leishmania donovani (strain BPK282A1) GN=LDBPK_350400 PE=3 SV=1;>tr|E8NHI0|E8NHI0_LEIMU 40S ribosomal protein S3a OS=Leishmania mexicana (strain MHOM/GT/2001/U1103) GN=LmxM_34_0400a_1 PE=3 SV=1;>sp|Q4FX7
2699600	3154700	0	1041800	0	0	2344600	0	2928400	3364200	1379600	1816500	1	1	1	10.8	10.8	10.8	17.828	0.0021505	6.7536	11422000	2	sp|E9AXF0|IF5A_LEIMU	sp|E9AXF0|IF5A_LEIMU	1	1	1	>sp|E9AXF0|IF5A_LEIMU Eukaryotic translation initiation factor 5A OS=Leishmania mexicana (strain MHOM/GT/2001/U1103) GN=LMXM_25_0720 PE=1 SV=1
19957000	26794000	12904000	18623000	25199000	19957000	37601000	38661000	25137000	34705000	12324000	12591000	3	3	3	4.7	4.7	4.7	87.428	0	37.088	178260000	10	sp|E9PV24|FIBA_MOUSE	sp|E9PV24|FIBA_MOUSE	3	3	3	>sp|E9PV24|FIBA_MOUSE Fibrinogen alpha chain OS=Mus musculus GN=Fga PE=1 SV=1
0	0	874220	286640	0	0	132930	0	0	0	0	170630	1	1	1	2.8	2.8	2.8	62.277	0.0020661	6.5499	859180	1	sp|O08553|DPYL2_MOUSE	sp|O08553|DPYL2_MOUSE	1	1	1	>sp|O08553|DPYL2_MOUSE Dihydropyrimidinase-related protein 2 OS=Mus musculus GN=Dpysl2 PE=1 SV=2
156800000	138670000	189240000	170000000	268400000	268010000	463070000	432250000	184900000	220830000	158560000	213980000	7	7	7	48.5	48.5	48.5	19.331	0	153.11	1593500000	76	sp|O08692|NGP_MOUSE	sp|O08692|NGP_MOUSE	7	7	7	>sp|O08692|NGP_MOUSE Neutrophilic granule protein OS=Mus musculus GN=Ngp PE=1 SV=1
120410000	92964000	143680000	123450000	173010000	158760000	113730000	124660000	183660000	205440000	126920000	151270000	4	4	4	32.6	32.6	32.6	11.22	0	28.758	974050000	15	tr|Q9GU60|Q9GU60_LEIAM;tr|G1AQL5|G1AQL5_LEIIN;tr|E9BS96|E9BS96_LEIDB;tr|E9BS95|E9BS95_LEIDB;tr|E9B6A2|E9B6A2_LEIMU;tr|E9B6A1|E9B6A1_LEIMU;tr|E9B6A0|E9B6A0_LEIMU;tr|E9AF45|E9AF45_LEIMA;tr|A4IBB3|A4IBB3_LEIIN;tr|A4IBB2|A4IBB2_LEIIN;sp|Q25298|KM11C_LEIIN;sp|O21436|KM11_LEITR;sp|Q36736|KM11_LEIDO;sp|Q25297|KM11B_LEIIN;tr|T2FGA3|T2FGA3_LEIIN;tr|Q9XZH5|Q9XZH5_LEIBR;tr|Q9NHU4|Q9NHU4_9TRYP;tr|Q7KQ25|Q7KQ…	tr|Q9GU60|Q9GU60_LEIAM;tr|G1AQL5|G1AQL5_LEIIN;tr|E9BS96|E9BS96_LEIDB;tr|E9BS95|E9BS95_LEIDB;tr|E9B6A2|E9B6A2_LEIMU;tr|E9B6A1|E9B6A1_LEIMU;tr|E9B6A0|E9B6A0_LEIMU;tr|E9AF45|E9AF45_LEIMA;tr|A4IBB3|A4IBB3_LEIIN;tr|A4IBB2|A4IBB2_LEIIN;sp|Q25298|KM11C_LEIIN;sp|O21436|KM11_LEITR;sp|Q36736|KM11_LEIDO;sp|Q25297|KM11B_LEIIN	4;4;4;4;4;4;4;4;4;4;4;4;2;2;1;1;1;1;1;1;1;1;1;1;1;1;1;1;1;1;1;1;1;1	4;4;4;4;4;4;4;4;4;4;4;4;2;2;1;1;1;1;1;1;1;1;1;1;1;1;1;1;1;1;1;1;1;1	4;4;4;4;4;4;4;4;4;4;4;4;2;2;1;1;1;1;1;1;1;1;1;1;1;1;1;1;1;1;1;1;1;1	>tr|Q9GU60|Q9GU60_LEIAM Kinetoplast membrane protein 11 OS=Leishmania amazonensis GN=Kmp-11 PE=2 SV=1;>tr|G1AQL5|G1AQL5_LEIIN Kinetoplastid membrane protein-11 OS=Leishmania infantum PE=4 SV=1;>tr|E9BS96|E9BS96_LEIDB Kinetoplastid membrane protein-11 OS=Le
27480000	37465000	28992000	38529000	20066000	32058000	23260000	27579000	25508000	22901000	12965000	40096000	5	5	5	19.8	19.8	19.8	36.384	0	31.194	191270000	6	sp|O35639|ANXA3_MOUSE;tr|Q3TET3|Q3TET3_MOUSE;tr|A0A0G2JGL7|A0A0G2JGL7_MOUSE;tr|A0A0G2JDV9|A0A0G2JDV9_MOUSE	sp|O35639|ANXA3_MOUSE;tr|Q3TET3|Q3TET3_MOUSE	5;3;2;1	5;3;2;1	5;3;2;1	>sp|O35639|ANXA3_MOUSE Annexin A3 OS=Mus musculus GN=Anxa3 PE=1 SV=4;>tr|Q3TET3|Q3TET3_MOUSE Annexin OS=Mus musculus GN=Anxa3 PE=1 SV=1
98321000	97151000	142120000	163730000	93325000	111470000	186820000	142090000	93471000	86458000	112810000	111270000	7	7	7	21.9	21.9	21.9	44.458	0	187.71	815710000	46	sp|O35744|CHIL3_MOUSE;sp|Q91Z98|CHIL4_MOUSE	sp|O35744|CHIL3_MOUSE	7;2	7;2	7;2	>sp|O35744|CHIL3_MOUSE Chitinase-like protein 3 OS=Mus musculus GN=Chil3 PE=1 SV=2
17415000	20773000	25805000	28076000	25476000	25080000	29890000	28573000	25605000	30755000	31047000	28853000	1	1	1	6.4	6.4	6.4	28.262	0	7.4162	175790000	13	tr|E9AVH4|E9AVH4_LEIMU;tr|E9AF23|E9AF23_LEIMA;tr|A4HZI4|A4HZI4_LEIIN;tr|A4HMM1|A4HMM1_LEIBR;tr|A4HLC0|A4HLC0_LEIBR;tr|A0A088RQA8|A0A088RQA8_9TRYP;sp|Q9NE83|RS6_LEIMA;sp|O44012|RS6_LEIIN	tr|E9AVH4|E9AVH4_LEIMU;tr|E9AF23|E9AF23_LEIMA;tr|A4HZI4|A4HZI4_LEIIN;tr|A4HMM1|A4HMM1_LEIBR;tr|A4HLC0|A4HLC0_LEIBR;tr|A0A088RQA8|A0A088RQA8_9TRYP;sp|Q9NE83|RS6_LEIMA;sp|O44012|RS6_LEIIN	1;1;1;1;1;1;1;1	1;1;1;1;1;1;1;1	1;1;1;1;1;1;1;1	>tr|E9AVH4|E9AVH4_LEIMU 40S ribosomal protein S6 OS=Leishmania mexicana (strain MHOM/GT/2001/U1103) GN=LMXM_21_1780 PE=3 SV=1;>tr|E9AF23|E9AF23_LEIMA 40S ribosomal protein S6 OS=Leishmania major GN=LMJF_35_2010 PE=3 SV=1;>tr|A4HZI4|A4HZI4_LEIIN 40S ribosom
28359000	17594000	9729600	13281000	13764000	13207000	14404000	0	16450000	11687000	12365000	11179000	2	2	2	8.6	8.6	8.6	25.99	0	13.28	101490000	3	tr|E9BFX7|E9BFX7_LEIDB;tr|Q9NGJ9|Q9NGJ9_LEIAM;sp|O46310|RIR2_LEIAM;tr|O76285|O76285_LEIAM;tr|E9AZB1|E9AZB1_LEIMU;tr|E9ADI5|E9ADI5_LEIMA;tr|A4I2X5|A4I2X5_LEIIN;tr|A4HFY2|A4HFY2_LEIBR;tr|A0A088RWF2|A0A088RWF2_9TRYP;tr|Q4QBL8|Q4QBL8_LEIMA;tr|E9AVW1|E9AVW1_LEIMU;tr|E9AGZ9|E9AGZ9_LEIIN;tr|A4HCG7|A4HCG7_LEIBR;tr|A0A088RR84|A0A088RR84_9TRYP	tr|E9BFX7|E9BFX7_LEIDB;tr|Q9NGJ9|Q9NGJ9_LEIAM;sp|O46310|RIR2_LEIAM;tr|O76285|O76285_LEIAM;tr|E9AZB1|E9AZB1_LEIMU;tr|E9ADI5|E9ADI5_LEIMA;tr|A4I2X5|A4I2X5_LEIIN;tr|A4HFY2|A4HFY2_LEIBR;tr|A0A088RWF2|A0A088RWF2_9TRYP;tr|Q4QBL8|Q4QBL8_LEIMA;tr|E9AVW1|E9AVW1_LEIMU;tr|E9AGZ9|E9AGZ9_LEIIN;tr|A4HCG7|A4HCG7_LEIBR;tr|A0A088RR84|A0A088RR84_9TRYP	2;2;2;2;2;2;2;2;2;2;2;2;2;2	2;2;2;2;2;2;2;2;2;2;2;2;2;2	2;2;2;2;2;2;2;2;2;2;2;2;2;2	>tr|E9BFX7|E9BFX7_LEIDB Ribonucleoside-diphosphate reductase small chain, putative OS=Leishmania donovani (strain BPK282A1) GN=LDBPK_221110 PE=4 SV=1;>tr|Q9NGJ9|Q9NGJ9_LEIAM Ribonucleotide reductase small subunit M2 OS=Leishmania amazonensis PE=4 SV=1;>sp|
7539400	8748600	10367000	9885900	9357800	8205300	8039100	0	0	0	8027000	11727000	1	1	1	4.1	4.1	4.1	38.474	0	7.6251	46951000	1	sp|O70370|CATS_MOUSE;tr|F6WR04|F6WR04_MOUSE	sp|O70370|CATS_MOUSE;tr|F6WR04|F6WR04_MOUSE	1;1	1;1	1;1	>sp|O70370|CATS_MOUSE Cathepsin S OS=Mus musculus GN=Ctss PE=1 SV=2;>tr|F6WR04|F6WR04_MOUSE Cathepsin S OS=Mus musculus GN=Ctss PE=1 SV=1
37559000	28081000	30914000	28226000	33300000	33737000	31598000	40371000	36454000	26046000	29582000	41110000	4	4	4	16.9	16.9	16.9	50.989	0	40.605	232040000	15	tr|Q3U1N0|Q3U1N0_MOUSE;sp|O89053|COR1A_MOUSE;tr|G3UYK8|G3UYK8_MOUSE;tr|G3UX53|G3UX53_MOUSE;tr|D3YXM2|D3YXM2_MOUSE;tr|D3YW57|D3YW57_MOUSE	tr|Q3U1N0|Q3U1N0_MOUSE;sp|O89053|COR1A_MOUSE;tr|G3UYK8|G3UYK8_MOUSE	4;4;3;1;1;1	4;4;3;1;1;1	4;4;3;1;1;1	>tr|Q3U1N0|Q3U1N0_MOUSE Coronin OS=Mus musculus GN=Coro1a PE=1 SV=1;>sp|O89053|COR1A_MOUSE Coronin-1A OS=Mus musculus GN=Coro1a PE=1 SV=5;>tr|G3UYK8|G3UYK8_MOUSE Coronin OS=Mus musculus GN=Coro1a PE=1 SV=1
1931900	1257700	1222300	1207400	770320	0	998050	1011600	1294900	990890	1230300	1117600	1	1	1	4.6	4.6	4.6	24.57	0	12.587	7851000	2	sp|P00493|HPRT_MOUSE	sp|P00493|HPRT_MOUSE	1	1	1	>sp|P00493|HPRT_MOUSE Hypoxanthine-guanine phosphoribosyltransferase OS=Mus musculus GN=Hprt1 PE=1 SV=3
1043800	884260	956170	683420	1409100	1163600	4435100	0	0	1028600	4323500	5428500	1	1	1	6.2	6.2	6.2	29.032	0.009542	6.1229	11758000	2	sp|P00920|CAH2_MOUSE	sp|P00920|CAH2_MOUSE	1	1	1	>sp|P00920|CAH2_MOUSE Carbonic anhydrase 2 OS=Mus musculus GN=Ca2 PE=1 SV=4
14884000	17406000	13465000	13703000	18566000	10172000	35854000	26051000	16416000	7016000	15788000	16734000	6	6	6	5.7	5.7	5.7	186.48	0	38.031	123990000	11	sp|P01027|CO3_MOUSE;tr|H3BL60|H3BL60_MOUSE	sp|P01027|CO3_MOUSE	6;1	6;1	6;1	>sp|P01027|CO3_MOUSE Complement C3 OS=Mus musculus GN=C3 PE=1 SV=3
12140000	15496000	28994000	38646000	20255000	25516000	19484000	24586000	20640000	21421000	23921000	26936000	1	1	1	11.5	11.5	11.5	12.273	0.0021322	6.7081	151900000	4	sp|P01631|KV2A7_MOUSE;tr|A0A0B4J1I0|A0A0B4J1I0_MOUSE;tr|A0A075B5N0|A0A075B5N0_MOUSE;tr|A0A075B5K8|A0A075B5K8_MOUSE;tr|F6XWB2|F6XWB2_MOUSE;tr|A0A0G2JDE5|A0A0G2JDE5_MOUSE	sp|P01631|KV2A7_MOUSE;tr|A0A0B4J1I0|A0A0B4J1I0_MOUSE;tr|A0A075B5N0|A0A075B5N0_MOUSE;tr|A0A075B5K8|A0A075B5K8_MOUSE;tr|F6XWB2|F6XWB2_MOUSE;tr|A0A0G2JDE5|A0A0G2JDE5_MOUSE	1;1;1;1;1;1	1;1;1;1;1;1	1;1;1;1;1;1	>sp|P01631|KV2A7_MOUSE Ig kappa chain V-II region 26-10 OS=Mus musculus PE=1 SV=1;>tr|A0A0B4J1I0|A0A0B4J1I0_MOUSE Protein Igkv1-110 (Fragment) OS=Mus musculus GN=Igkv1-110 PE=1 SV=3;>tr|A0A075B5N0|A0A075B5N0_MOUSE Protein Igkv1-35 OS=Mus musculus GN=Igkv1-
10147000	10148000	0	16285000	16272000	19285000	0	16299000	13257000	0	14176000	13550000	1	1	1	11.3	11.3	11.3	12.581	0.0039683	6.3428	68210000	1	sp|P01635|KV5A3_MOUSE	sp|P01635|KV5A3_MOUSE	1	1	1	>sp|P01635|KV5A3_MOUSE Ig kappa chain V-V region K2 (Fragment) OS=Mus musculus PE=1 SV=1
18241000	6319900	30220000	24082000	0	7683800	10989000	0	8728000	0	14189000	15454000	2	2	2	25.9	25.9	25.9	12.03	0	31.357	70477000	7	sp|P01636|KV5A4_MOUSE	sp|P01636|KV5A4_MOUSE	2	2	2	>sp|P01636|KV5A4_MOUSE Ig kappa chain V-V region MOPC 149 OS=Mus musculus PE=1 SV=1
46099000	33712000	55391000	17631000	78466000	69117000	48613000	24068000	20347000	21222000	41218000	35803000	2	2	2	30.6	30.6	30.6	12.042	0	49.093	292480000	21	sp|P03977|KV3A4_MOUSE;sp|P01656|KV3A3_MOUSE;sp|P01654|KV3A1_MOUSE;sp|P01655|KV3A2_MOUSE;tr|A0A075B5N9|A0A075B5N9_MOUSE;sp|P01668|KV3AG_MOUSE;sp|P01673|KV3AL_MOUSE;sp|P01672|KV3AK_MOUSE;sp|P01671|KV3AJ_MOUSE;sp|P01670|KV3AI_MOUSE;sp|P01669|KV3AH_MOUSE;sp|P01667|KV3AF_MOUSE;sp|P01666|KV3AE_MOUSE;sp|P01665|KV3AD_MOUSE;sp|P01664|KV3AC_MOUSE;sp|P01660|KV3A8_MOUSE;sp|P01657|KV3A5_MOUSE;sp|P01659|KV3A7_…	sp|P03977|KV3A4_MOUSE;sp|P01656|KV3A3_MOUSE;sp|P01654|KV3A1_MOUSE;sp|P01655|KV3A2_MOUSE;tr|A0A075B5N9|A0A075B5N9_MOUSE;sp|P01668|KV3AG_MOUSE;sp|P01673|KV3AL_MOUSE;sp|P01672|KV3AK_MOUSE;sp|P01671|KV3AJ_MOUSE;sp|P01670|KV3AI_MOUSE;sp|P01669|KV3AH_MOUSE;sp|P01667|KV3AF_MOUSE;sp|P01666|KV3AE_MOUSE;sp|P01665|KV3AD_MOUSE;sp|P01664|KV3AC_MOUSE;sp|P01660|KV3A8_MOUSE;sp|P01657|KV3A5_MOUSE;sp|P01659|KV3A7_…	2;2;2;2;1;1;1;1;1;1;1;1;1;1;1;1;1;1;1	2;2;2;2;1;1;1;1;1;1;1;1;1;1;1;1;1;1;1	2;2;2;2;1;1;1;1;1;1;1;1;1;1;1;1;1;1;1	>sp|P03977|KV3A4_MOUSE Ig kappa chain V-III region 50S10.1 OS=Mus musculus PE=1 SV=1;>sp|P01656|KV3A3_MOUSE Ig kappa chain V-III region MOPC 70 OS=Mus musculus PE=1 SV=1;>sp|P01654|KV3A1_MOUSE Ig kappa chain V-III region PC 2880/PC 1229 OS=Mus musculus PE=
37213000	19105000	36782000	24830000	40146000	24711000	682990	14914000	0	21615000	25848000	47070000	4	4	4	63.2	63.2	63.2	11.778	0	82.687	162700000	16	sp|P01837|IGKC_MOUSE;tr|A0A075B5P2|A0A075B5P2_MOUSE	sp|P01837|IGKC_MOUSE;tr|A0A075B5P2|A0A075B5P2_MOUSE	4;3	4;3	4;3	>sp|P01837|IGKC_MOUSE Ig kappa chain C region OS=Mus musculus PE=1 SV=1;>tr|A0A075B5P2|A0A075B5P2_MOUSE Protein Igkc (Fragment) OS=Mus musculus GN=Igkc PE=1 SV=1
2050900	2114100	3363600	3338200	2740200	2912500	3805400	3626200	2794300	2898300	1227800	1539900	1	1	1	16.2	16.2	16.2	11.575	0.0022472	7.0552	19405000	2	sp|P01843|LAC1_MOUSE;tr|A0A0G2JE99|A0A0G2JE99_MOUSE	sp|P01843|LAC1_MOUSE;tr|A0A0G2JE99|A0A0G2JE99_MOUSE	1;1	1;1	1;1	>sp|P01843|LAC1_MOUSE Ig lambda-1 chain C region OS=Mus musculus PE=1 SV=1;>tr|A0A0G2JE99|A0A0G2JE99_MOUSE Protein Iglc1 (Fragment) OS=Mus musculus GN=Iglc1 PE=4 SV=1
8514900	6559500	8288500	6613300	0	5291200	8193700	8730900	5526900	0	0	0	2	2	2	36.5	36.5	36.5	11.371	0	13.289	39660000	6	sp|P01845|LAC3_MOUSE;sp|P01844|LAC2_MOUSE;tr|Q99JC1|Q99JC1_MOUSE;tr|A0A0G2JGQ8|A0A0G2JGQ8_MOUSE	sp|P01845|LAC3_MOUSE;sp|P01844|LAC2_MOUSE;tr|Q99JC1|Q99JC1_MOUSE;tr|A0A0G2JGQ8|A0A0G2JGQ8_MOUSE	2;2;2;2	2;2;2;2	2;2;2;2	>sp|P01845|LAC3_MOUSE Ig lambda-3 chain C region OS=Mus musculus GN=Iglc3 PE=1 SV=1;>sp|P01844|LAC2_MOUSE Ig lambda-2 chain C region OS=Mus musculus GN=Iglc2 PE=1 SV=1;>tr|Q99JC1|Q99JC1_MOUSE Ig lambda-2 chain C region (Fragment) OS=Mus musculus GN=Iglc2 P
62849000	66397000	71259000	49321000	52762000	45113000	24234000	19511000	10792000	11604000	29075000	26603000	4	4	4	23.3	23.3	23.3	36.389	0	35.258	298970000	23	sp|P01863|GCAA_MOUSE;sp|P01865|GCAM_MOUSE;sp|P84751|HVM63_MOUSE	sp|P01863|GCAA_MOUSE;sp|P01865|GCAM_MOUSE	4;4;1	4;4;1	4;4;1	>sp|P01863|GCAA_MOUSE Ig gamma-2A chain C region, A allele OS=Mus musculus GN=Ighg PE=1 SV=1;>sp|P01865|GCAM_MOUSE Ig gamma-2A chain C region, membrane-bound form OS=Mus musculus GN=Igh-1a PE=1 SV=3
15992000	17004000	16600000	13452000	32130000	24484000	22563000	19397000	17033000	19925000	16639000	14851000	2	2	2	13.1	13.1	13.1	36.568	0	14.646	131410000	9	tr|A0A075B5P3|A0A075B5P3_MOUSE;sp|P01867|IGG2B_MOUSE;tr|A0A0A6YVP0|A0A0A6YVP0_MOUSE	tr|A0A075B5P3|A0A075B5P3_MOUSE;sp|P01867|IGG2B_MOUSE;tr|A0A0A6YVP0|A0A0A6YVP0_MOUSE	2;2;1	2;2;1	2;2;1	>tr|A0A075B5P3|A0A075B5P3_MOUSE Protein Ighg2b (Fragment) OS=Mus musculus GN=Ighg2b PE=1 SV=1;>sp|P01867|IGG2B_MOUSE Ig gamma-2B chain C region OS=Mus musculus GN=Igh-3 PE=1 SV=3;>tr|A0A0A6YVP0|A0A0A6YVP0_MOUSE Protein Ighg2b (Fragment) OS=Mus musculus GN=
60537000	51697000	89251000	53710000	85546000	123500000	79429000	47364000	30047000	18478000	42688000	32769000	9	1	1	51.2	10.5	10.5	35.704	0	17.108	464690000	18	sp|P01868|IGHG1_MOUSE;sp|P01869|IGH1M_MOUSE	sp|P01868|IGHG1_MOUSE;sp|P01869|IGH1M_MOUSE	9;9	1;1	1;1	>sp|P01868|IGHG1_MOUSE Ig gamma-1 chain C region secreted form OS=Mus musculus GN=Ighg1 PE=1 SV=1;>sp|P01869|IGH1M_MOUSE Ig gamma-1 chain C region, membrane-bound form OS=Mus musculus GN=Ighg1 PE=1 SV=2
16371000	13981000	18799000	21633000	15980000	19897000	28925000	24800000	17227000	19910000	21563000	20693000	2	2	2	6.6	6.6	6.6	49.971	0	18.555	132860000	10	sp|P01872|IGHM_MOUSE;tr|A0A075B5P6|A0A075B5P6_MOUSE;tr|A0A075B6A0|A0A075B6A0_MOUSE	sp|P01872|IGHM_MOUSE;tr|A0A075B5P6|A0A075B5P6_MOUSE;tr|A0A075B6A0|A0A075B6A0_MOUSE	2;2;2	2;2;2	2;2;2	>sp|P01872|IGHM_MOUSE Ig mu chain C region OS=Mus musculus GN=Ighm PE=1 SV=2;>tr|A0A075B5P6|A0A075B5P6_MOUSE Ig mu chain C region (Fragment) OS=Mus musculus GN=Ighm PE=1 SV=1;>tr|A0A075B6A0|A0A075B6A0_MOUSE Ig mu chain C region (Fragment) OS=Mus musculus G
29455000	10938000	3358500	0	8127900	9640200	8837600	7635300	8740700	8757700	0	3657500	2	2	2	15.4	15.4	15.4	36.875	0	27.175	70280000	2	sp|P01878|IGHA_MOUSE;tr|A0A075B6A3|A0A075B6A3_MOUSE;tr|A0A0A6YXW6|A0A0A6YXW6_MOUSE	sp|P01878|IGHA_MOUSE;tr|A0A075B6A3|A0A075B6A3_MOUSE;tr|A0A0A6YXW6|A0A0A6YXW6_MOUSE	2;1;1	2;1;1	2;1;1	>sp|P01878|IGHA_MOUSE Ig alpha chain C region OS=Mus musculus PE=1 SV=1;>tr|A0A075B6A3|A0A075B6A3_MOUSE Protein Igha (Fragment) OS=Mus musculus GN=Igha PE=1 SV=1;>tr|A0A0A6YXW6|A0A0A6YXW6_MOUSE Protein Igha (Fragment) OS=Mus musculus GN=Igha PE=1 SV=1
3686600	4185900	5614400	5031800	2501900	6287700	4553600	0	27404000	0	5370900	8751700	3	3	3	12.1	12.1	12.1	33.85	0	17.424	32819000	2	sp|P01895|HA1Y_MOUSE;sp|P01900|HA12_MOUSE;tr|Q8HWB2|Q8HWB2_MOUSE;tr|Q3V014|Q3V014_MOUSE;sp|P06339|HA15_MOUSE;tr|Q792Z7|Q792Z7_MOUSE;sp|P01899|HA11_MOUSE;sp|P01897|HA1L_MOUSE;sp|P14427|HA14_MOUSE	sp|P01895|HA1Y_MOUSE;sp|P01900|HA12_MOUSE	3;3;1;1;1;1;1;1;1	3;3;1;1;1;1;1;1;1	3;3;1;1;1;1;1;1;1	>sp|P01895|HA1Y_MOUSE H-2 class I histocompatibility antigen, alpha chain (Fragment) OS=Mus musculus GN=H2-D1 PE=1 SV=1;>sp|P01900|HA12_MOUSE H-2 class I histocompatibility antigen, D-D alpha chain OS=Mus musculus GN=H2-D1 PE=1 SV=1
0	0	8556800	7014400	6293900	9621500	0	6773200	0	5902800	7552200	8171500	2	2	2	7.9	7.9	7.9	29.954	0	11.428	24531000	2	sp|P01921|HB2D_MOUSE;sp|P06346|HB2F_MOUSE;sp|P06345|HB2S_MOUSE;sp|P06344|HB2U_MOUSE;sp|P06343|HB2K_MOUSE;tr|Q3TD53|Q3TD53_MOUSE;sp|P14483|HB2A_MOUSE;sp|P06342|HB2Q_MOUSE	sp|P01921|HB2D_MOUSE;sp|P06346|HB2F_MOUSE;sp|P06345|HB2S_MOUSE;sp|P06344|HB2U_MOUSE;sp|P06343|HB2K_MOUSE;tr|Q3TD53|Q3TD53_MOUSE;sp|P14483|HB2A_MOUSE;sp|P06342|HB2Q_MOUSE	2;1;1;1;1;1;1;1	2;1;1;1;1;1;1;1	2;1;1;1;1;1;1;1	>sp|P01921|HB2D_MOUSE H-2 class II histocompatibility antigen, A-D beta chain OS=Mus musculus GN=H2-Ab1 PE=1 SV=1;>sp|P06346|HB2F_MOUSE H-2 class II histocompatibility antigen, A-F beta chain (Fragment) OS=Mus musculus GN=H2-Ab1 PE=1 SV=1;>sp|P06345|HB2S_M
67422000	71208000	206960000	107160000	257370000	313970000	746140000	784270000	140290000	208770000	192330000	181910000	5	5	4	44.4	44.4	38	15.112	0	50.493	1782600000	28	tr|Q91VB8|Q91VB8_MOUSE;sp|P01942|HBA_MOUSE	tr|Q91VB8|Q91VB8_MOUSE;sp|P01942|HBA_MOUSE	5;5	5;5	4;4	>tr|Q91VB8|Q91VB8_MOUSE Alpha globin 1 OS=Mus musculus GN=Hba-a1 PE=1 SV=1;>sp|P01942|HBA_MOUSE Hemoglobin subunit alpha OS=Mus musculus GN=Hba PE=1 SV=2
138170000	170860000	305570000	328290000	629290000	655830000	1066400000	1243500000	475600000	533540000	882540000	927100000	10	4	4	77.6	38.8	38.8	15.84	0	58.57	3807500000	71	sp|P02088|HBB1_MOUSE;tr|A8DUK4|A8DUK4_MOUSE;tr|E9Q223|E9Q223_MOUSE;sp|P02104|HBE_MOUSE	sp|P02088|HBB1_MOUSE;tr|A8DUK4|A8DUK4_MOUSE;tr|E9Q223|E9Q223_MOUSE	10;6;5;1	4;2;2;0	4;2;2;0	>sp|P02088|HBB1_MOUSE Hemoglobin subunit beta-1 OS=Mus musculus GN=Hbb-b1 PE=1 SV=2;>tr|A8DUK4|A8DUK4_MOUSE Beta-globin OS=Mus musculus GN=Hbbt1 PE=1 SV=1;>tr|E9Q223|E9Q223_MOUSE Protein Hbb-bs (Fragment) OS=Mus musculus GN=Hbb-bs PE=1 SV=1
340150000	363450000	499520000	627080000	913720000	971660000	2145600000	2416800000	721660000	773570000	1608200000	1577400000	11	11	5	85	85	46.3	15.878	0	117.59	6828700000	87	sp|P02089|HBB2_MOUSE	sp|P02089|HBB2_MOUSE	11	11	5	>sp|P02089|HBB2_MOUSE Hemoglobin subunit beta-2 OS=Mus musculus GN=Hbb-b2 PE=1 SV=2
0	1197400	1056600	1467800	1330000	1710200	0	1627900	1900400	0	2033500	0	1	1	1	9	9	9	28.243	0	8.344	7459100	2	sp|P04228|HA2D_MOUSE	sp|P04228|HA2D_MOUSE	1	1	1	>sp|P04228|HA2D_MOUSE H-2 class II histocompatibility antigen, A-D alpha chain OS=Mus musculus GN=H2-Aa PE=1 SV=1
13387000	11971000	12604000	12638000	17617000	12688000	20656000	25267000	33900000	26053000	26785000	21253000	2	2	2	3.7	3.7	3.7	103.13	0	13.273	128220000	6	sp|P04919|B3AT_MOUSE	sp|P04919|B3AT_MOUSE	2	2	2	>sp|P04919|B3AT_MOUSE Band 3 anion transport protein OS=Mus musculus GN=Slc4a1 PE=1 SV=1
13613000	13938000	18240000	19923000	11757000	10503000	19966000	17985000	6864200	9585200	17660000	16066000	2	2	2	19.7	19.7	19.7	20.835	0	27.896	102520000	8	tr|D3YV98|D3YV98_MOUSE;tr|D3YWI1|D3YWI1_MOUSE;tr|Q5FWB7|Q5FWB7_MOUSE;sp|P05064|ALDOA_MOUSE;tr|A6ZI44|A6ZI44_MOUSE;tr|D3Z510|D3Z510_MOUSE;tr|Q9CPQ9|Q9CPQ9_MOUSE;tr|A6ZI47|A6ZI47_MOUSE;tr|A6ZI46|A6ZI46_MOUSE	tr|D3YV98|D3YV98_MOUSE;tr|D3YWI1|D3YWI1_MOUSE;tr|Q5FWB7|Q5FWB7_MOUSE;sp|P05064|ALDOA_MOUSE;tr|A6ZI44|A6ZI44_MOUSE;tr|D3Z510|D3Z510_MOUSE;tr|Q9CPQ9|Q9CPQ9_MOUSE;tr|A6ZI47|A6ZI47_MOUSE;tr|A6ZI46|A6ZI46_MOUSE	2;2;2;2;2;1;1;1;1	2;2;2;2;2;1;1;1;1	2;2;2;2;2;1;1;1;1	>tr|D3YV98|D3YV98_MOUSE Fructose-bisphosphate aldolase A (Fragment) OS=Mus musculus GN=Aldoa PE=1 SV=1;>tr|D3YWI1|D3YWI1_MOUSE Fructose-bisphosphate aldolase (Fragment) OS=Mus musculus GN=Aldoa PE=1 SV=6;>tr|Q5FWB7|Q5FWB7_MOUSE Fructose-bisphosphate aldola
4141700	3120000	8811400	6053100	5715500	6371500	0	3767000	7116500	8924300	5829200	6364700	1	1	1	1.6	1.6	1.6	115.13	0	7.6536	35933000	6	tr|A0A0R4J1B4|A0A0R4J1B4_MOUSE;tr|F6YBY4|F6YBY4_MOUSE;tr|G5E8F1|G5E8F1_MOUSE;sp|P05555|ITAM_MOUSE;tr|E9Q604|E9Q604_MOUSE;tr|E9Q5K8|E9Q5K8_MOUSE;tr|Q3U1U4|Q3U1U4_MOUSE	tr|A0A0R4J1B4|A0A0R4J1B4_MOUSE;tr|F6YBY4|F6YBY4_MOUSE;tr|G5E8F1|G5E8F1_MOUSE;sp|P05555|ITAM_MOUSE;tr|E9Q604|E9Q604_MOUSE;tr|E9Q5K8|E9Q5K8_MOUSE;tr|Q3U1U4|Q3U1U4_MOUSE	1;1;1;1;1;1;1	1;1;1;1;1;1;1	1;1;1;1;1;1;1	>tr|A0A0R4J1B4|A0A0R4J1B4_MOUSE Integrin alpha-M OS=Mus musculus GN=Itgam PE=4 SV=1;>tr|F6YBY4|F6YBY4_MOUSE Integrin alpha-M (Fragment) OS=Mus musculus GN=Itgam PE=1 SV=1;>tr|G5E8F1|G5E8F1_MOUSE Integrin alpha M, isoform CRA_a OS=Mus musculus GN=Itgam PE=1
21447000	27061000	23904000	25840000	33823000	25000000	19418000	24157000	19335000	16323000	28086000	18140000	3	3	3	19.4	19.4	19.4	26.035	0	19.303	160370000	5	tr|D3Z736|D3Z736_MOUSE;tr|Q564E2|Q564E2_MOUSE;sp|P06151|LDHA_MOUSE;tr|D3YZQ9|D3YZQ9_MOUSE;tr|G5E8N5|G5E8N5_MOUSE	tr|D3Z736|D3Z736_MOUSE;tr|Q564E2|Q564E2_MOUSE;sp|P06151|LDHA_MOUSE;tr|D3YZQ9|D3YZQ9_MOUSE;tr|G5E8N5|G5E8N5_MOUSE	3;3;3;2;2	3;3;3;2;2	3;3;3;2;2	>tr|D3Z736|D3Z736_MOUSE L-lactate dehydrogenase OS=Mus musculus GN=Ldha PE=1 SV=1;>tr|Q564E2|Q564E2_MOUSE L-lactate dehydrogenase OS=Mus musculus GN=Ldha PE=1 SV=1;>sp|P06151|LDHA_MOUSE L-lactate dehydrogenase A chain OS=Mus musculus GN=Ldha PE=1 SV=3;>tr|
4673300	5644400	9106400	7909000	9397100	6157200	8664500	9339400	0	0	8418200	8285300	1	1	1	14.3	14.3	14.3	10.761	0	7.9151	43053000	2	tr|A0A075B5V7|A0A075B5V7_MOUSE;tr|A0A075B5V6|A0A075B5V6_MOUSE;tr|A0A075B5V1|A0A075B5V1_MOUSE;tr|A0A075B5U6|A0A075B5U6_MOUSE;tr|A0A0A6YY38|A0A0A6YY38_MOUSE;tr|A0A0A6YXN5|A0A0A6YXN5_MOUSE;tr|A0A0A6YX66|A0A0A6YX66_MOUSE;tr|A0A0A6YWK5|A0A0A6YWK5_MOUSE;tr|A0A075B5V2|A0A075B5V2_MOUSE;tr|A0A075B5V0|A0A075B5V0_MOUSE;tr|A0A075B5U7|A0A075B5U7_MOUSE;sp|P06330|HVM51_MOUSE	tr|A0A075B5V7|A0A075B5V7_MOUSE;tr|A0A075B5V6|A0A075B5V6_MOUSE;tr|A0A075B5V1|A0A075B5V1_MOUSE;tr|A0A075B5U6|A0A075B5U6_MOUSE;tr|A0A0A6YY38|A0A0A6YY38_MOUSE;tr|A0A0A6YXN5|A0A0A6YXN5_MOUSE;tr|A0A0A6YX66|A0A0A6YX66_MOUSE;tr|A0A0A6YWK5|A0A0A6YWK5_MOUSE;tr|A0A075B5V2|A0A075B5V2_MOUSE;tr|A0A075B5V0|A0A075B5V0_MOUSE;tr|A0A075B5U7|A0A075B5U7_MOUSE;sp|P06330|HVM51_MOUSE	1;1;1;1;1;1;1;1;1;1;1;1	1;1;1;1;1;1;1;1;1;1;1;1	1;1;1;1;1;1;1;1;1;1;1;1	>tr|A0A075B5V7|A0A075B5V7_MOUSE Protein Ighv1-43 OS=Mus musculus GN=Ighv1-43 PE=4 SV=1;>tr|A0A075B5V6|A0A075B5V6_MOUSE Protein Ighv1-42 OS=Mus musculus GN=Ighv1-42 PE=4 SV=1;>tr|A0A075B5V1|A0A075B5V1_MOUSE Protein Ighv1-31 OS=Mus musculus GN=Ighv1-31 PE=4
3531000	4722500	12864000	10564000	0	0	0	0	0	0	10848000	16714000	1	1	1	4.8	4.8	4.8	37.547	0.0022989	7.1814	28745000	5	tr|Q543M3|Q543M3_MOUSE;sp|P06797|CATL1_MOUSE	tr|Q543M3|Q543M3_MOUSE;sp|P06797|CATL1_MOUSE	1;1	1;1	1;1	>tr|Q543M3|Q543M3_MOUSE Cathepsin L OS=Mus musculus GN=Ctsl PE=1 SV=1;>sp|P06797|CATL1_MOUSE Cathepsin L1 OS=Mus musculus GN=Ctsl PE=1 SV=2
49519000	25095000	50392000	58468000	0	26833000	62526000	13460000	46032000	54337000	55792000	103240000	1	1	1	21.8	21.8	21.8	9.0621	0	8.1142	293800000	7	tr|A0A0G2JGD2|A0A0G2JGD2_MOUSE;tr|Q545V2|Q545V2_MOUSE;sp|P07091|S10A4_MOUSE	tr|A0A0G2JGD2|A0A0G2JGD2_MOUSE;tr|Q545V2|Q545V2_MOUSE;sp|P07091|S10A4_MOUSE	1;1;1	1;1;1	1;1;1	>tr|A0A0G2JGD2|A0A0G2JGD2_MOUSE Protein S100-A4 (Fragment) OS=Mus musculus GN=S100a4 PE=1 SV=1;>tr|Q545V2|Q545V2_MOUSE Protein S100 OS=Mus musculus GN=S100a4 PE=1 SV=1;>sp|P07091|S10A4_MOUSE Protein S100-A4 OS=Mus musculus GN=S100a4 PE=1 SV=1
32331000	38629000	82690000	89784000	103020000	108140000	67996000	69865000	189650000	211700000	166240000	164870000	10	10	10	33.3	33.3	33.3	38.676	0	89.53	655020000	44	tr|Q542G9|Q542G9_MOUSE;sp|P07356|ANXA2_MOUSE;tr|B0V2N7|B0V2N7_MOUSE;tr|B0V2N8|B0V2N8_MOUSE;tr|B0V2N5|B0V2N5_MOUSE	tr|Q542G9|Q542G9_MOUSE;sp|P07356|ANXA2_MOUSE;tr|B0V2N7|B0V2N7_MOUSE;tr|B0V2N8|B0V2N8_MOUSE	10;10;9;7;4	10;10;9;7;4	10;10;9;7;4	>tr|Q542G9|Q542G9_MOUSE Annexin OS=Mus musculus GN=Anxa2 PE=1 SV=1;>sp|P07356|ANXA2_MOUSE Annexin A2 OS=Mus musculus GN=Anxa2 PE=1 SV=2;>tr|B0V2N7|B0V2N7_MOUSE Annexin (Fragment) OS=Mus musculus GN=Anxa2 PE=1 SV=1;>tr|B0V2N8|B0V2N8_MOUSE Annexin (Fragment)
3182400000	3108300000	2179600000	2149000000	1715900000	1803000000	2725500000	2939600000	1800400000	1641500000	1739300000	1809100000	33	33	33	68.1	68.1	68.1	68.692	0	323.31	16181000000	413	tr|Q546G4|Q546G4_MOUSE;sp|P07724|ALBU_MOUSE	tr|Q546G4|Q546G4_MOUSE;sp|P07724|ALBU_MOUSE	33;33	33;33	33;33	>tr|Q546G4|Q546G4_MOUSE Albumin 1 OS=Mus musculus GN=Alb PE=1 SV=1;>sp|P07724|ALBU_MOUSE Serum albumin OS=Mus musculus GN=Alb PE=1 SV=3
31068000	33363000	15132000	11698000	17768000	16554000	26228000	30300000	14303000	12490000	19430000	18496000	4	4	4	14.1	14.1	14.1	46.879	0	77.268	154390000	6	sp|P07759|SPA3K_MOUSE;tr|A0A0R4J0I1|A0A0R4J0I1_MOUSE;sp|Q03734|SPA3M_MOUSE	sp|P07759|SPA3K_MOUSE;tr|A0A0R4J0I1|A0A0R4J0I1_MOUSE;sp|Q03734|SPA3M_MOUSE	4;3;2	4;3;2	4;3;2	>sp|P07759|SPA3K_MOUSE Serine protease inhibitor A3K OS=Mus musculus GN=Serpina3k PE=1 SV=2;>tr|A0A0R4J0I1|A0A0R4J0I1_MOUSE MCG1051009 OS=Mus musculus GN=Serpina3k PE=4 SV=1;>sp|Q03734|SPA3M_MOUSE Serine protease inhibitor A3M OS=Mus musculus GN=Serpina3m
17565000	24087000	47929000	38087000	23722000	22815000	13195000	15984000	30469000	32059000	33135000	41875000	3	3	3	6.3	6.3	6.3	71.982	0	31.833	183810000	18	sp|P08003|PDIA4_MOUSE;tr|A0A0R4J0Z1|A0A0R4J0Z1_MOUSE	sp|P08003|PDIA4_MOUSE;tr|A0A0R4J0Z1|A0A0R4J0Z1_MOUSE	3;3	3;3	3;3	>sp|P08003|PDIA4_MOUSE Protein disulfide-isomerase A4 OS=Mus musculus GN=Pdia4 PE=1 SV=3;>tr|A0A0R4J0Z1|A0A0R4J0Z1_MOUSE Protein disulfide-isomerase A4 OS=Mus musculus GN=Pdia4 PE=4 SV=1
211510000	227890000	326490000	420620000	344600000	336520000	527230000	566950000	243370000	220520000	364710000	375020000	16	16	16	31.5	31.5	31.5	77.837	0	133.69	2366400000	82	sp|P08071|TRFL_MOUSE;tr|A0A0G2JEA3|A0A0G2JEA3_MOUSE;tr|A0A0G2JGX1|A0A0G2JGX1_MOUSE;tr|A0A0G2JFM6|A0A0G2JFM6_MOUSE	sp|P08071|TRFL_MOUSE	16;4;2;2	16;4;2;2	16;4;2;2	>sp|P08071|TRFL_MOUSE Lactotransferrin OS=Mus musculus GN=Ltf PE=1 SV=4
0	0	0	9045000	7374600	8963800	0	0	0	7985900	8074200	9906700	1	1	1	3.8	3.8	3.8	30.036	0.002193	6.844	21546000	1	sp|P08508|FCGR3_MOUSE;tr|A0A0B4J1G1|A0A0B4J1G1_MOUSE;tr|E9Q415|E9Q415_MOUSE;sp|P08101|FCGR2_MOUSE;tr|A0A0B4J1E6|A0A0B4J1E6_MOUSE	sp|P08508|FCGR3_MOUSE;tr|A0A0B4J1G1|A0A0B4J1G1_MOUSE;tr|E9Q415|E9Q415_MOUSE;sp|P08101|FCGR2_MOUSE;tr|A0A0B4J1E6|A0A0B4J1E6_MOUSE	1;1;1;1;1	1;1;1;1;1	1;1;1;1;1	>sp|P08508|FCGR3_MOUSE Low affinity immunoglobulin gamma Fc region receptor III OS=Mus musculus GN=Fcgr3 PE=1 SV=1;>tr|A0A0B4J1G1|A0A0B4J1G1_MOUSE Low affinity immunoglobulin gamma Fc region receptor II OS=Mus musculus GN=Fcgr2b PE=1 SV=1;>tr|E9Q415|E9Q415
61520000	61418000	168750000	182280000	127220000	108220000	58670000	55074000	99615000	54378000	177160000	190730000	9	9	8	15.3	15.3	13.8	92.475	0	85.242	665660000	16	tr|Q3UAD6|Q3UAD6_MOUSE;sp|P08113|ENPL_MOUSE;tr|F7C312|F7C312_MOUSE	tr|Q3UAD6|Q3UAD6_MOUSE;sp|P08113|ENPL_MOUSE	9;9;4	9;9;4	8;8;4	>tr|Q3UAD6|Q3UAD6_MOUSE Endoplasmin OS=Mus musculus GN=Hsp90b1 PE=1 SV=1;>sp|P08113|ENPL_MOUSE Endoplasmin OS=Mus musculus GN=Hsp90b1 PE=1 SV=2
154300000	177460000	214690000	274870000	126160000	149000000	110490000	97000000	155600000	139450000	263020000	267280000	9	9	9	38.8	38.8	38.8	35.611	0	176.57	1200900000	60	sp|P08249|MDHM_MOUSE;tr|A0A0G2JF23|A0A0G2JF23_MOUSE;tr|A0A0G2JGY4|A0A0G2JGY4_MOUSE	sp|P08249|MDHM_MOUSE	9;4;3	9;4;3	9;4;3	>sp|P08249|MDHM_MOUSE Malate dehydrogenase, mitochondrial OS=Mus musculus GN=Mdh2 PE=1 SV=3
53350000	65021000	110530000	126070000	107650000	110090000	125040000	136810000	81941000	89683000	143980000	157210000	3	3	3	31.1	31.1	31.1	16.689	0	104.27	678380000	55	tr|A0A077S2U6|A0A077S2U6_MOUSE;sp|P08905|LYZ2_MOUSE	tr|A0A077S2U6|A0A077S2U6_MOUSE;sp|P08905|LYZ2_MOUSE	3;3	3;3	3;3	>tr|A0A077S2U6|A0A077S2U6_MOUSE Lysozyme C-2 OS=Mus musculus GN=Lyz2 PE=1 SV=1;>sp|P08905|LYZ2_MOUSE Lysozyme C-2 OS=Mus musculus GN=Lyz2 PE=1 SV=2
273690000	248610000	607860000	691250000	274270000	253330000	180790000	218960000	376160000	421490000	667650000	527850000	12	12	12	33.4	33.4	33.4	57.058	0	323.31	2477800000	122	sp|P09103|PDIA1_MOUSE;tr|E9Q8G8|E9Q8G8_MOUSE	sp|P09103|PDIA1_MOUSE	12;1	12;1	12;1	>sp|P09103|PDIA1_MOUSE Protein disulfide-isomerase OS=Mus musculus GN=P4hb PE=1 SV=2
10020000	9543000	6747500	0	5659800	5630500	13189000	5841800	6992800	10818000	0	29932000	2	1	1	32.5	20.8	20.8	8.7279	0	8.1008	59152000	3	tr|A0A0A6YW67|A0A0A6YW67_MOUSE;tr|E9Q9J0|E9Q9J0_MOUSE;tr|Q66JP1|Q66JP1_MOUSE;tr|J3QK04|J3QK04_MOUSE;sp|P62984|RL40_MOUSE;sp|P62983|RS27A_MOUSE;tr|E9Q4P0|E9Q4P0_MOUSE;tr|E9Q5F6|E9Q5F6_MOUSE;tr|E9QNP0|E9QNP0_MOUSE;tr|Q5SX22|Q5SX22_MOUSE;sp|P0CG49|UBB_MOUSE;sp|P0CG50|UBC_MOUSE	tr|A0A0A6YW67|A0A0A6YW67_MOUSE;tr|E9Q9J0|E9Q9J0_MOUSE;tr|Q66JP1|Q66JP1_MOUSE;tr|J3QK04|J3QK04_MOUSE;sp|P62984|RL40_MOUSE;sp|P62983|RS27A_MOUSE;tr|E9Q4P0|E9Q4P0_MOUSE;tr|E9Q5F6|E9Q5F6_MOUSE;tr|E9QNP0|E9QNP0_MOUSE;tr|Q5SX22|Q5SX22_MOUSE;sp|P0CG49|UBB_MOUSE;sp|P0CG50|UBC_MOUSE	2;2;2;2;2;2;2;2;2;2;2;2	1;1;1;1;1;1;1;1;1;1;1;1	1;1;1;1;1;1;1;1;1;1;1;1	>tr|A0A0A6YW67|A0A0A6YW67_MOUSE MCG23377, isoform CRA_b OS=Mus musculus GN=Gm8797 PE=4 SV=1;>tr|E9Q9J0|E9Q9J0_MOUSE Ubiquitin-60S ribosomal protein L40 (Fragment) OS=Mus musculus GN=Uba52 PE=1 SV=1;>tr|Q66JP1|Q66JP1_MOUSE MCG23116, isoform CRA_a OS=Mus mus
303420000	244730000	371330000	348250000	393760000	336920000	360660000	377420000	431550000	468380000	489540000	524840000	16	16	16	47.1	47.1	47.1	38.734	0	323.31	2505600000	147	tr|Q4FJV4|Q4FJV4_MOUSE;sp|P10107|ANXA1_MOUSE	tr|Q4FJV4|Q4FJV4_MOUSE;sp|P10107|ANXA1_MOUSE	16;16	16;16	16;16	>tr|Q4FJV4|Q4FJV4_MOUSE Annexin OS=Mus musculus GN=Anxa1 PE=1 SV=1;>sp|P10107|ANXA1_MOUSE Annexin A1 OS=Mus musculus GN=Anxa1 PE=1 SV=2
47431000	46104000	51458000	60615000	30709000	40786000	62849000	61146000	75191000	107660000	193650000	111640000	4	4	4	22.1	22.1	22.1	37.279	0	168.13	439670000	30	sp|P10605|CATB_MOUSE	sp|P10605|CATB_MOUSE	4	4	4	>sp|P10605|CATB_MOUSE Cathepsin B OS=Mus musculus GN=Ctsb PE=1 SV=2
7034100	6421400	5087300	6169200	0	5248900	5978200	5032000	4660900	4488600	4646100	4123900	1	1	1	26.7	26.7	26.7	11.675	0	11.838	36149000	3	sp|P10639|THIO_MOUSE	sp|P10639|THIO_MOUSE	1	1	1	>sp|P10639|THIO_MOUSE Thioredoxin OS=Mus musculus GN=Txn PE=1 SV=3
174300000	209920000	0	9118600	155080000	88983000	561180000	102020000	35029000	15837000	20624000	24861000	4	4	4	29.4	29.4	29.4	13.92	0	24.11	975930000	8	tr|B2RVD5|B2RVD5_MOUSE;tr|B2RTK3|B2RTK3_MOUSE;sp|Q8CGP2|H2B1P_MOUSE;sp|Q8CGP1|H2B1K_MOUSE;sp|Q6ZWY9|H2B1C_MOUSE;sp|Q64525|H2B2B_MOUSE;sp|Q64478|H2B1H_MOUSE;sp|Q64475|H2B1B_MOUSE;sp|P10854|H2B1M_MOUSE;sp|P10853|H2B1F_MOUSE;tr|Q8CBB6|Q8CBB6_MOUSE;sp|P70696|H2B1A_MOUSE;sp|Q9D2U9|H2B3A_MOUSE;sp|Q8CGP0|H2B3B_MOUSE;sp|Q64524|H2B2E_MOUSE	tr|B2RVD5|B2RVD5_MOUSE;tr|B2RTK3|B2RTK3_MOUSE;sp|Q8CGP2|H2B1P_MOUSE;sp|Q8CGP1|H2B1K_MOUSE;sp|Q6ZWY9|H2B1C_MOUSE;sp|Q64525|H2B2B_MOUSE;sp|Q64478|H2B1H_MOUSE;sp|Q64475|H2B1B_MOUSE;sp|P10854|H2B1M_MOUSE;sp|P10853|H2B1F_MOUSE;tr|Q8CBB6|Q8CBB6_MOUSE;sp|P70696|H2B1A_MOUSE;sp|Q9D2U9|H2B3A_MOUSE;sp|Q8CGP0|H2B3B_MOUSE;sp|Q64524|H2B2E_MOUSE	4;4;4;4;4;4;4;4;4;4;4;3;2;2;2	4;4;4;4;4;4;4;4;4;4;4;3;2;2;2	4;4;4;4;4;4;4;4;4;4;4;3;2;2;2	>tr|B2RVD5|B2RVD5_MOUSE Histone H2B OS=Mus musculus GN=Hist1h2bk PE=2 SV=1;>tr|B2RTK3|B2RTK3_MOUSE Histone H2B OS=Mus musculus GN=Hist1h2bm PE=1 SV=1;>sp|Q8CGP2|H2B1P_MOUSE Histone H2B type 1-P OS=Mus musculus GN=Hist1h2bp PE=1 SV=3;>sp|Q8CGP1|H2B1K_MOUSE
281080000	274670000	794120000	871520000	696420000	746520000	598890000	631270000	651220000	564150000	781640000	715610000	15	15	14	25.6	25.6	24.7	81.181	0	244.32	4056100000	172	sp|P11247|PERM_MOUSE;tr|F7DC05|F7DC05_MOUSE	sp|P11247|PERM_MOUSE	15;6	15;6	14;6	>sp|P11247|PERM_MOUSE Myeloperoxidase OS=Mus musculus GN=Mpo PE=1 SV=2
75868000	66882000	44362000	44489000	64804000	55213000	68827000	55902000	32640000	24927000	42129000	44854000	9	9	9	6.6	6.6	6.6	239.72	0	76.667	383640000	26	tr|B7ZNJ1|B7ZNJ1_MOUSE;tr|A0A087WS56|A0A087WS56_MOUSE;tr|B9EHT6|B9EHT6_MOUSE;tr|A0A087WSN6|A0A087WSN6_MOUSE;tr|Q3UHL6|Q3UHL6_MOUSE;tr|A0A087WR50|A0A087WR50_MOUSE;sp|P11276|FINC_MOUSE;tr|A0A087WS99|A0A087WS99_MOUSE	tr|B7ZNJ1|B7ZNJ1_MOUSE;tr|A0A087WS56|A0A087WS56_MOUSE;tr|B9EHT6|B9EHT6_MOUSE;tr|A0A087WSN6|A0A087WSN6_MOUSE;tr|Q3UHL6|Q3UHL6_MOUSE;tr|A0A087WR50|A0A087WR50_MOUSE;sp|P11276|FINC_MOUSE	9;9;9;9;9;9;9;2	9;9;9;9;9;9;9;2	9;9;9;9;9;9;9;2	>tr|B7ZNJ1|B7ZNJ1_MOUSE Fibronectin OS=Mus musculus GN=Fn1 PE=1 SV=1;>tr|A0A087WS56|A0A087WS56_MOUSE Fibronectin OS=Mus musculus GN=Fn1 PE=1 SV=1;>tr|B9EHT6|B9EHT6_MOUSE Fibronectin OS=Mus musculus GN=Fn1 PE=1 SV=1;>tr|A0A087WSN6|A0A087WSN6_MOUSE Fibronect
4077400	5876100	12346000	12785000	13351000	11212000	12567000	10327000	51564000	0	18402000	22656000	1	1	1	2.7	2.7	2.7	43.865	0	20.462	92416000	9	tr|Q3TA96|Q3TA96_MOUSE;sp|P11438|LAMP1_MOUSE	tr|Q3TA96|Q3TA96_MOUSE;sp|P11438|LAMP1_MOUSE	1;1	1;1	1;1	>tr|Q3TA96|Q3TA96_MOUSE Lysosomal membrane glycoprotein 1, isoform CRA_c OS=Mus musculus GN=Lamp1 PE=1 SV=1;>sp|P11438|LAMP1_MOUSE Lysosome-associated membrane glycoprotein 1 OS=Mus musculus GN=Lamp1 PE=1 SV=2
7072900	8439700	10293000	9776500	0	6054300	8382000	9519600	9008200	9371400	11790000	25095000	4	1	1	6.8	1.7	1.7	83.28	0	7.2639	59439000	1	tr|Q71LX8|Q71LX8_MOUSE;sp|P11499|HS90B_MOUSE;tr|Q80Y52|Q80Y52_MOUSE;sp|P07901|HS90A_MOUSE;tr|D3Z1R1|D3Z1R1_MOUSE;tr|E9PX27|E9PX27_MOUSE;tr|B7ZC50|B7ZC50_MOUSE	tr|Q71LX8|Q71LX8_MOUSE;sp|P11499|HS90B_MOUSE;tr|Q80Y52|Q80Y52_MOUSE;sp|P07901|HS90A_MOUSE	4;4;3;3;1;1;1	1;1;1;1;0;0;1	1;1;1;1;0;0;1	>tr|Q71LX8|Q71LX8_MOUSE Heat shock protein 84b OS=Mus musculus GN=Hsp90ab1 PE=1 SV=1;>sp|P11499|HS90B_MOUSE Heat shock protein HSP 90-beta OS=Mus musculus GN=Hsp90ab1 PE=1 SV=3;>tr|Q80Y52|Q80Y52_MOUSE Heat shock protein 90, alpha (Cytosolic), class A membe
47439000	44485000	65897000	58114000	55026000	48605000	95888000	101630000	42130000	24899000	66571000	57500000	2	2	2	17	17	17	22.875	0	17.982	405420000	29	sp|P11672|NGAL_MOUSE;tr|A0A0A6YW77|A0A0A6YW77_MOUSE	sp|P11672|NGAL_MOUSE;tr|A0A0A6YW77|A0A0A6YW77_MOUSE	2;1	2;1	2;1	>sp|P11672|NGAL_MOUSE Neutrophil gelatinase-associated lipocalin OS=Mus musculus GN=Lcn2 PE=1 SV=1;>tr|A0A0A6YW77|A0A0A6YW77_MOUSE Neutrophil gelatinase-associated lipocalin (Fragment) OS=Mus musculus GN=Lcn2 PE=1 SV=1
13895000	9151100	18068000	18486000	14703000	20624000	9887900	6942900	16630000	13630000	21507000	18558000	3	3	3	10.2	10.2	10.2	53.042	0	30.685	95043000	17	tr|M0QWA7|M0QWA7_MOUSE;tr|Q542I8|Q542I8_MOUSE;sp|P11835|ITB2_MOUSE;tr|D3YYP8|D3YYP8_MOUSE	tr|M0QWA7|M0QWA7_MOUSE;tr|Q542I8|Q542I8_MOUSE;sp|P11835|ITB2_MOUSE	3;3;3;1	3;3;3;1	3;3;3;1	>tr|M0QWA7|M0QWA7_MOUSE Integrin beta OS=Mus musculus GN=Itgb2 PE=1 SV=1;>tr|Q542I8|Q542I8_MOUSE Integrin beta OS=Mus musculus GN=Itgb2 PE=1 SV=1;>sp|P11835|ITB2_MOUSE Integrin beta-2 OS=Mus musculus GN=Itgb2 PE=1 SV=2
131780000	152270000	173250000	147950000	201070000	223870000	345860000	294640000	108430000	93099000	145860000	170550000	10	10	5	20.8	20.8	11.7	85.941	0	206.88	1296500000	44	sp|P13020|GELS_MOUSE;tr|A0A0J9YUQ8|A0A0J9YUQ8_MOUSE;tr|A0A0J9YUJ8|A0A0J9YUJ8_MOUSE;tr|A6PWS5|A6PWS5_MOUSE	sp|P13020|GELS_MOUSE;tr|A0A0J9YUQ8|A0A0J9YUQ8_MOUSE	10;8;4;4	10;8;4;4	5;4;1;1	>sp|P13020|GELS_MOUSE Gelsolin OS=Mus musculus GN=Gsn PE=1 SV=3;>tr|A0A0J9YUQ8|A0A0J9YUQ8_MOUSE Gelsolin (Fragment) OS=Mus musculus GN=Gsn PE=1 SV=1
42424000	6586700	14639000	7728900	4788700	13675000	7759000	22776000	28987000	3244500	6715500	9593000	2	2	2	28.1	28.1	28.1	10.051	0	22.091	115170000	32	tr|Q545I9|Q545I9_MOUSE;sp|P14069|S10A6_MOUSE	tr|Q545I9|Q545I9_MOUSE;sp|P14069|S10A6_MOUSE	2;2	2;2	2;2	>tr|Q545I9|Q545I9_MOUSE Protein S100 OS=Mus musculus GN=S100a6 PE=1 SV=1;>sp|P14069|S10A6_MOUSE Protein S100-A6 OS=Mus musculus GN=S100a6 PE=1 SV=3
188420000	191340000	401590000	340690000	173620000	220650000	147420000	143250000	583530000	379380000	283620000	323080000	12	12	12	37.3	37.3	37.3	47.994	0	82.361	1737000000	47	tr|B2MWM9|B2MWM9_MOUSE;sp|P14211|CALR_MOUSE	tr|B2MWM9|B2MWM9_MOUSE;sp|P14211|CALR_MOUSE	12;12	12;12	12;12	>tr|B2MWM9|B2MWM9_MOUSE Calreticulin OS=Mus musculus GN=Calr PE=1 SV=1;>sp|P14211|CALR_MOUSE Calreticulin OS=Mus musculus GN=Calr PE=1 SV=1
12696000	5575000	6681900	4778300	4842000	4906500	0	11837000	2816800	0	0	0	2	1	1	5.4	4.1	4.1	66.785	0	9.5641	36008000	1	sp|P14733|LMNB1_MOUSE	sp|P14733|LMNB1_MOUSE	2	1	1	>sp|P14733|LMNB1_MOUSE Lamin-B1 OS=Mus musculus GN=Lmnb1 PE=1 SV=3
1377700	529570	1650700	1071300	3354600	0	1498700	1559900	0	1671800	1205400	1333100	2	2	2	0.9	0.9	0.9	245.25	0	11.819	8157800	2	sp|P15508|SPTB1_MOUSE;tr|E9Q397|E9Q397_MOUSE;tr|Q3UGX2|Q3UGX2_MOUSE	sp|P15508|SPTB1_MOUSE;tr|E9Q397|E9Q397_MOUSE;tr|Q3UGX2|Q3UGX2_MOUSE	2;2;2	2;2;2	2;2;2	>sp|P15508|SPTB1_MOUSE Spectrin beta chain, erythrocytic OS=Mus musculus GN=Sptb PE=1 SV=4;>tr|E9Q397|E9Q397_MOUSE Spectrin beta chain, erythrocytic OS=Mus musculus GN=Sptb PE=1 SV=1;>tr|Q3UGX2|Q3UGX2_MOUSE Spectrin beta 1 OS=Mus musculus GN=Sptb PE=1 SV=1
14064000	17560000	54713000	65393000	56771000	66995000	13188000	13348000	0	0	13593000	12827000	1	1	1	9.4	9.4	9.4	21.266	0	8.6773	192160000	21	tr|Q5SZA3|Q5SZA3_MOUSE;sp|P15864|H12_MOUSE	tr|Q5SZA3|Q5SZA3_MOUSE;sp|P15864|H12_MOUSE	1;1	1;1	1;1	>tr|Q5SZA3|Q5SZA3_MOUSE Histone H1.2 OS=Mus musculus GN=Hist1h1c PE=1 SV=1;>sp|P15864|H12_MOUSE Histone H1.2 OS=Mus musculus GN=Hist1h1c PE=1 SV=2
31009000	41531000	83050000	71924000	49249000	47357000	57410000	64390000	67683000	62253000	98806000	112070000	2	2	2	22.2	22.2	22.2	14.866	0	18.064	411010000	34	sp|P16045|LEG1_MOUSE	sp|P16045|LEG1_MOUSE	2	2	2	>sp|P16045|LEG1_MOUSE Galectin-1 OS=Mus musculus GN=Lgals1 PE=1 SV=3
2707200	0	0	0	10272000	12241000	10936000	5207000	0	0	18597000	15748000	1	1	1	14	14	14	12.966	0	7.2574	33689000	6	tr|V9GXA7|V9GXA7_MOUSE;tr|S4R257|S4R257_MOUSE;tr|D2KHZ9|D2KHZ9_MOUSE;sp|P16858|G3P_MOUSE;tr|D3YYI5|D3YYI5_MOUSE;tr|A0A0A0MQF6|A0A0A0MQF6_MOUSE	tr|V9GXA7|V9GXA7_MOUSE;tr|S4R257|S4R257_MOUSE;tr|D2KHZ9|D2KHZ9_MOUSE;sp|P16858|G3P_MOUSE;tr|D3YYI5|D3YYI5_MOUSE;tr|A0A0A0MQF6|A0A0A0MQF6_MOUSE	1;1;1;1;1;1	1;1;1;1;1;1	1;1;1;1;1;1	>tr|V9GXA7|V9GXA7_MOUSE Protein Gm15294 OS=Mus musculus GN=Gm15294 PE=3 SV=1;>tr|S4R257|S4R257_MOUSE Glyceraldehyde-3-phosphate dehydrogenase (Fragment) OS=Mus musculus GN=Gapdh PE=1 SV=1;>tr|D2KHZ9|D2KHZ9_MOUSE Glyceraldehyde-3-phosphate dehydrogenase OS=
0	0	0	0	0	0	0	0	26625000	32212000	34783000	27564000	1	1	1	2.4	2.4	2.4	45.681	0.0022371	7.0259	45453000	1	sp|P17047|LAMP2_MOUSE	sp|P17047|LAMP2_MOUSE	1	1	1	>sp|P17047|LAMP2_MOUSE Lysosome-associated membrane glycoprotein 2 OS=Mus musculus GN=Lamp2 PE=1 SV=2
116370000	108360000	100360000	106550000	80111000	61205000	125880000	96681000	80673000	87067000	143170000	122550000	8	8	8	32	32	32	47.14	0	314.76	714580000	42	tr|Q5FW97|Q5FW97_MOUSE;sp|P17182|ENOA_MOUSE;tr|Q6PHC1|Q6PHC1_MOUSE;tr|B1ARR7|B1ARR7_MOUSE;tr|B0QZL1|B0QZL1_MOUSE;tr|D3Z6E4|D3Z6E4_MOUSE;tr|A0A0N4SUX5|A0A0N4SUX5_MOUSE;tr|Q545V3|Q545V3_MOUSE;sp|P21550|ENOB_MOUSE;sp|P17183|ENOG_MOUSE;tr|A0A0N4SUI6|A0A0N4SUI6_MOUSE;tr|B1ARR6|B1ARR6_MOUSE;tr|Q5SX61|Q5SX61_MOUSE;tr|Q5SX60|Q5SX60_MOUSE;tr|D3YVD3|D3YVD3_MOUSE;tr|D3Z2S4|D3Z2S4_MOUSE;tr|J3QPZ9|J3QPZ9_MOUS…	tr|Q5FW97|Q5FW97_MOUSE;sp|P17182|ENOA_MOUSE;tr|Q6PHC1|Q6PHC1_MOUSE	8;8;6;2;2;2;2;2;2;2;1;1;1;1;1;1;1;1	8;8;6;2;2;2;2;2;2;2;1;1;1;1;1;1;1;1	8;8;6;2;2;2;2;2;2;2;1;1;1;1;1;1;1;1	>tr|Q5FW97|Q5FW97_MOUSE Alpha-enolase OS=Mus musculus GN=EG433182 PE=1 SV=1;>sp|P17182|ENOA_MOUSE Alpha-enolase OS=Mus musculus GN=Eno1 PE=1 SV=3;>tr|Q6PHC1|Q6PHC1_MOUSE Alpha-enolase OS=Mus musculus GN=Eno1 PE=1 SV=1
0	0	937330	611540	683520	933870	485620	417720	0	0	890420	964100	1	1	1	1.6	1.6	1.6	101.87	0.004	6.3856	2767100	1	tr|G3UVV4|G3UVV4_MOUSE;sp|P17710|HXK1_MOUSE	tr|G3UVV4|G3UVV4_MOUSE;sp|P17710|HXK1_MOUSE	1;1	1;1	1;1	>tr|G3UVV4|G3UVV4_MOUSE Hexokinase OS=Mus musculus GN=Hk1 PE=1 SV=1;>sp|P17710|HXK1_MOUSE Hexokinase-1 OS=Mus musculus GN=Hk1 PE=1 SV=3
13047000	12513000	8488800	8311000	0	0	5236800	0	0	0	0	0	2	2	2	16.5	16.5	16.5	17.971	0	13.804	45768000	6	tr|Q5SVY2|Q5SVY2_MOUSE;sp|P17742|PPIA_MOUSE	tr|Q5SVY2|Q5SVY2_MOUSE;sp|P17742|PPIA_MOUSE	2;2	2;2	2;2	>tr|Q5SVY2|Q5SVY2_MOUSE Peptidyl-prolyl cis-trans isomerase OS=Mus musculus GN=Ppia PE=1 SV=1;>sp|P17742|PPIA_MOUSE Peptidyl-prolyl cis-trans isomerase A OS=Mus musculus GN=Ppia PE=1 SV=2
4050700	1756400	1332900	0	0	0	0	0	0	0	0	0	1	1	1	8.4	8.4	8.4	18.559	0.0022026	6.888	6432000	1	sp|P18760|COF1_MOUSE;tr|F8WGL3|F8WGL3_MOUSE	sp|P18760|COF1_MOUSE;tr|F8WGL3|F8WGL3_MOUSE	1;1	1;1	1;1	>sp|P18760|COF1_MOUSE Cofilin-1 OS=Mus musculus GN=Cfl1 PE=1 SV=3;>tr|F8WGL3|F8WGL3_MOUSE Cofilin-1 OS=Mus musculus GN=Cfl1 PE=1 SV=1
157970000	187560000	385120000	448920000	247940000	243890000	139520000	177730000	312100000	279750000	479770000	476200000	18	16	15	33.4	31	28.9	72.421	0	269.92	1826800000	116	sp|P20029|GRP78_MOUSE	sp|P20029|GRP78_MOUSE	18	16	15	>sp|P20029|GRP78_MOUSE 78 kDa glucose-regulated protein OS=Mus musculus GN=Hspa5 PE=1 SV=3
5497800	5400000	6730000	4196400	0	7907000	5495700	11927000	13625000	12795000	6172300	5616200	2	2	2	48	48	48	5.6794	0	17.931	60746000	5	sp|P20065|TYB4_MOUSE	sp|P20065|TYB4_MOUSE	2	2	2	>sp|P20065|TYB4_MOUSE Thymosin beta-4 OS=Mus musculus GN=Tmsb4x PE=1 SV=1
152680000	154290000	160820000	124980000	100940000	133700000	267750000	281320000	206190000	194280000	153540000	252710000	11	11	10	27.9	27.9	26.2	49.192	0	83.208	1220000000	31	tr|A0A0A6YWC8|A0A0A6YWC8_MOUSE;tr|Q5FWJ3|Q5FWJ3_MOUSE;sp|P20152|VIME_MOUSE;tr|G5E846|G5E846_MOUSE;sp|P15331|PERI_MOUSE;tr|G3X981|G3X981_MOUSE	tr|A0A0A6YWC8|A0A0A6YWC8_MOUSE;tr|Q5FWJ3|Q5FWJ3_MOUSE;sp|P20152|VIME_MOUSE	11;11;11;2;2;2	11;11;11;2;2;2	10;10;10;2;2;2	>tr|A0A0A6YWC8|A0A0A6YWC8_MOUSE Vimentin OS=Mus musculus GN=Vim PE=1 SV=1;>tr|Q5FWJ3|Q5FWJ3_MOUSE Vimentin OS=Mus musculus GN=Vim PE=1 SV=1;>sp|P20152|VIME_MOUSE Vimentin OS=Mus musculus GN=Vim PE=1 SV=3
90581000	61960000	48332000	51440000	36372000	38373000	42405000	52756000	40738000	31534000	16141000	25342000	7	7	7	14.3	14.3	14.3	90.807	0	65.4	342730000	21	sp|P20918|PLMN_MOUSE	sp|P20918|PLMN_MOUSE	7	7	7	>sp|P20918|PLMN_MOUSE Plasminogen OS=Mus musculus GN=Plg PE=1 SV=3
12193000	9929700	7003200	9619700	4805000	6130000	7490800	5753700	0	4856000	0	3912600	2	2	2	5.5	5.5	5.5	53.6	0	15.473	50928000	6	sp|P21614|VTDB_MOUSE	sp|P21614|VTDB_MOUSE	2	2	2	>sp|P21614|VTDB_MOUSE Vitamin D-binding protein OS=Mus musculus GN=Gc PE=1 SV=2
0	4368400	7502300	5469300	6714000	0	0	0	0	0	5223200	4766100	1	1	1	5.4	5.4	5.4	30.884	0.0021231	6.7015	17964000	1	tr|E9QJW9|E9QJW9_MOUSE;sp|P21845|TRYB2_MOUSE	tr|E9QJW9|E9QJW9_MOUSE;sp|P21845|TRYB2_MOUSE	1;1	1;1	1;1	>tr|E9QJW9|E9QJW9_MOUSE Tryptase beta-2 OS=Mus musculus GN=Tpsb2 PE=1 SV=1;>sp|P21845|TRYB2_MOUSE Tryptase beta-2 OS=Mus musculus GN=Tpsb2 PE=1 SV=2
8150900	6657500	13648000	17926000	0	11850000	7993700	0	0	0	10640000	11737000	2	2	2	3.4	3.4	3.4	77.06	0	12.685	49484000	7	sp|P21981|TGM2_MOUSE;tr|G3UXE8|G3UXE8_MOUSE	sp|P21981|TGM2_MOUSE;tr|G3UXE8|G3UXE8_MOUSE	2;1	2;1	2;1	>sp|P21981|TGM2_MOUSE Protein-glutamine gamma-glutamyltransferase 2 OS=Mus musculus GN=Tgm2 PE=1 SV=4;>tr|G3UXE8|G3UXE8_MOUSE Protein-glutamine gamma-glutamyltransferase 2 OS=Mus musculus GN=Tgm2 PE=1 SV=1
7307500	7080400	0	0	0	0	8377200	10333000	0	0	10000000	0	2	2	2	8.7	8.7	8.7	45.974	0	13.651	29166000	2	sp|P22599|A1AT2_MOUSE;sp|Q00896|A1AT3_MOUSE;tr|A0A0R4J0X5|A0A0R4J0X5_MOUSE;sp|Q00897|A1AT4_MOUSE;sp|P07758|A1AT1_MOUSE;tr|A0A0A0MQA3|A0A0A0MQA3_MOUSE	sp|P22599|A1AT2_MOUSE;sp|Q00896|A1AT3_MOUSE;tr|A0A0R4J0X5|A0A0R4J0X5_MOUSE;sp|Q00897|A1AT4_MOUSE;sp|P07758|A1AT1_MOUSE;tr|A0A0A0MQA3|A0A0A0MQA3_MOUSE	2;1;1;1;1;1	2;1;1;1;1;1	2;1;1;1;1;1	>sp|P22599|A1AT2_MOUSE Alpha-1-antitrypsin 1-2 OS=Mus musculus GN=Serpina1b PE=1 SV=2;>sp|Q00896|A1AT3_MOUSE Alpha-1-antitrypsin 1-3 OS=Mus musculus GN=Serpina1c PE=1 SV=2;>tr|A0A0R4J0X5|A0A0R4J0X5_MOUSE Alpha-1-antitrypsin 1-3 OS=Mus musculus GN=Serpina1c
549000000	640110000	75420000	62668000	281620000	261790000	556920000	608770000	64512000	52574000	163500000	159810000	5	5	3	44.4	44.4	37.3	13.66	0	44.744	2424300000	34	tr|A0A0N4SV66|A0A0N4SV66_MOUSE;tr|A3KPD0|A3KPD0_MOUSE;sp|Q8CGP6|H2A1H_MOUSE;sp|Q8R1M2|H2AJ_MOUSE;tr|B2RVF0|B2RVF0_MOUSE;tr|A2AB79|A2AB79_MOUSE;sp|Q8CGP7|H2A1K_MOUSE;sp|Q8CGP5|H2A1F_MOUSE;sp|Q8BFU2|H2A3_MOUSE;sp|P22752|H2A1_MOUSE;tr|Q8CGP4|Q8CGP4_MOUSE;sp|P27661|H2AX_MOUSE;tr|B2RVP5|B2RVP5_MOUSE;sp|Q3THW5|H2AV_MOUSE;sp|P0C0S6|H2AZ_MOUSE;tr|G3UWL7|G3UWL7_MOUSE;tr|Q8R029|Q8R029_MOUSE;tr|Q3UA95|Q3UA9…	tr|A0A0N4SV66|A0A0N4SV66_MOUSE;tr|A3KPD0|A3KPD0_MOUSE;sp|Q8CGP6|H2A1H_MOUSE;sp|Q8R1M2|H2AJ_MOUSE;tr|B2RVF0|B2RVF0_MOUSE;tr|A2AB79|A2AB79_MOUSE;sp|Q8CGP7|H2A1K_MOUSE;sp|Q8CGP5|H2A1F_MOUSE;sp|Q8BFU2|H2A3_MOUSE;sp|P22752|H2A1_MOUSE;tr|Q8CGP4|Q8CGP4_MOUSE;sp|P27661|H2AX_MOUSE	5;5;5;5;5;5;5;5;5;5;4;3;2;2;2;1;1;1;1	5;5;5;5;5;5;5;5;5;5;4;3;2;2;2;1;1;1;1	3;3;3;3;3;3;3;3;3;3;2;1;0;0;0;0;0;0;0	>tr|A0A0N4SV66|A0A0N4SV66_MOUSE Histone H2A OS=Mus musculus GN=H2afj PE=1 SV=1;>tr|A3KPD0|A3KPD0_MOUSE Histone H2A OS=Mus musculus GN=Hist1h2ah PE=2 SV=1;>sp|Q8CGP6|H2A1H_MOUSE Histone H2A type 1-H OS=Mus musculus GN=Hist1h2ah PE=1 SV=3;>sp|Q8R1M2|H2AJ_MOU
7809400	5432200	5132600	6356100	5839500	8330900	8013300	8468400	5570100	5895500	7071100	0	2	2	1	6.3	6.3	5.1	61.055	0	19.148	45275000	3	sp|P23953|EST1C_MOUSE;tr|D3Z298|D3Z298_MOUSE;tr|Q91WU0|Q91WU0_MOUSE;tr|H3BL34|H3BL34_MOUSE;tr|Q3UN14|Q3UN14_MOUSE;sp|Q64176|EST1E_MOUSE;tr|Q3UW56|Q3UW56_MOUSE;sp|Q8VCT4|CES1D_MOUSE;sp|Q8VCC2|EST1_MOUSE	sp|P23953|EST1C_MOUSE;tr|D3Z298|D3Z298_MOUSE;tr|Q91WU0|Q91WU0_MOUSE;tr|H3BL34|H3BL34_MOUSE;tr|Q3UN14|Q3UN14_MOUSE;sp|Q64176|EST1E_MOUSE;tr|Q3UW56|Q3UW56_MOUSE;sp|Q8VCT4|CES1D_MOUSE;sp|Q8VCC2|EST1_MOUSE	2;1;1;1;1;1;1;1;1	2;1;1;1;1;1;1;1;1	1;0;0;0;0;0;0;0;0	>sp|P23953|EST1C_MOUSE Carboxylesterase 1C OS=Mus musculus GN=Ces1c PE=1 SV=4;>tr|D3Z298|D3Z298_MOUSE Protein Ces1h OS=Mus musculus GN=Ces1h PE=4 SV=1;>tr|Q91WU0|Q91WU0_MOUSE Carboxylic ester hydrolase OS=Mus musculus GN=Ces1f PE=1 SV=1;>tr|H3BL34|H3BL34_M
16562000	21316000	56717000	61423000	21880000	17178000	16384000	25584000	45231000	47327000	48764000	0	1	1	1	6	6	6	23.713	0	12.842	208570000	5	tr|Q9DCY1|Q9DCY1_MOUSE;sp|P24369|PPIB_MOUSE	tr|Q9DCY1|Q9DCY1_MOUSE;sp|P24369|PPIB_MOUSE	1;1	1;1	1;1	>tr|Q9DCY1|Q9DCY1_MOUSE Peptidyl-prolyl cis-trans isomerase OS=Mus musculus GN=Ppib PE=1 SV=1;>sp|P24369|PPIB_MOUSE Peptidyl-prolyl cis-trans isomerase B OS=Mus musculus GN=Ppib PE=1 SV=2
48592000	52549000	90593000	123530000	71240000	76375000	87509000	139590000	97753000	105980000	150570000	197170000	1	1	1	3.7	3.7	3.7	38.682	0.0021692	6.8063	628450000	4	tr|Q867S4|Q867S4_LEIAM;tr|E9AS96|E9AS96_LEIMU;sp|P35591|CYSP1_LEIPI;sp|P25775|LMCPA_LEIME	tr|Q867S4|Q867S4_LEIAM;tr|E9AS96|E9AS96_LEIMU;sp|P35591|CYSP1_LEIPI;sp|P25775|LMCPA_LEIME	1;1;1;1	1;1;1;1	1;1;1;1	>tr|Q867S4|Q867S4_LEIAM Cysteine proteinase OS=Leishmania amazonensis GN=cys1 PE=2 SV=1;>tr|E9AS96|E9AS96_LEIMU Cysteine peptidase A (CBA) OS=Leishmania mexicana (strain MHOM/GT/2001/U1103) GN=LMXM_19_1420 PE=3 SV=1;>sp|P35591|CYSP1_LEIPI Cysteine proteina
29230000	29436000	31465000	24946000	27165000	18987000	47951000	52518000	34792000	33605000	38676000	49773000	6	6	6	4.4	4.4	4.4	269.82	0	48.224	237570000	20	sp|P26039|TLN1_MOUSE;tr|F6SX70|F6SX70_MOUSE	sp|P26039|TLN1_MOUSE	6;1	6;1	6;1	>sp|P26039|TLN1_MOUSE Talin-1 OS=Mus musculus GN=Tln1 PE=1 SV=2
44499000	38673000	38498000	35180000	23987000	41089000	43632000	41937000	46001000	42063000	53572000	43754000	8	8	8	20.6	20.6	20.6	67.766	0	56.755	280350000	19	sp|P26041|MOES_MOUSE;tr|Q7TSG6|Q7TSG6_MOUSE;sp|P26043|RADI_MOUSE;tr|Q4KML7|Q4KML7_MOUSE;sp|P26040|EZRI_MOUSE	sp|P26041|MOES_MOUSE	8;3;3;3;3	8;3;3;3;3	8;3;3;3;3	>sp|P26041|MOES_MOUSE Moesin OS=Mus musculus GN=Msn PE=1 SV=3
16374000	21403000	30265000	22355000	17843000	9611900	14403000	10164000	29526000	13949000	37085000	33563000	4	4	4	10.2	10.2	10.2	61.336	0	27.313	135200000	12	sp|P26443|DHE3_MOUSE;tr|F7CFA5|F7CFA5_MOUSE	sp|P26443|DHE3_MOUSE	4;1	4;1	4;1	>sp|P26443|DHE3_MOUSE Glutamate dehydrogenase 1, mitochondrial OS=Mus musculus GN=Glud1 PE=1 SV=1
12998000	8765700	11925000	9012300	8455000	6541800	13979000	8687700	10241000	9392000	11925000	17492000	2	2	2	46.1	46.1	46.1	10.294	0	100.61	86837000	22	tr|Q53X15|Q53X15_MOUSE;sp|P27005|S10A8_MOUSE	tr|Q53X15|Q53X15_MOUSE;sp|P27005|S10A8_MOUSE	2;2	2;2	2;2	>tr|Q53X15|Q53X15_MOUSE Protein S100 OS=Mus musculus GN=S100a8 PE=1 SV=1;>sp|P27005|S10A8_MOUSE Protein S100-A8 OS=Mus musculus GN=S100a8 PE=1 SV=3
110090000	115500000	202450000	186000000	123170000	113640000	84703000	102700000	133380000	113770000	176610000	159950000	9	9	9	22	22	22	56.678	0	104.93	873850000	35	sp|P27773|PDIA3_MOUSE;tr|F6Q404|F6Q404_MOUSE	sp|P27773|PDIA3_MOUSE	9;4	9;4	9;4	>sp|P27773|PDIA3_MOUSE Protein disulfide-isomerase A3 OS=Mus musculus GN=Pdia3 PE=1 SV=2
2901400	0	0	3472300	0	0	0	0	0	0	0	0	1	1	1	6.1	6.1	6.1	29.095	0.0021008	6.6705	4753300	1	tr|Q059V7|Q059V7_MOUSE;sp|P28293|CATG_MOUSE	tr|Q059V7|Q059V7_MOUSE;sp|P28293|CATG_MOUSE	1;1	1;1	1;1	>tr|Q059V7|Q059V7_MOUSE Cathepsin G OS=Mus musculus GN=Ctsg PE=1 SV=1;>sp|P28293|CATG_MOUSE Cathepsin G OS=Mus musculus GN=Ctsg PE=1 SV=2
30877000	22942000	19462000	24682000	17802000	36158000	24669000	36915000	18475000	18598000	23278000	24251000	5	5	5	5.4	5.4	5.4	165.3	0	31.92	179550000	7	sp|P28665|MUG1_MOUSE;sp|P28666|MUG2_MOUSE;tr|A0A0N4SVU1|A0A0N4SVU1_MOUSE	sp|P28665|MUG1_MOUSE	5;2;2	5;2;2	5;2;2	>sp|P28665|MUG1_MOUSE Murinoglobulin-1 OS=Mus musculus GN=Mug1 PE=1 SV=3
830400000	877380000	675320000	733980000	552600000	572940000	615310000	677200000	1219200000	1286000000	568160000	721570000	6	6	6	16.3	16.3	16.3	63.458	0	175.11	5509500000	122	sp|P28798|GRN_MOUSE;tr|Q3U9N4|Q3U9N4_MOUSE;tr|H3BLC9|H3BLC9_MOUSE;tr|H3BJE0|H3BJE0_MOUSE	sp|P28798|GRN_MOUSE;tr|Q3U9N4|Q3U9N4_MOUSE	6;6;1;1	6;6;1;1	6;6;1;1	>sp|P28798|GRN_MOUSE Granulins OS=Mus musculus GN=Grn PE=1 SV=2;>tr|Q3U9N4|Q3U9N4_MOUSE Granulins OS=Mus musculus GN=Grn PE=1 SV=1
5342300	3493300	16054000	8677400	11296000	15151000	12226000	12199000	14629000	8569900	10358000	11379000	1	1	1	19.2	19.2	19.2	8.4926	0	9.3254	71519000	8	tr|A0A0A6YVN9|A0A0A6YVN9_MOUSE;tr|V9GWY1|V9GWY1_MOUSE;tr|D3Z1T4|D3Z1T4_MOUSE;tr|D3Z1M1|D3Z1M1_MOUSE;tr|Q3U9V4|Q3U9V4_MOUSE;sp|P62880|GBB2_MOUSE;sp|P29387|GBB4_MOUSE	tr|A0A0A6YVN9|A0A0A6YVN9_MOUSE;tr|V9GWY1|V9GWY1_MOUSE;tr|D3Z1T4|D3Z1T4_MOUSE;tr|D3Z1M1|D3Z1M1_MOUSE;tr|Q3U9V4|Q3U9V4_MOUSE;sp|P62880|GBB2_MOUSE;sp|P29387|GBB4_MOUSE	1;1;1;1;1;1;1	1;1;1;1;1;1;1	1;1;1;1;1;1;1	>tr|A0A0A6YVN9|A0A0A6YVN9_MOUSE Guanine nucleotide-binding protein subunit beta-4 OS=Mus musculus GN=Gnb4 PE=1 SV=1;>tr|V9GWY1|V9GWY1_MOUSE Guanine nucleotide-binding protein subunit beta-4 OS=Mus musculus GN=Gnb4 PE=1 SV=1;>tr|D3Z1T4|D3Z1T4_MOUSE Guanine
15226000	17037000	21431000	17275000	14725000	16092000	32231000	32450000	30883000	25049000	32637000	27500000	4	4	4	29.5	29.5	29.5	20.772	0	30.746	161040000	13	tr|Q9CPX4|Q9CPX4_MOUSE;sp|P29391|FRIL1_MOUSE;tr|H3BKD3|H3BKD3_MOUSE;sp|P49945|FRIL2_MOUSE	tr|Q9CPX4|Q9CPX4_MOUSE;sp|P29391|FRIL1_MOUSE;tr|H3BKD3|H3BKD3_MOUSE;sp|P49945|FRIL2_MOUSE	4;4;2;2	4;4;2;2	4;4;2;2	>tr|Q9CPX4|Q9CPX4_MOUSE Ferritin OS=Mus musculus GN=Ftl1 PE=1 SV=1;>sp|P29391|FRIL1_MOUSE Ferritin light chain 1 OS=Mus musculus GN=Ftl1 PE=1 SV=2;>tr|H3BKD3|H3BKD3_MOUSE Ferritin OS=Mus musculus GN=Ftl1 PE=1 SV=1;>sp|P49945|FRIL2_MOUSE Ferritin light chai
5435900	4373400	2486700	5365900	11811000	3411300	2878400	0	0	0	2530900	3005000	2	2	2	15.4	15.4	15.4	37.325	0	20.905	28189000	2	tr|Q3UEK9|Q3UEK9_MOUSE;sp|P29699|FETUA_MOUSE	tr|Q3UEK9|Q3UEK9_MOUSE;sp|P29699|FETUA_MOUSE	2;2	2;2	2;2	>tr|Q3UEK9|Q3UEK9_MOUSE Alpha-2-HS-glycoprotein OS=Mus musculus GN=Ahsg PE=1 SV=1;>sp|P29699|FETUA_MOUSE Alpha-2-HS-glycoprotein OS=Mus musculus GN=Ahsg PE=1 SV=1
3850300	2486700	3411900	3298700	2168100	2301000	2664500	2989800	3404200	2705200	2724700	3907400	1	1	1	3.8	3.8	3.8	54.848	0.0021978	6.8627	20807000	4	sp|P29788|VTNC_MOUSE	sp|P29788|VTNC_MOUSE	1	1	1	>sp|P29788|VTNC_MOUSE Vitronectin OS=Mus musculus GN=Vtn PE=1 SV=2
0	46262000	37260000	0	94986000	0	104220000	115990000	0	61229000	0	59179000	1	1	1	3.8	3.8	3.8	24.162	0.0020704	6.5634	301540000	5	sp|P30681|HMGB2_MOUSE	sp|P30681|HMGB2_MOUSE	1	1	1	>sp|P30681|HMGB2_MOUSE High mobility group protein B2 OS=Mus musculus GN=Hmgb2 PE=1 SV=3
371180000	324580000	169240000	120760000	248370000	246660000	726330000	554890000	1418800000	453490000	1580600000	1030300000	4	4	4	36.3	36.3	36.3	13.049	0	41.81	3913300000	62	tr|Q3UP42|Q3UP42_MOUSE;sp|P31725|S10A9_MOUSE	tr|Q3UP42|Q3UP42_MOUSE;sp|P31725|S10A9_MOUSE	4;4	4;4	4;4	>tr|Q3UP42|Q3UP42_MOUSE Protein S100-A9 OS=Mus musculus GN=S100a9 PE=1 SV=1;>sp|P31725|S10A9_MOUSE Protein S100-A9 OS=Mus musculus GN=S100a9 PE=1 SV=3
0	0	4476300	3791600	4728600	5860300	0	0	0	0	4672800	0	1	1	1	22.5	22.5	22.5	11.797	0	7.7111	11883000	1	sp|P35461|LY6G_MOUSE;tr|A0A087WQF5|A0A087WQF5_MOUSE	sp|P35461|LY6G_MOUSE;tr|A0A087WQF5|A0A087WQF5_MOUSE	1;1	1;1	1;1	>sp|P35461|LY6G_MOUSE Lymphocyte antigen 6G (Fragment) OS=Mus musculus GN=Ly6g PE=2 SV=1;>tr|A0A087WQF5|A0A087WQF5_MOUSE Lymphocyte antigen 6G OS=Mus musculus GN=Ly6g PE=4 SV=1
1380300000	1748700000	1699200000	1720600000	1587000000	1609100000	2749600000	3017500000	3725200000	3487000000	2441900000	2459500000	7	7	3	29.6	29.6	13.3	40.462	0	245.1	15758000000	260	tr|E8NHS3|E8NHS3_LEIMU;sp|P36400|LMCPB_LEIME;sp|Q05094|CYSP2_LEIPI;tr|E8NHJ1|E8NHJ1_LEIMU;tr|E8NHL3|E8NHL3_LEIMU;tr|E8NHH7|E8NHH7_LEIMU;tr|Q7JMY2|Q7JMY2_LEIME;tr|E9AMH6|E9AMH6_LEIMU;tr|Q25318|Q25318_LEIME;tr|E9AMH5|E9AMH5_LEIMU;tr|E8NHH6|E8NHH6_LEIMU;tr|Q95ZD6|Q95ZD6_LEIME;tr|E9AMH7|E9AMH7_LEIMU	tr|E8NHS3|E8NHS3_LEIMU;sp|P36400|LMCPB_LEIME;sp|Q05094|CYSP2_LEIPI;tr|E8NHJ1|E8NHJ1_LEIMU;tr|E8NHL3|E8NHL3_LEIMU;tr|E8NHH7|E8NHH7_LEIMU;tr|Q7JMY2|Q7JMY2_LEIME;tr|E9AMH6|E9AMH6_LEIMU;tr|Q25318|Q25318_LEIME;tr|E9AMH5|E9AMH5_LEIMU;tr|E8NHH6|E8NHH6_LEIMU;tr|Q95ZD6|Q95ZD6_LEIME;tr|E9AMH7|E9AMH7_LEIMU	7;7;7;7;7;6;6;6;5;5;4;4;4	7;7;7;7;7;6;6;6;5;5;4;4;4	3;3;3;3;3;2;2;2;1;1;1;0;0	>tr|E8NHS3|E8NHS3_LEIMU WGS CADB00000000 data, contig 96 OS=Leishmania mexicana (strain MHOM/GT/2001/U1103) GN=LmxM_08_1070a_1 PE=3 SV=1;>sp|P36400|LMCPB_LEIME Cysteine proteinase B OS=Leishmania mexicana GN=LMCPB PE=2 SV=2;>sp|Q05094|CYSP2_LEIPI Cysteine
5399900	5201900	4695100	5168800	6985200	3603300	0	0	0	5447700	6307000	7501000	2	2	2	5	5	5	73.46	0	12.235	28579000	6	sp|P38647|GRP75_MOUSE	sp|P38647|GRP75_MOUSE	2	2	2	>sp|P38647|GRP75_MOUSE Stress-70 protein, mitochondrial OS=Mus musculus GN=Hspa9 PE=1 SV=3
40599000	54600000	35039000	54124000	36493000	33894000	25808000	43199000	29596000	23573000	45061000	32200000	6	6	6	21.1	21.1	21.1	51.564	0	197.3	261180000	23	sp|P40124|CAP1_MOUSE;tr|B1ARS0|B1ARS0_MOUSE	sp|P40124|CAP1_MOUSE;tr|B1ARS0|B1ARS0_MOUSE	6;3	6;3	6;3	>sp|P40124|CAP1_MOUSE Adenylyl cyclase-associated protein 1 OS=Mus musculus GN=Cap1 PE=1 SV=4;>tr|B1ARS0|B1ARS0_MOUSE Adenylyl cyclase-associated protein (Fragment) OS=Mus musculus GN=Cap1 PE=1 SV=1
7922100	5688500	4588600	4409000	6278000	4240200	9425900	6138100	2957400	5021200	4021400	4674800	1	1	1	1.9	1.9	1.9	67.63	0	7.3736	40317000	7	sp|P40142|TKT_MOUSE	sp|P40142|TKT_MOUSE	1	1	1	>sp|P40142|TKT_MOUSE Transketolase OS=Mus musculus GN=Tkt PE=1 SV=1
6330300	10046000	15822000	21495000	16891000	19029000	11614000	10228000	9134000	15654000	14000000	16915000	1	1	1	9.1	9.1	9.1	21.977	0	7.7761	90792000	11	sp|P43274|H14_MOUSE	sp|P43274|H14_MOUSE	1	1	1	>sp|P43274|H14_MOUSE Histone H1.4 OS=Mus musculus GN=Hist1h1e PE=1 SV=2
2891400	0	5914000	4699300	0	0	0	0	0	0	0	0	1	1	1	9.9	9.9	9.9	21.785	0	8.233	9070000	1	sp|P43275|H11_MOUSE	sp|P43275|H11_MOUSE	1	1	1	>sp|P43275|H11_MOUSE Histone H1.1 OS=Mus musculus GN=Hist1h1a PE=1 SV=2
0	0	6017400	3704600	0	7094400	0	0	0	0	4538200	0	1	1	1	9	9	9	22.576	0	7.2527	10638000	2	sp|P43276|H15_MOUSE	sp|P43276|H15_MOUSE	1	1	1	>sp|P43276|H15_MOUSE Histone H1.5 OS=Mus musculus GN=Hist1h1b PE=1 SV=2
15258000	13017000	23429000	21020000	18005000	15793000	9287200	5412800	12073000	12465000	24828000	34215000	3	3	3	8.7	8.7	8.7	56.537	0	22.442	108350000	8	tr|Q544B1|Q544B1_MOUSE;sp|P47738|ALDH2_MOUSE;tr|A0A0G2JF60|A0A0G2JF60_MOUSE;tr|A0A0G2JFQ0|A0A0G2JFQ0_MOUSE;tr|A0A0G2JEU1|A0A0G2JEU1_MOUSE	tr|Q544B1|Q544B1_MOUSE;sp|P47738|ALDH2_MOUSE;tr|A0A0G2JF60|A0A0G2JF60_MOUSE;tr|A0A0G2JFQ0|A0A0G2JFQ0_MOUSE;tr|A0A0G2JEU1|A0A0G2JEU1_MOUSE	3;3;2;2;2	3;3;2;2;2	3;3;2;2;2	>tr|Q544B1|Q544B1_MOUSE Aldehyde dehydrogenase 2, mitochondrial, isoform CRA_b OS=Mus musculus GN=Aldh2 PE=1 SV=1;>sp|P47738|ALDH2_MOUSE Aldehyde dehydrogenase, mitochondrial OS=Mus musculus GN=Aldh2 PE=1 SV=1;>tr|A0A0G2JF60|A0A0G2JF60_MOUSE Aldehyde dehyd
3533400	0	0	7921000	5848800	8015000	0	12412000	8352900	0	13191000	9757100	1	1	1	8.3	8.3	8.3	19.558	0.0021459	6.7481	32648000	3	tr|A0A0N4SVM0|A0A0N4SVM0_MOUSE;tr|D6RCW7|D6RCW7_MOUSE;tr|Q5DQJ3|Q5DQJ3_MOUSE;sp|P47754|CAZA2_MOUSE	tr|A0A0N4SVM0|A0A0N4SVM0_MOUSE;tr|D6RCW7|D6RCW7_MOUSE;tr|Q5DQJ3|Q5DQJ3_MOUSE;sp|P47754|CAZA2_MOUSE	1;1;1;1	1;1;1;1	1;1;1;1	>tr|A0A0N4SVM0|A0A0N4SVM0_MOUSE F-actin-capping protein subunit alpha-2 (Fragment) OS=Mus musculus GN=Capza2 PE=1 SV=1;>tr|D6RCW7|D6RCW7_MOUSE F-actin-capping protein subunit alpha-2 OS=Mus musculus GN=Capza2 PE=1 SV=1;>tr|Q5DQJ3|Q5DQJ3_MOUSE Capping prote
20640000	19787000	17409000	22613000	15253000	17072000	14589000	19156000	11907000	12870000	20769000	18637000	2	2	2	13.5	13.5	13.5	29.295	0	16.75	120550000	9	tr|A2AMW0|A2AMW0_MOUSE;sp|P47757|CAPZB_MOUSE;tr|A0A0A0MQI9|A0A0A0MQI9_MOUSE;tr|F6YHZ8|F6YHZ8_MOUSE;tr|F7CAZ6|F7CAZ6_MOUSE	tr|A2AMW0|A2AMW0_MOUSE;sp|P47757|CAPZB_MOUSE;tr|A0A0A0MQI9|A0A0A0MQI9_MOUSE;tr|F6YHZ8|F6YHZ8_MOUSE;tr|F7CAZ6|F7CAZ6_MOUSE	2;2;1;1;1	2;2;1;1;1	2;2;1;1;1	>tr|A2AMW0|A2AMW0_MOUSE Capping protein (Actin filament) muscle Z-line, beta, isoform CRA_a OS=Mus musculus GN=Capzb PE=1 SV=1;>sp|P47757|CAPZB_MOUSE F-actin-capping protein subunit beta OS=Mus musculus GN=Capzb PE=1 SV=3;>tr|A0A0A0MQI9|A0A0A0MQI9_MOUSE F-
4460000	2576900	4684900	9246800	10297000	9169500	5419200	4494400	0	4235200	7451400	0	2	2	2	42.1	42.1	42.1	11.475	0	15.768	35182000	5	tr|Q58E35|Q58E35_MOUSE;sp|P47955|RLA1_MOUSE;tr|E9Q3T0|E9Q3T0_MOUSE	tr|Q58E35|Q58E35_MOUSE;sp|P47955|RLA1_MOUSE;tr|E9Q3T0|E9Q3T0_MOUSE	2;2;1	2;2;1	2;2;1	>tr|Q58E35|Q58E35_MOUSE 60S acidic ribosomal protein P1 OS=Mus musculus GN=Rplp1 PE=1 SV=1;>sp|P47955|RLA1_MOUSE 60S acidic ribosomal protein P1 OS=Mus musculus GN=Rplp1 PE=1 SV=1;>tr|E9Q3T0|E9Q3T0_MOUSE Protein Gm10073 OS=Mus musculus GN=Gm10073 PE=1 SV=1
26070000	28269000	62694000	58125000	20791000	18048000	35741000	36243000	73490000	80581000	67720000	78074000	4	4	4	18.5	18.5	18.5	35.752	0	61.305	303890000	18	sp|P48036|ANXA5_MOUSE;tr|A0A0G2JGQ0|A0A0G2JGQ0_MOUSE	sp|P48036|ANXA5_MOUSE	4;1	4;1	4;1	>sp|P48036|ANXA5_MOUSE Annexin A5 OS=Mus musculus GN=Anxa5 PE=1 SV=1
35673000	46889000	9881000	9260000	23075000	18585000	30624000	30875000	0	0	18789000	17053000	5	5	4	8	8	6.8	74.237	0	31.558	165340000	16	sp|P48678|LMNA_MOUSE;tr|D3YUF7|D3YUF7_MOUSE;sp|P21619|LMNB2_MOUSE;tr|A0A0R4J0Q5|A0A0R4J0Q5_MOUSE	sp|P48678|LMNA_MOUSE	5;1;1;1	5;1;1;1	4;1;0;0	>sp|P48678|LMNA_MOUSE Prelamin-A/C OS=Mus musculus GN=Lmna PE=1 SV=2
873570	0	0	0	0	0	1356000	0	0	0	1209200	0	2	1	1	3.9	2.9	2.9	81.379	0	7.5872	2131600	1	sp|P49290|PERE_MOUSE	sp|P49290|PERE_MOUSE	2	1	1	>sp|P49290|PERE_MOUSE Eosinophil peroxidase OS=Mus musculus GN=Epx PE=1 SV=2
3777900	4281600	8938200	9300700	9504400	7183400	6512700	4420000	4321700	4662200	5722300	5036300	2	2	2	6.8	6.8	6.8	68.325	0	16.604	42008000	13	sp|P50516|VATA_MOUSE	sp|P50516|VATA_MOUSE	2	2	2	>sp|P50516|VATA_MOUSE V-type proton ATPase catalytic subunit A OS=Mus musculus GN=Atp6v1a PE=1 SV=2
45700000	47849000	42965000	32263000	34031000	33300000	43787000	40062000	26506000	31143000	43720000	40567000	3	3	3	64.3	64.3	64.3	11.083	0	48.624	272620000	24	sp|P50543|S10AB_MOUSE	sp|P50543|S10AB_MOUSE	3	3	3	>sp|P50543|S10AB_MOUSE Protein S100-A11 OS=Mus musculus GN=S100a11 PE=1 SV=1
0	5357200	0	0	4666100	0	5251100	5066200	5325000	4927900	6555300	11926000	1	1	1	6.8	6.8	6.8	23.489	0	7.2799	23725000	1	tr|Q4FJQ0|Q4FJQ0_MOUSE;sp|P51150|RAB7A_MOUSE	tr|Q4FJQ0|Q4FJQ0_MOUSE;sp|P51150|RAB7A_MOUSE	1;1	1;1	1;1	>tr|Q4FJQ0|Q4FJQ0_MOUSE MCG130610 OS=Mus musculus GN=Rab7 PE=1 SV=1;>sp|P51150|RAB7A_MOUSE Ras-related protein Rab-7a OS=Mus musculus GN=Rab7a PE=1 SV=2
89146000	78019000	112430000	126990000	103500000	112290000	145250000	138520000	54662000	62617000	143950000	172220000	2	2	2	19.8	19.8	19.8	19.453	0	289.85	733190000	60	tr|A0A0R4J1G2|A0A0R4J1G2_MOUSE;sp|P51437|CAMP_MOUSE	tr|A0A0R4J1G2|A0A0R4J1G2_MOUSE;sp|P51437|CAMP_MOUSE	2;2	2;2	2;2	>tr|A0A0R4J1G2|A0A0R4J1G2_MOUSE Cathelicidin antimicrobial peptide OS=Mus musculus GN=Camp PE=4 SV=1;>sp|P51437|CAMP_MOUSE Cathelicidin antimicrobial peptide OS=Mus musculus GN=Camp PE=1 SV=2
35807000	46949000	66557000	80923000	52178000	45019000	31421000	40612000	33388000	30048000	61805000	60310000	4	4	4	11.3	11.3	11.3	57.844	0	34.597	328270000	25	sp|P52480|KPYM_MOUSE	sp|P52480|KPYM_MOUSE	4	4	4	>sp|P52480|KPYM_MOUSE Pyruvate kinase PKM OS=Mus musculus GN=Pkm PE=1 SV=4
12002000	8355300	15603000	22211000	14970000	15344000	10521000	0	4877900	9974700	9128300	9350800	4	3	3	10.2	8.1	8.1	56.3	0	185.7	71734000	8	sp|P56480|ATPB_MOUSE	sp|P56480|ATPB_MOUSE	4	3	3	>sp|P56480|ATPB_MOUSE ATP synthase subunit beta, mitochondrial OS=Mus musculus GN=Atp5b PE=1 SV=2
0	5166900	14955000	8008000	6909600	8616600	0	0	0	0	6227400	0	1	1	1	3.4	3.4	3.4	28.823	0	7.8721	28799000	2	sp|P57759|ERP29_MOUSE	sp|P57759|ERP29_MOUSE	1	1	1	>sp|P57759|ERP29_MOUSE Endoplasmic reticulum resident protein 29 OS=Mus musculus GN=Erp29 PE=1 SV=2
9825600	10060000	9432700	11383000	6791200	7901000	12618000	13820000	12156000	8196800	13403000	12430000	4	4	4	8.6	8.6	8.6	95.313	0	96.535	74155000	17	sp|P58252|EF2_MOUSE	sp|P58252|EF2_MOUSE	4	4	4	>sp|P58252|EF2_MOUSE Elongation factor 2 OS=Mus musculus GN=Eef2 PE=1 SV=2
425640000	583190000	978910000	818160000	1437500000	1423300000	1285000000	1158100000	732160000	652600000	824250000	1058800000	13	13	3	46.1	46.1	12	41.736	0	323.31	6312900000	160	tr|B2RRX1|B2RRX1_MOUSE;sp|P60710|ACTB_MOUSE;tr|Q4KL81|Q4KL81_MOUSE;sp|P63260|ACTG_MOUSE;tr|E9Q1F2|E9Q1F2_MOUSE;tr|G3UZ07|G3UZ07_MOUSE;tr|Q497E4|Q497E4_MOUSE;sp|P68134|ACTS_MOUSE;sp|P68033|ACTC_MOUSE;tr|G3UYG0|G3UYG0_MOUSE;tr|E9Q606|E9Q606_MOUSE;tr|Q3UJ36|Q3UJ36_MOUSE;sp|P63268|ACTH_MOUSE;sp|P62737|ACTA_MOUSE;tr|B1ATY1|B1ATY1_MOUSE;tr|D3YZY0|D3YZY0_MOUSE;tr|F8WGM8|F8WGM8_MOUSE;tr|D3Z2K3|D3Z2K3_MOU…	tr|B2RRX1|B2RRX1_MOUSE;sp|P60710|ACTB_MOUSE;tr|Q4KL81|Q4KL81_MOUSE;sp|P63260|ACTG_MOUSE;tr|E9Q1F2|E9Q1F2_MOUSE;tr|G3UZ07|G3UZ07_MOUSE	13;13;12;12;9;8;6;6;6;5;5;5;5;5;4;4;3;3;2;2;1;1	13;13;12;12;9;8;6;6;6;5;5;5;5;5;4;4;3;3;2;2;1;1	3;3;3;3;3;0;1;1;1;0;0;1;1;1;3;0;3;0;0;0;0;0	>tr|B2RRX1|B2RRX1_MOUSE Actin, beta OS=Mus musculus GN=Actb PE=1 SV=1;>sp|P60710|ACTB_MOUSE Actin, cytoplasmic 1 OS=Mus musculus GN=Actb PE=1 SV=1;>tr|Q4KL81|Q4KL81_MOUSE Actin, cytoplasmic 2 OS=Mus musculus GN=Actg1 PE=1 SV=1;>sp|P63260|ACTG_MOUSE Actin,
2752800	4240300	0	0	7386600	0	0	0	0	0	12082000	22538000	1	1	1	5.4	5.4	5.4	20.735	0.0022727	7.0865	18053000	2	tr|A2AC13|A2AC13_MOUSE;tr|Q14A12|Q14A12_MOUSE;tr|K7Q7T7|K7Q7T7_MOUSE;sp|Q05144|RAC2_MOUSE;sp|P63001|RAC1_MOUSE;sp|P60764|RAC3_MOUSE;tr|Q3TLP8|Q3TLP8_MOUSE	tr|A2AC13|A2AC13_MOUSE;tr|Q14A12|Q14A12_MOUSE;tr|K7Q7T7|K7Q7T7_MOUSE;sp|Q05144|RAC2_MOUSE;sp|P63001|RAC1_MOUSE;sp|P60764|RAC3_MOUSE;tr|Q3TLP8|Q3TLP8_MOUSE	1;1;1;1;1;1;1	1;1;1;1;1;1;1	1;1;1;1;1;1;1	>tr|A2AC13|A2AC13_MOUSE RAS-related C3 botulinum substrate 3, isoform CRA_a (Fragment) OS=Mus musculus GN=Rac3 PE=1 SV=1;>tr|Q14A12|Q14A12_MOUSE RAS-related C3 botulinum substrate 3 OS=Mus musculus GN=Rac3 PE=1 SV=1;>tr|K7Q7T7|K7Q7T7_MOUSE RAS-related C3 b
20905000	17553000	15132000	18256000	13271000	12619000	9882900	12053000	14362000	13904000	21688000	20057000	2	2	2	13.4	13.4	13.4	28.302	0	187.89	106710000	13	tr|A8IP69|A8IP69_MOUSE;sp|P61982|1433G_MOUSE	tr|A8IP69|A8IP69_MOUSE;sp|P61982|1433G_MOUSE	2;2	2;2	2;2	>tr|A8IP69|A8IP69_MOUSE 14-3-3 protein gamma OS=Mus musculus GN=Ywhag PE=1 SV=1;>sp|P61982|1433G_MOUSE 14-3-3 protein gamma OS=Mus musculus GN=Ywhag PE=1 SV=2
28471000	17276000	27759000	21729000	26930000	21016000	26855000	25953000	26841000	26473000	52870000	36425000	2	2	2	30.9	30.9	30.9	16.837	0	20.476	177700000	21	sp|P62204|CALM_MOUSE;tr|Q3UKW2|Q3UKW2_MOUSE	sp|P62204|CALM_MOUSE;tr|Q3UKW2|Q3UKW2_MOUSE	2;1	2;1	2;1	>sp|P62204|CALM_MOUSE Calmodulin OS=Mus musculus GN=Calm1 PE=1 SV=2;>tr|Q3UKW2|Q3UKW2_MOUSE Calmodulin OS=Mus musculus GN=Calm1 PE=1 SV=1
303150000	326470000	10493000	13291000	173760000	208160000	52229000	22989000	0	15150000	12243000	8593600	5	5	5	45.6	45.6	45.6	11.367	0	57.154	865430000	20	tr|B2RTM0|B2RTM0_MOUSE;sp|P62806|H4_MOUSE	tr|B2RTM0|B2RTM0_MOUSE;sp|P62806|H4_MOUSE	5;5	5;5	5;5	>tr|B2RTM0|B2RTM0_MOUSE Histone H4 OS=Mus musculus GN=Hist2h4 PE=1 SV=1;>sp|P62806|H4_MOUSE Histone H4 OS=Mus musculus GN=Hist1h4a PE=1 SV=2
0	1349200	2190100	2235300	1645600	1888400	1933800	1728000	0	982960	1465400	0	1	1	1	2.7	2.7	2.7	56.55	0	16.966	8959600	1	sp|P62814|VATB2_MOUSE	sp|P62814|VATB2_MOUSE	1	1	1	>sp|P62814|VATB2_MOUSE V-type proton ATPase subunit B, brain isoform OS=Mus musculus GN=Atp6v1b2 PE=1 SV=1
13584000	13563000	20020000	28508000	24033000	21401000	11226000	6058900	0	15633000	27732000	23980000	3	3	3	18.1	18.1	18.1	30.635	0	22.772	113520000	6	tr|O43942|O43942_LEIDO;tr|Q95NJ3|Q95NJ3_LEIAM;tr|Q7KFG4|Q7KFG4_LEIME;tr|Q76LS6|Q76LS6_LEIDO;tr|Q4Q7Y7|Q4Q7Y7_LEIMA;tr|O43944|O43944_LEIBR;tr|O43943|O43943_LEIMA;tr|J9XRQ3|J9XRQ3_LEIIN;tr|J9XMM1|J9XMM1_LEITR;tr|J9UU49|J9UU49_LEITR;tr|E9BK16|E9BK16_LEIDB;tr|E8NHN2|E8NHN2_LEIMU;tr|A7LH42|A7LH42_LEICH;sp|P62884|GBLP_LEIIN;sp|P62883|GBLP_LEICH;tr|R9VZA5|R9VZA5_LEIMA;tr|R9VXI6|R9VXI6_LEIMA;tr|R9VZ99|R9…	tr|O43942|O43942_LEIDO;tr|Q95NJ3|Q95NJ3_LEIAM;tr|Q7KFG4|Q7KFG4_LEIME;tr|Q76LS6|Q76LS6_LEIDO;tr|Q4Q7Y7|Q4Q7Y7_LEIMA;tr|O43944|O43944_LEIBR;tr|O43943|O43943_LEIMA;tr|J9XRQ3|J9XRQ3_LEIIN;tr|J9XMM1|J9XMM1_LEITR;tr|J9UU49|J9UU49_LEITR;tr|E9BK16|E9BK16_LEIDB;tr|E8NHN2|E8NHN2_LEIMU;tr|A7LH42|A7LH42_LEICH;sp|P62884|GBLP_LEIIN;sp|P62883|GBLP_LEICH;tr|R9VZA5|R9VZA5_LEIMA;tr|R9VXI6|R9VXI6_LEIMA;tr|R9VZ99|R9…	3;3;3;3;3;3;3;3;3;3;3;3;3;3;3;2;2;2;2;2;2;2;2;2;2;2;2;2;2;2;2;2;2;1;1;1;1;1;1;1;1	3;3;3;3;3;3;3;3;3;3;3;3;3;3;3;2;2;2;2;2;2;2;2;2;2;2;2;2;2;2;2;2;2;1;1;1;1;1;1;1;1	3;3;3;3;3;3;3;3;3;3;3;3;3;3;3;2;2;2;2;2;2;2;2;2;2;2;2;2;2;2;2;2;2;1;1;1;1;1;1;1;1	>tr|O43942|O43942_LEIDO Activated protein kinase C receptor homolog LACK OS=Leishmania donovani PE=4 SV=1;>tr|Q95NJ3|Q95NJ3_LEIAM Activated C kinase protein OS=Leishmania amazonensis PE=2 SV=1;>tr|Q7KFG4|Q7KFG4_LEIME P36 LACK protein OS=Leishmania mexicana
51152000	56327000	22873000	22364000	23061000	27824000	43995000	29167000	28984000	24590000	47241000	45259000	3	3	3	29.3	29.3	29.3	14.957	0	80.023	261220000	11	tr|Q5SX50|Q5SX50_MOUSE;sp|P62962|PROF1_MOUSE;tr|Q5SX49|Q5SX49_MOUSE;CON__P02584	tr|Q5SX50|Q5SX50_MOUSE;sp|P62962|PROF1_MOUSE;tr|Q5SX49|Q5SX49_MOUSE	3;3;2;1	3;3;2;1	3;3;2;1	>tr|Q5SX50|Q5SX50_MOUSE Profilin OS=Mus musculus GN=Pfn1 PE=1 SV=1;>sp|P62962|PROF1_MOUSE Profilin-1 OS=Mus musculus GN=Pfn1 PE=1 SV=2;>tr|Q5SX49|Q5SX49_MOUSE Profilin OS=Mus musculus GN=Pfn1 PE=1 SV=1
60628000	64373000	51261000	42468000	45189000	36080000	66627000	59050000	52656000	58432000	79053000	71877000	6	4	4	15	10.8	10.8	70.87	0	35.807	441860000	25	sp|P63017|HSP7C_MOUSE;tr|Q504P4|Q504P4_MOUSE;sp|P17156|HSP72_MOUSE;tr|Q3TU85|Q3TU85_MOUSE;sp|Q61696|HS71A_MOUSE;sp|P17879|HS71B_MOUSE	sp|P63017|HSP7C_MOUSE;tr|Q504P4|Q504P4_MOUSE;sp|P17156|HSP72_MOUSE	6;5;3;2;2;2	4;3;1;1;1;1	4;3;1;1;1;1	>sp|P63017|HSP7C_MOUSE Heat shock cognate 71 kDa protein OS=Mus musculus GN=Hspa8 PE=1 SV=1;>tr|Q504P4|Q504P4_MOUSE Heat shock cognate 71 kDa protein OS=Mus musculus GN=Hspa8 PE=1 SV=1;>sp|P17156|HSP72_MOUSE Heat shock-related 70 kDa protein 2 OS=Mus muscu
31769000	30012000	29300000	23822000	23944000	16940000	52620000	51063000	55334000	57462000	39292000	39994000	5	5	5	25.3	25.3	25.3	27.771	0	132.51	257800000	33	sp|P63101|1433Z_MOUSE;tr|D3YXF4|D3YXF4_MOUSE;tr|D3YXN6|D3YXN6_MOUSE	sp|P63101|1433Z_MOUSE	5;1;1	5;1;1	5;1;1	>sp|P63101|1433Z_MOUSE 14-3-3 protein zeta/delta OS=Mus musculus GN=Ywhaz PE=1 SV=1
0	0	0	0	0	0	0	0	0	0	0	10596000	7	2	1	20.7	7.1	3.1	49.909	0	13.184	35084000	0	tr|Q52L87|Q52L87_MOUSE;sp|P68373|TBA1C_MOUSE;sp|P05213|TBA1B_MOUSE;sp|P68368|TBA4A_MOUSE;sp|Q9JJZ2|TBA8_MOUSE;tr|A0A0A0MQA5|A0A0A0MQA5_MOUSE;tr|A0A087WRB4|A0A087WRB4_MOUSE;tr|A0A087WQS4|A0A087WQS4_MOUSE	tr|Q52L87|Q52L87_MOUSE;sp|P68373|TBA1C_MOUSE;sp|P05213|TBA1B_MOUSE;sp|P68368|TBA4A_MOUSE;sp|Q9JJZ2|TBA8_MOUSE;tr|A0A0A0MQA5|A0A0A0MQA5_MOUSE	7;7;6;5;5;5;1;1	2;2;2;2;2;2;0;0	1;1;1;1;1;1;0;0	>tr|Q52L87|Q52L87_MOUSE Tubulin alpha-1C chain OS=Mus musculus GN=Tuba1c PE=1 SV=1;>sp|P68373|TBA1C_MOUSE Tubulin alpha-1C chain OS=Mus musculus GN=Tuba1c PE=1 SV=1;>sp|P05213|TBA1B_MOUSE Tubulin alpha-1B chain OS=Mus musculus GN=Tuba1b PE=1 SV=2;>sp|P6836
39526000	5859400	1460400	1563600	3836400	4884400	0	0	0	0	1600600	0	3	1	1	33.8	23.5	23.5	15.404	0	19.222	47021000	2	sp|P68433|H31_MOUSE;tr|E0CZ27|E0CZ27_MOUSE;tr|F8WI35|F8WI35_MOUSE;sp|P84244|H33_MOUSE;sp|P02301|H3C_MOUSE	sp|P68433|H31_MOUSE;tr|E0CZ27|E0CZ27_MOUSE;tr|F8WI35|F8WI35_MOUSE;sp|P84244|H33_MOUSE;sp|P02301|H3C_MOUSE	3;2;2;2;2	1;0;0;0;0	1;0;0;0;0	>sp|P68433|H31_MOUSE Histone H3.1 OS=Mus musculus GN=Hist1h3a PE=1 SV=2;>tr|E0CZ27|E0CZ27_MOUSE Histone H3 (Fragment) OS=Mus musculus GN=H3f3a PE=3 SV=1;>tr|F8WI35|F8WI35_MOUSE Histone H3 OS=Mus musculus GN=H3f3a PE=3 SV=1;>sp|P84244|H33_MOUSE Histone H3.3
83762000	102090000	77846000	103380000	72610000	73189000	113940000	66313000	102720000	109590000	129230000	105080000	2	2	1	32.5	32.5	20.8	8.7049	0	57.9	635830000	17	tr|Q25426|Q25426_LEITA;tr|E9ATD2|E9ATD2_LEIMU;tr|Q25422|Q25422_LEITA;tr|E9BMW6|E9BMW6_LEIDB;tr|E9B1Y9|E9B1Y9_LEIMU;tr|E9AMU1|E9AMU1_LEIMU;tr|E9AHL5|E9AHL5_LEIIN;sp|P69201|RL40_LEIMA;tr|E9AHX6|E9AHX6_LEIIN;tr|Q4Q165|Q4Q165_LEIMA;tr|A4HU11|A4HU11_LEIIN;tr|A4HPM0|A4HPM0_LEIBR;tr|A4HFB9|A4HFB9_LEIBR;tr|E9AI36|E9AI36_LEIBR;tr|A4HJH0|A4HJH0_LEIBR;tr|A0A088RX95|A0A088RX95_9TRYP;sp|P69200|RL40_LEITA	tr|Q25426|Q25426_LEITA;tr|E9ATD2|E9ATD2_LEIMU;tr|Q25422|Q25422_LEITA;tr|E9BMW6|E9BMW6_LEIDB;tr|E9B1Y9|E9B1Y9_LEIMU;tr|E9AMU1|E9AMU1_LEIMU;tr|E9AHL5|E9AHL5_LEIIN;sp|P69201|RL40_LEIMA;tr|E9AHX6|E9AHX6_LEIIN;tr|Q4Q165|Q4Q165_LEIMA;tr|A4HU11|A4HU11_LEIIN;tr|A4HPM0|A4HPM0_LEIBR;tr|A4HFB9|A4HFB9_LEIBR;tr|E9AI36|E9AI36_LEIBR;tr|A4HJH0|A4HJH0_LEIBR;tr|A0A088RX95|A0A088RX95_9TRYP;sp|P69200|RL40_LEITA	2;2;2;2;2;2;2;2;2;2;2;2;2;1;1;1;1	2;2;2;2;2;2;2;2;2;2;2;2;2;1;1;1;1	1;1;1;1;1;1;1;1;1;1;1;1;1;1;0;0;0	>tr|Q25426|Q25426_LEITA Ubiquitin OS=Leishmania tarentolae GN=ubiC PE=4 SV=1;>tr|E9ATD2|E9ATD2_LEIMU Putative polyubiquitin (Fragment) OS=Leishmania mexicana (strain MHOM/GT/2001/U1103) GN=LMXM_36_3530 PE=4 SV=1;>tr|Q25422|Q25422_LEITA Ubiquitin-fusion pro
5527700	6098000	10073000	0	9501200	9806900	2855900	2774700	4622000	5318500	7673800	3838300	1	1	1	4.3	4.3	4.3	34.322	0	10.366	39546000	9	tr|E9AL07|E9AL07_LEIMU;sp|P84155|HEM6_LEIMA	tr|E9AL07|E9AL07_LEIMU;sp|P84155|HEM6_LEIMA	1;1	1;1	1;1	>tr|E9AL07|E9AL07_LEIMU Putative coproporphyrinogen III oxidase OS=Leishmania mexicana (strain MHOM/GT/2001/U1103) GN=LMXM_06_1270 PE=3 SV=1;>sp|P84155|HEM6_LEIMA Oxygen-dependent coproporphyrinogen-III oxidase OS=Leishmania major GN=LMAJ006828 PE=1 SV=1
138760000	154240000	3178300	5624200	25976000	84432000	3877200	8588200	0	0	0	0	3	3	1	33.8	33.8	23.5	15.388	0	30.976	332010000	7	tr|B9EI85|B9EI85_MOUSE;sp|P84228|H32_MOUSE	tr|B9EI85|B9EI85_MOUSE;sp|P84228|H32_MOUSE	3;3	3;3	1;1	>tr|B9EI85|B9EI85_MOUSE Histone H3 OS=Mus musculus GN=Hist2h3b PE=1 SV=1;>sp|P84228|H32_MOUSE Histone H3.2 OS=Mus musculus GN=Hist1h3b PE=1 SV=2
1094600	0	505450	833220	702010	788090	0	768130	0	0	0	1015100	1	1	1	10.3	10.3	10.3	18.679	0.0038986	6.2335	3214300	1	tr|E0CZ90|E0CZ90_MOUSE;tr|G3X9V0|G3X9V0_MOUSE;tr|Q5SVP3|Q5SVP3_MOUSE;sp|P97372|PSME2_MOUSE	tr|E0CZ90|E0CZ90_MOUSE;tr|G3X9V0|G3X9V0_MOUSE;tr|Q5SVP3|Q5SVP3_MOUSE;sp|P97372|PSME2_MOUSE	1;1;1;1	1;1;1;1	1;1;1;1	>tr|E0CZ90|E0CZ90_MOUSE Proteasome activator complex subunit 2 (Fragment) OS=Mus musculus GN=Psme2 PE=1 SV=1;>tr|G3X9V0|G3X9V0_MOUSE MCG22048, isoform CRA_a OS=Mus musculus GN=Psme2 PE=1 SV=1;>tr|Q5SVP3|Q5SVP3_MOUSE MCG22048, isoform CRA_c OS=Mus musculus
28419000	32664000	53058000	51956000	35470000	32827000	47817000	43266000	79473000	58281000	90706000	71281000	2	2	1	19.9	19.9	7.7	17.62	0	19.759	327250000	21	tr|W0UVF7|W0UVF7_MOUSE;sp|P97425|ECP2_MOUSE	tr|W0UVF7|W0UVF7_MOUSE;sp|P97425|ECP2_MOUSE	2;2	2;2	1;1	>tr|W0UVF7|W0UVF7_MOUSE Eosinophil cationic protein 2 OS=Mus musculus GN=Ear2 PE=1 SV=1;>sp|P97425|ECP2_MOUSE Eosinophil cationic protein 2 OS=Mus musculus GN=Ear2 PE=2 SV=1
7950500	7760700	29163000	36035000	11521000	9510300	20523000	25967000	42349000	43249000	58063000	58599000	2	1	1	20	7.7	7.7	17.296	0	9.9507	167050000	11	tr|Q53ZF0|Q53ZF0_MOUSE;sp|P97426|ECP1_MOUSE;tr|Q923L6|Q923L6_MOUSE	tr|Q53ZF0|Q53ZF0_MOUSE;sp|P97426|ECP1_MOUSE;tr|Q923L6|Q923L6_MOUSE	2;2;2	1;1;1	1;1;1	>tr|Q53ZF0|Q53ZF0_MOUSE Eosinophil cationic protein 1 OS=Mus musculus GN=Ear1 PE=1 SV=1;>sp|P97426|ECP1_MOUSE Eosinophil cationic protein 1 OS=Mus musculus GN=Ear1 PE=2 SV=1;>tr|Q923L6|Q923L6_MOUSE Eosinophil-associated ribonuclease 10 OS=Mus musculus GN=E
14165000	10397000	48007000	37810000	31440000	39335000	21504000	8608300	47288000	52292000	51054000	77104000	7	7	7	26.6	26.6	26.6	35.915	0	89.677	215620000	21	sp|P97429|ANXA4_MOUSE;tr|A0A0N4SV57|A0A0N4SV57_MOUSE;tr|A0A0N4SW89|A0A0N4SW89_MOUSE;tr|S4R1F2|S4R1F2_MOUSE;tr|F7ANV6|F7ANV6_MOUSE;tr|D3Z0S1|D3Z0S1_MOUSE	sp|P97429|ANXA4_MOUSE;tr|A0A0N4SV57|A0A0N4SV57_MOUSE;tr|A0A0N4SW89|A0A0N4SW89_MOUSE;tr|S4R1F2|S4R1F2_MOUSE;tr|F7ANV6|F7ANV6_MOUSE;tr|D3Z0S1|D3Z0S1_MOUSE	7;6;6;5;5;5	7;6;6;5;5;5	7;6;6;5;5;5	>sp|P97429|ANXA4_MOUSE Annexin A4 OS=Mus musculus GN=Anxa4 PE=1 SV=4;>tr|A0A0N4SV57|A0A0N4SV57_MOUSE Annexin (Fragment) OS=Mus musculus GN=Anxa4 PE=1 SV=1;>tr|A0A0N4SW89|A0A0N4SW89_MOUSE Annexin (Fragment) OS=Mus musculus GN=Anxa4 PE=1 SV=1;>tr|S4R1F2|S4R1
0	7856600	13217000	10074000	7832100	6388500	7629200	7259800	26258000	28060000	19991000	17310000	3	3	3	5.5	5.5	5.5	109.65	0	21.308	71467000	9	sp|P97449|AMPN_MOUSE	sp|P97449|AMPN_MOUSE	3	3	3	>sp|P97449|AMPN_MOUSE Aminopeptidase N OS=Mus musculus GN=Anpep PE=1 SV=4
19053000	0	21393000	24821000	33458000	18178000	40559000	33054000	28572000	24173000	50475000	47482000	3	3	3	9.5	9.5	9.5	52.376	0	18.981	173980000	9	tr|Q3UBY5|Q3UBY5_MOUSE;sp|P97821|CATC_MOUSE;tr|D3Z220|D3Z220_MOUSE	tr|Q3UBY5|Q3UBY5_MOUSE;sp|P97821|CATC_MOUSE	3;3;1	3;3;1	3;3;1	>tr|Q3UBY5|Q3UBY5_MOUSE Cathepsin C, isoform CRA_b OS=Mus musculus GN=Ctsc PE=1 SV=1;>sp|P97821|CATC_MOUSE Dipeptidyl peptidase 1 OS=Mus musculus GN=Ctsc PE=1 SV=1
32050000	26922000	32584000	39370000	23660000	24606000	25586000	23450000	16306000	16987000	30169000	42066000	5	5	5	36.1	36.1	36.1	17.253	0	42.007	171530000	17	tr|G3UZJ4|G3UZJ4_MOUSE;sp|P99029|PRDX5_MOUSE;tr|H3BJQ7|H3BJQ7_MOUSE	tr|G3UZJ4|G3UZJ4_MOUSE;sp|P99029|PRDX5_MOUSE;tr|H3BJQ7|H3BJQ7_MOUSE	5;5;5	5;5;5	5;5;5	>tr|G3UZJ4|G3UZJ4_MOUSE Peroxiredoxin-5, mitochondrial OS=Mus musculus GN=Prdx5 PE=1 SV=1;>sp|P99029|PRDX5_MOUSE Peroxiredoxin-5, mitochondrial OS=Mus musculus GN=Prdx5 PE=1 SV=2;>tr|H3BJQ7|H3BJQ7_MOUSE Peroxiredoxin-5, mitochondrial OS=Mus musculus GN=Prd
7482500	2815600	5256000	2772200	2498600	3311100	3683300	3238200	6526500	7602400	3953300	4548300	2	2	2	2.6	2.6	2.6	146.56	0	49.707	30423000	2	sp|Q00519|XDH_MOUSE	sp|Q00519|XDH_MOUSE	2	2	2	>sp|Q00519|XDH_MOUSE Xanthine dehydrogenase/oxidase OS=Mus musculus GN=Xdh PE=1 SV=5
6174700	5355800	4325000	5003200	5556200	4785600	6523200	6135200	5080900	4879300	5228800	0	2	2	2	18.8	18.8	18.8	16.822	0	10.822	34276000	2	tr|I7HJR3|I7HJR3_MOUSE;sp|Q01339|APOH_MOUSE	tr|I7HJR3|I7HJR3_MOUSE;sp|Q01339|APOH_MOUSE	2;2	2;2	2;2	>tr|I7HJR3|I7HJR3_MOUSE Beta-2-glycoprotein 1 (Fragment) OS=Mus musculus GN=Apoh PE=1 SV=1;>sp|Q01339|APOH_MOUSE Beta-2-glycoprotein 1 OS=Mus musculus GN=Apoh PE=1 SV=1
1498700	1585300	1629400	1870600	1473000	1422800	2496900	1507500	1846700	1686100	2117300	1948400	2	2	2	4.2	4.2	4.2	89.321	0	12.431	11649000	2	sp|Q01853|TERA_MOUSE	sp|Q01853|TERA_MOUSE	2	2	2	>sp|Q01853|TERA_MOUSE Transitional endoplasmic reticulum ATPase OS=Mus musculus GN=Vcp PE=1 SV=4
0	0	0	0	0	0	14708000	0	0	0	35397000	54681000	2	1	1	1.1	0.6	0.6	222.88	0	7.7276	32201000	2	tr|B2RXX9|B2RXX9_MOUSE;sp|Q91Z83|MYH7_MOUSE;tr|B2RQQ1|B2RQQ1_MOUSE;sp|Q02566|MYH6_MOUSE	tr|B2RXX9|B2RXX9_MOUSE;sp|Q91Z83|MYH7_MOUSE;tr|B2RQQ1|B2RQQ1_MOUSE;sp|Q02566|MYH6_MOUSE	2;2;2;2	1;1;1;1	1;1;1;1	>tr|B2RXX9|B2RXX9_MOUSE Myosin, heavy polypeptide 7, cardiac muscle, beta OS=Mus musculus GN=Myh7 PE=1 SV=1;>sp|Q91Z83|MYH7_MOUSE Myosin-7 OS=Mus musculus GN=Myh7 PE=1 SV=1;>tr|B2RQQ1|B2RQQ1_MOUSE MCG133649, isoform CRA_a OS=Mus musculus GN=Myh6 PE=1 SV=1;
6966200	7895100	14603000	37108000	13875000	20045000	9646700	10062000	0	0	11609000	13367000	3	3	3	10.5	10.5	10.5	54.594	0	19.025	84804000	4	tr|D3Z6F5|D3Z6F5_MOUSE;sp|Q03265|ATPA_MOUSE;tr|D6RJ16|D6RJ16_MOUSE	tr|D3Z6F5|D3Z6F5_MOUSE;sp|Q03265|ATPA_MOUSE	3;3;1	3;3;1	3;3;1	>tr|D3Z6F5|D3Z6F5_MOUSE ATP synthase subunit alpha OS=Mus musculus GN=Atp5a1 PE=1 SV=1;>sp|Q03265|ATPA_MOUSE ATP synthase subunit alpha, mitochondrial OS=Mus musculus GN=Atp5a1 PE=1 SV=1
20213000	9392600	18762000	12054000	11653000	13633000	8607600	6470500	8174400	8094700	12269000	13231000	2	2	2	6.1	6.1	6.1	64.49	0	14.572	78299000	6	sp|Q07797|LG3BP_MOUSE;tr|E9Q5X5|E9Q5X5_MOUSE	sp|Q07797|LG3BP_MOUSE;tr|E9Q5X5|E9Q5X5_MOUSE	2;1	2;1	2;1	>sp|Q07797|LG3BP_MOUSE Galectin-3-binding protein OS=Mus musculus GN=Lgals3bp PE=1 SV=1;>tr|E9Q5X5|E9Q5X5_MOUSE Galectin-3-binding protein (Fragment) OS=Mus musculus GN=Lgals3bp PE=1 SV=1
3203700	2421500	0	3302700	4568300	0	3166500	2532700	2831100	2517500	3659700	2626400	1	1	1	6.4	6.4	6.4	28.958	0.0021786	6.8124	17460000	2	tr|D3Z7R6|D3Z7R6_MOUSE;tr|Q543F3|Q543F3_MOUSE;sp|Q08093|CNN2_MOUSE	tr|D3Z7R6|D3Z7R6_MOUSE;tr|Q543F3|Q543F3_MOUSE;sp|Q08093|CNN2_MOUSE	1;1;1	1;1;1	1;1;1	>tr|D3Z7R6|D3Z7R6_MOUSE Calponin OS=Mus musculus GN=Cnn2 PE=1 SV=1;>tr|Q543F3|Q543F3_MOUSE Calponin OS=Mus musculus GN=Cnn2 PE=1 SV=1;>sp|Q08093|CNN2_MOUSE Calponin-2 OS=Mus musculus GN=Cnn2 PE=1 SV=1
7942200	5541800	2184400	5077500	4372600	2895500	7325700	4554800	1968400	0	3611100	0	1	1	1	2.4	2.4	2.4	43.088	0	7.782	29962000	6	tr|S4R293|S4R293_MOUSE;sp|Q09014|NCF1_MOUSE;tr|F8WH69|F8WH69_MOUSE	tr|S4R293|S4R293_MOUSE;sp|Q09014|NCF1_MOUSE;tr|F8WH69|F8WH69_MOUSE	1;1;1	1;1;1	1;1;1	>tr|S4R293|S4R293_MOUSE Neutrophil cytosol factor 1 OS=Mus musculus GN=Ncf1 PE=1 SV=1;>sp|Q09014|NCF1_MOUSE Neutrophil cytosol factor 1 OS=Mus musculus GN=Ncf1 PE=1 SV=3;>tr|F8WH69|F8WH69_MOUSE Neutrophil cytosol factor 1 OS=Mus musculus GN=Ncf1 PE=1 SV=1
21262000	26544000	38408000	33980000	54525000	55344000	33133000	35612000	58705000	59998000	53772000	46640000	2	2	2	11.3	11.3	11.3	20.749	0	14.963	269520000	3	tr|O96427|O96427_LEIMA;tr|A0A059T1P6|A0A059T1P6_LEICH;tr|Q4Q6Z5|Q4Q6Z5_LEIMA;tr|Q4Q6Z4|Q4Q6Z4_LEIMA;tr|Q3I5E7|Q3I5E7_LEITA;tr|E9BM42|E9BM42_LEIDB;tr|E9B170|E9B170_LEIMU;tr|A4I5X6|A4I5X6_LEIIN;sp|Q27890|G3PG_LEIME;tr|A0A0A0UUC7|A0A0A0UUC7_LEIIN;tr|A4HIN0|A4HIN0_LEIBR;tr|A0A088RWW3|A0A088RWW3_9TRYP	tr|O96427|O96427_LEIMA;tr|A0A059T1P6|A0A059T1P6_LEICH;tr|Q4Q6Z5|Q4Q6Z5_LEIMA;tr|Q4Q6Z4|Q4Q6Z4_LEIMA;tr|Q3I5E7|Q3I5E7_LEITA;tr|E9BM42|E9BM42_LEIDB;tr|E9B170|E9B170_LEIMU;tr|A4I5X6|A4I5X6_LEIIN;sp|Q27890|G3PG_LEIME;tr|A0A0A0UUC7|A0A0A0UUC7_LEIIN;tr|A4HIN0|A4HIN0_LEIBR;tr|A0A088RWW3|A0A088RWW3_9TRYP	2;2;2;2;2;2;2;2;2;1;1;1	2;2;2;2;2;2;2;2;2;1;1;1	2;2;2;2;2;2;2;2;2;1;1;1	>tr|O96427|O96427_LEIMA Glycosomal glyceraldehyde-3-phosphate dehydrogenase (Fragment) OS=Leishmania major GN=GAPDH PE=3 SV=1;>tr|A0A059T1P6|A0A059T1P6_LEICH Glycosomal glyceraldehyde 3-phosphate dehydrogenase (Fragment) OS=Leishmania chagasi GN=gGAPDH PE=
1062300	0	2313100	0	0	0	0	1581400	0	0	1777900	0	1	1	1	1.4	1.4	1.4	121.55	0.0020492	6.5111	3622200	1	sp|Q3U7R1|ESYT1_MOUSE	sp|Q3U7R1|ESYT1_MOUSE	1	1	1	>sp|Q3U7R1|ESYT1_MOUSE Extended synaptotagmin-1 OS=Mus musculus GN=Esyt1 PE=1 SV=2
5871800	5225700	5463100	5223700	5410700	5091900	5492000	7009100	6217800	0	4132200	4490600	2	1	1	2.7	1.5	1.5	62.844	0.0039448	6.312	36708000	1	sp|Q3UV17|K22O_MOUSE	sp|Q3UV17|K22O_MOUSE	2	1	1	>sp|Q3UV17|K22O_MOUSE Keratin, type II cytoskeletal 2 oral OS=Mus musculus GN=Krt76 PE=1 SV=1
6367700	6009700	0	0	9644100	0	0	0	11935000	12442000	8972600	7815000	3	3	1	1.9	1.9	0.6	222.86	0	18.585	21291000	3	sp|Q5SX39|MYH4_MOUSE	sp|Q5SX39|MYH4_MOUSE	3	3	1	>sp|Q5SX39|MYH4_MOUSE Myosin-4 OS=Mus musculus GN=Myh4 PE=2 SV=1
21698000	22403000	47133000	61370000	91270000	78200000	83390000	85950000	71117000	61458000	56458000	51224000	3	3	3	31.8	31.8	31.8	16.93	0	51.999	402780000	46	sp|Q60605|MYL6_MOUSE;sp|Q8CI43|MYL6B_MOUSE	sp|Q60605|MYL6_MOUSE	3;1	3;1	3;1	>sp|Q60605|MYL6_MOUSE Myosin light polypeptide 6 OS=Mus musculus GN=Myl6 PE=1 SV=3
6967200	6415800	8766000	6705800	5724000	6575100	6934100	7866200	8500000	6939400	7900500	6934900	1	1	1	11.4	11.4	11.4	20.824	0	7.9919	49638000	14	tr|Q5F1Z8|Q5F1Z8_MOUSE;sp|Q60648|SAP3_MOUSE	tr|Q5F1Z8|Q5F1Z8_MOUSE;sp|Q60648|SAP3_MOUSE	1;1	1;1	1;1	>tr|Q5F1Z8|Q5F1Z8_MOUSE GM2 ganglioside activator protein OS=Mus musculus GN=Gm2a PE=1 SV=1;>sp|Q60648|SAP3_MOUSE Ganglioside GM2 activator OS=Mus musculus GN=Gm2a PE=1 SV=2
2573200	0	1605500	0	0	0	1824100	1517700	1330200	0	1689300	1610000	1	1	1	7.5	7.5	7.5	12.139	0.0039604	6.3172	7195400	1	tr|E9Q5B6|E9Q5B6_MOUSE;tr|F6ZV59|F6ZV59_MOUSE;tr|G5E8G0|G5E8G0_MOUSE;sp|Q9Z130|HNRDL_MOUSE;tr|F6VQH5|F6VQH5_MOUSE;tr|G3X9W0|G3X9W0_MOUSE;sp|Q60668|HNRPD_MOUSE;tr|D3YTQ3|D3YTQ3_MOUSE;tr|Q9D3U4|Q9D3U4_MOUSE	tr|E9Q5B6|E9Q5B6_MOUSE;tr|F6ZV59|F6ZV59_MOUSE;tr|G5E8G0|G5E8G0_MOUSE;sp|Q9Z130|HNRDL_MOUSE;tr|F6VQH5|F6VQH5_MOUSE;tr|G3X9W0|G3X9W0_MOUSE;sp|Q60668|HNRPD_MOUSE;tr|D3YTQ3|D3YTQ3_MOUSE;tr|Q9D3U4|Q9D3U4_MOUSE	1;1;1;1;1;1;1;1;1	1;1;1;1;1;1;1;1;1	1;1;1;1;1;1;1;1;1	>tr|E9Q5B6|E9Q5B6_MOUSE Heterogeneous nuclear ribonucleoprotein D0 (Fragment) OS=Mus musculus GN=Hnrnpd PE=1 SV=1;>tr|F6ZV59|F6ZV59_MOUSE Heterogeneous nuclear ribonucleoprotein D0 (Fragment) OS=Mus musculus GN=Hnrnpd PE=1 SV=1;>tr|G5E8G0|G5E8G0_MOUSE Hete
23792000	25332000	33046000	31817000	38567000	33997000	62017000	68850000	38539000	45229000	28668000	41486000	3	3	3	14.2	14.2	14.2	27.609	0	33.821	281820000	17	tr|A0A0R4IZY6|A0A0R4IZY6_MOUSE;sp|Q61096|PRTN3_MOUSE;tr|F6ZK01|F6ZK01_MOUSE	tr|A0A0R4IZY6|A0A0R4IZY6_MOUSE;sp|Q61096|PRTN3_MOUSE	3;3;1	3;3;1	3;3;1	>tr|A0A0R4IZY6|A0A0R4IZY6_MOUSE Myeloblastin OS=Mus musculus GN=Prtn3 PE=4 SV=1;>sp|Q61096|PRTN3_MOUSE Myeloblastin OS=Mus musculus GN=Prtn3 PE=1 SV=2
1747200000	1885600000	2122100000	2368500000	1874100000	2082500000	1595900000	1720500000	1722100000	2520400000	2822400000	2210200000	3	3	3	18.2	18.2	18.2	21.778	0	127.64	13700000000	71	sp|Q61171|PRDX2_MOUSE;tr|D3Z4A4|D3Z4A4_MOUSE	sp|Q61171|PRDX2_MOUSE;tr|D3Z4A4|D3Z4A4_MOUSE	3;2	3;2	3;2	>sp|Q61171|PRDX2_MOUSE Peroxiredoxin-2 OS=Mus musculus GN=Prdx2 PE=1 SV=3;>tr|D3Z4A4|D3Z4A4_MOUSE Peroxiredoxin-2 (Fragment) OS=Mus musculus GN=Prdx2 PE=1 SV=6
127060000	124200000	204080000	204610000	181910000	159460000	115930000	124230000	169120000	158590000	233230000	241560000	7	7	7	28.8	28.8	28.8	34.807	0	50.74	1105500000	37	sp|Q61176|ARGI1_MOUSE	sp|Q61176|ARGI1_MOUSE	7	7	7	>sp|Q61176|ARGI1_MOUSE Arginase-1 OS=Mus musculus GN=Arg1 PE=1 SV=1
167170000	191540000	269710000	329980000	175240000	199670000	232400000	273670000	478030000	467720000	343460000	335400000	8	8	8	18	18	18	60.672	0	99.798	1852800000	47	tr|E9PZ00|E9PZ00_MOUSE;tr|Q8BFQ1|Q8BFQ1_MOUSE;tr|K3W4L3|K3W4L3_MOUSE;tr|Q3UFE8|Q3UFE8_MOUSE;tr|J3QPG5|J3QPG5_MOUSE;sp|Q61207|SAP_MOUSE	tr|E9PZ00|E9PZ00_MOUSE;tr|Q8BFQ1|Q8BFQ1_MOUSE;tr|K3W4L3|K3W4L3_MOUSE;tr|Q3UFE8|Q3UFE8_MOUSE;tr|J3QPG5|J3QPG5_MOUSE;sp|Q61207|SAP_MOUSE	8;8;8;8;8;8	8;8;8;8;8;8	8;8;8;8;8;8	>tr|E9PZ00|E9PZ00_MOUSE Prosaposin OS=Mus musculus GN=Psap PE=1 SV=1;>tr|Q8BFQ1|Q8BFQ1_MOUSE Prosaposin OS=Mus musculus GN=Psap PE=1 SV=1;>tr|K3W4L3|K3W4L3_MOUSE Prosaposin OS=Mus musculus GN=Psap PE=1 SV=1;>tr|Q3UFE8|Q3UFE8_MOUSE Prosaposin OS=Mus musculu
129650000	124850000	89825000	85611000	64901000	100760000	136680000	125490000	118380000	100690000	113200000	123240000	12	12	12	29	29	29	70.148	0	236.66	748130000	56	sp|Q61233|PLSL_MOUSE;tr|D3YZ25|D3YZ25_MOUSE;tr|D3YVW8|D3YVW8_MOUSE;tr|D3Z7D9|D3Z7D9_MOUSE;tr|D3Z311|D3Z311_MOUSE;sp|Q99K51|PLST_MOUSE;tr|B1AX58|B1AX58_MOUSE	sp|Q61233|PLSL_MOUSE	12;1;1;1;1;1;1	12;1;1;1;1;1;1	12;1;1;1;1;1;1	>sp|Q61233|PLSL_MOUSE Plastin-2 OS=Mus musculus GN=Lcp1 PE=1 SV=4
10727000	5888100	7460500	9213400	4768900	5850000	8362900	9981400	12993000	11484000	12309000	11854000	2	2	2	6.7	6.7	6.7	50.537	0	14.768	61815000	12	sp|Q61598|GDIB_MOUSE;sp|P50396|GDIA_MOUSE	sp|Q61598|GDIB_MOUSE;sp|P50396|GDIA_MOUSE	2;1	2;1	2;1	>sp|Q61598|GDIB_MOUSE Rab GDP dissociation inhibitor beta OS=Mus musculus GN=Gdi2 PE=1 SV=1;>sp|P50396|GDIA_MOUSE Rab GDP dissociation inhibitor alpha OS=Mus musculus GN=Gdi1 PE=1 SV=3
0	0	16495000	18368000	24388000	30818000	11816000	8923600	0	0	6668100	8779300	1	1	1	10.5	10.5	10.5	22.851	0	7.8725	68075000	8	sp|Q61599|GDIR2_MOUSE	sp|Q61599|GDIR2_MOUSE	1	1	1	>sp|Q61599|GDIR2_MOUSE Rho GDP-dissociation inhibitor 2 OS=Mus musculus GN=Arhgdib PE=1 SV=3
7533500	11684000	0	19449000	17376000	15821000	53067000	26820000	15915000	14263000	16748000	17132000	2	2	2	6.1	6.1	6.1	38.752	0	13.412	117650000	2	tr|Q3UBS3|Q3UBS3_MOUSE;sp|Q61646|HPT_MOUSE	tr|Q3UBS3|Q3UBS3_MOUSE;sp|Q61646|HPT_MOUSE	2;2	2;2	2;2	>tr|Q3UBS3|Q3UBS3_MOUSE Haptoglobin OS=Mus musculus GN=Hp PE=1 SV=1;>sp|Q61646|HPT_MOUSE Haptoglobin OS=Mus musculus GN=Hp PE=1 SV=1
0	8444700	13371000	12213000	8827400	0	9312100	9613000	7966800	11197000	19711000	17188000	3	3	3	3	3	3	164.98	0	18.118	60429000	4	tr|Q2HZ94|Q2HZ94_MOUSE;sp|Q61830|MRC1_MOUSE	tr|Q2HZ94|Q2HZ94_MOUSE;sp|Q61830|MRC1_MOUSE	3;3	3;3	3;3	>tr|Q2HZ94|Q2HZ94_MOUSE Macrophage mannose receptor 1 OS=Mus musculus GN=Mrc1 PE=1 SV=1;>sp|Q61830|MRC1_MOUSE Macrophage mannose receptor 1 OS=Mus musculus GN=Mrc1 PE=1 SV=2
15696000	14220000	15361000	17296000	15214000	13963000	17720000	28010000	17256000	18362000	18015000	19203000	3	3	3	2.7	2.7	2.7	165.85	0	18.153	129520000	3	sp|Q61838|PZP_MOUSE	sp|Q61838|PZP_MOUSE	3	3	3	>sp|Q61838|PZP_MOUSE Pregnancy zone protein OS=Mus musculus GN=Pzp PE=1 SV=3
53827000	108730000	25913000	10727000	56526000	28004000	48036000	75802000	0	0	0	45046000	4	2	2	21.6	14.4	14.4	13.607	0	17.258	314930000	6	tr|F8WIX8|F8WIX8_MOUSE;tr|Q149V4|Q149V4_MOUSE;sp|Q64523|H2A2C_MOUSE;tr|B2RWH3|B2RWH3_MOUSE;sp|Q6GSS7|H2A2A_MOUSE	tr|F8WIX8|F8WIX8_MOUSE;tr|Q149V4|Q149V4_MOUSE;sp|Q64523|H2A2C_MOUSE;tr|B2RWH3|B2RWH3_MOUSE;sp|Q6GSS7|H2A2A_MOUSE	4;4;4;4;4	2;2;2;2;2	2;2;2;2;2	>tr|F8WIX8|F8WIX8_MOUSE Histone H2A OS=Mus musculus GN=Hist1h2al PE=3 SV=1;>tr|Q149V4|Q149V4_MOUSE Histone H2A OS=Mus musculus GN=Hist2h2ac PE=2 SV=1;>sp|Q64523|H2A2C_MOUSE Histone H2A type 2-C OS=Mus musculus GN=Hist2h2ac PE=1 SV=3;>tr|B2RWH3|B2RWH3_MOUSE
1254700	806610	516160	518900	0	0	0	0	0	0	647450	815450	1	1	1	0.7	0.7	0.7	127.48	0.0095785	6.1415	2825500	1	sp|Q64700|RBL2_MOUSE	sp|Q64700|RBL2_MOUSE	1	1	1	>sp|Q64700|RBL2_MOUSE Retinoblastoma-like protein 2 OS=Mus musculus GN=Rbl2 PE=1 SV=3
1410700	1519200	3148100	0	4046200	2875900	1481400	3321600	0	1536700	2360700	1337600	1	1	1	2	2	2	116.72	0.0021368	6.7088	13105000	4	sp|Q64727|VINC_MOUSE	sp|Q64727|VINC_MOUSE	1	1	1	>sp|Q64727|VINC_MOUSE Vinculin OS=Mus musculus GN=Vcl PE=1 SV=4
29649000	20743000	35376000	26794000	25235000	23171000	56218000	52808000	28258000	25625000	31770000	32840000	11	11	11	8.3	8.3	8.3	191.55	0	73.853	222190000	30	sp|Q68FD5|CLH1_MOUSE;tr|Q5SXR6|Q5SXR6_MOUSE	sp|Q68FD5|CLH1_MOUSE;tr|Q5SXR6|Q5SXR6_MOUSE	11;11	11;11	11;11	>sp|Q68FD5|CLH1_MOUSE Clathrin heavy chain 1 OS=Mus musculus GN=Cltc PE=1 SV=3;>tr|Q5SXR6|Q5SXR6_MOUSE Clathrin heavy chain OS=Mus musculus GN=Cltc PE=1 SV=1
36183000	33923000	38649000	29243000	21310000	21531000	20161000	29256000	34067000	31841000	32574000	28133000	1	1	1	2.1	2.1	2.1	86.716	0.0057915	6.1767	207630000	2	sp|Q69ZS8|KAZRN_MOUSE	sp|Q69ZS8|KAZRN_MOUSE	1	1	1	>sp|Q69ZS8|KAZRN_MOUSE Kazrin OS=Mus musculus GN=Kazn PE=1 SV=2
3017200	0	0	0	0	0	0	7221700	0	0	8209000	6923800	1	1	1	31.8	31.8	31.8	5.0256	0.0040323	6.4215	10572000	2	tr|A6H6H4|A6H6H4_MOUSE;sp|Q6ZWY8|TYB10_MOUSE;tr|A0A0N4SVF0|A0A0N4SVF0_MOUSE	tr|A6H6H4|A6H6H4_MOUSE;sp|Q6ZWY8|TYB10_MOUSE;tr|A0A0N4SVF0|A0A0N4SVF0_MOUSE	1;1;1	1;1;1	1;1;1	>tr|A6H6H4|A6H6H4_MOUSE MCG125727 OS=Mus musculus GN=Tmsb10 PE=1 SV=1;>sp|Q6ZWY8|TYB10_MOUSE Thymosin beta-10 OS=Mus musculus GN=Tmsb10 PE=1 SV=3;>tr|A0A0N4SVF0|A0A0N4SVF0_MOUSE Thymosin beta-10 OS=Mus musculus GN=Tmsb10 PE=1 SV=1
33127000	25639000	24385000	31318000	20194000	25930000	45338000	41343000	23831000	28413000	40338000	33225000	4	4	4	5.4	5.4	5.4	102.72	0	45.431	207390000	22	tr|A1BN54|A1BN54_MOUSE;sp|Q7TPR4|ACTN1_MOUSE;tr|Q3ULT2|Q3ULT2_MOUSE;sp|P57780|ACTN4_MOUSE;tr|E9Q2W9|E9Q2W9_MOUSE	tr|A1BN54|A1BN54_MOUSE;sp|Q7TPR4|ACTN1_MOUSE;tr|Q3ULT2|Q3ULT2_MOUSE;sp|P57780|ACTN4_MOUSE	4;4;3;3;1	4;4;3;3;1	4;4;3;3;1	>tr|A1BN54|A1BN54_MOUSE Alpha actinin 1a OS=Mus musculus GN=Actn1 PE=1 SV=1;>sp|Q7TPR4|ACTN1_MOUSE Alpha-actinin-1 OS=Mus musculus GN=Actn1 PE=1 SV=1;>tr|Q3ULT2|Q3ULT2_MOUSE Actinin alpha 4 OS=Mus musculus GN=Actn4 PE=1 SV=1;>sp|P57780|ACTN4_MOUSE Alpha-ac
103880000	77931000	116590000	99767000	72913000	71260000	176780000	190720000	204190000	159820000	157820000	106480000	8	8	8	19.7	19.7	19.7	61.174	0	67.494	858400000	22	sp|Q8BFR4|GNS_MOUSE	sp|Q8BFR4|GNS_MOUSE	8	8	8	>sp|Q8BFR4|GNS_MOUSE N-acetylglucosamine-6-sulfatase OS=Mus musculus GN=Gns PE=1 SV=1
0	0	4456800	7029100	0	0	0	0	0	0	6619200	8541200	1	1	1	5.8	5.8	5.8	20.804	0.0021834	6.8207	10508000	1	tr|F6T930|F6T930_MOUSE;sp|Q8BH95|ECHM_MOUSE	tr|F6T930|F6T930_MOUSE;sp|Q8BH95|ECHM_MOUSE	1;1	1;1	1;1	>tr|F6T930|F6T930_MOUSE Enoyl-CoA hydratase, mitochondrial (Fragment) OS=Mus musculus GN=Echs1 PE=1 SV=1;>sp|Q8BH95|ECHM_MOUSE Enoyl-CoA hydratase, mitochondrial OS=Mus musculus GN=Echs1 PE=1 SV=1
36495000	40630000	42442000	44282000	33356000	40986000	65680000	62778000	42180000	46127000	48265000	50519000	8	8	8	5.2	5.2	5.2	274.63	0	140.46	337290000	30	tr|B7FAV1|B7FAV1_MOUSE;tr|B7FAU9|B7FAU9_MOUSE;sp|Q8BTM8|FLNA_MOUSE;tr|F6XC15|F6XC15_MOUSE;sp|Q80X90|FLNB_MOUSE;tr|D3YW87|D3YW87_MOUSE;tr|D3Z576|D3Z576_MOUSE;sp|Q8VHX6|FLNC_MOUSE	tr|B7FAV1|B7FAV1_MOUSE;tr|B7FAU9|B7FAU9_MOUSE;sp|Q8BTM8|FLNA_MOUSE	8;8;8;3;1;1;1;1	8;8;8;3;1;1;1;1	8;8;8;3;1;1;1;1	>tr|B7FAV1|B7FAV1_MOUSE Filamin, alpha (Fragment) OS=Mus musculus GN=Flna PE=1 SV=1;>tr|B7FAU9|B7FAU9_MOUSE Filamin, alpha OS=Mus musculus GN=Flna PE=1 SV=1;>sp|Q8BTM8|FLNA_MOUSE Filamin-A OS=Mus musculus GN=Flna PE=1 SV=5
47536000	40329000	35841000	34384000	52629000	51528000	53512000	49632000	48520000	47661000	54331000	51279000	1	1	1	3.1	3.1	3.1	47.35	0.0040816	6.4861	321340000	2	tr|E9PVE2|E9PVE2_MOUSE;sp|Q8CIM1|LRC45_MOUSE	tr|E9PVE2|E9PVE2_MOUSE;sp|Q8CIM1|LRC45_MOUSE	1;1	1;1	1;1	>tr|E9PVE2|E9PVE2_MOUSE Leucine-rich repeat-containing protein 45 OS=Mus musculus GN=Lrrc45 PE=1 SV=1;>sp|Q8CIM1|LRC45_MOUSE Leucine-rich repeat-containing protein 45 OS=Mus musculus GN=Lrrc45 PE=2 SV=2
76586000	70818000	39897000	35906000	47275000	46329000	85677000	78038000	53231000	45800000	27942000	28706000	6	6	6	17.3	17.3	17.3	54.752	0	47.949	400480000	17	tr|Q3TGR2|Q3TGR2_MOUSE;sp|Q8K0E8|FIBB_MOUSE	tr|Q3TGR2|Q3TGR2_MOUSE;sp|Q8K0E8|FIBB_MOUSE	6;6	6;6	6;6	>tr|Q3TGR2|Q3TGR2_MOUSE Fibrinogen beta chain OS=Mus musculus GN=Fgb PE=1 SV=1;>sp|Q8K0E8|FIBB_MOUSE Fibrinogen beta chain OS=Mus musculus GN=Fgb PE=1 SV=1
498540	416000	1555600	356600	2618600	2364400	386230	150260	315110	277880	1123200	798370	1	1	1	2.1	2.1	2.1	72.585	0	7.4244	5627800	3	sp|Q8K2B3|SDHA_MOUSE	sp|Q8K2B3|SDHA_MOUSE	1	1	1	>sp|Q8K2B3|SDHA_MOUSE Succinate dehydrogenase [ubiquinone] flavoprotein subunit, mitochondrial OS=Mus musculus GN=Sdha PE=1 SV=1
0	0	2218400	0	2648000	0	2501300	0	0	0	2227300	0	1	1	1	1.5	1.5	1.5	100.85	0.002045	6.5101	5330200	1	tr|A0A0R4J092|A0A0R4J092_MOUSE;sp|Q8K2I4|MANBA_MOUSE	tr|A0A0R4J092|A0A0R4J092_MOUSE;sp|Q8K2I4|MANBA_MOUSE	1;1	1;1	1;1	>tr|A0A0R4J092|A0A0R4J092_MOUSE Beta-mannosidase OS=Mus musculus GN=Manba PE=4 SV=1;>sp|Q8K2I4|MANBA_MOUSE Beta-mannosidase OS=Mus musculus GN=Manba PE=1 SV=1
0	0	4331200	6818400	6889400	0	0	5516400	0	8045300	0	7534100	1	1	1	3	3	3	54.084	0	7.7647	19410000	3	tr|Q4FK57|Q4FK57_MOUSE;sp|Q8R180|ERO1A_MOUSE	tr|Q4FK57|Q4FK57_MOUSE;sp|Q8R180|ERO1A_MOUSE	1;1	1;1	1;1	>tr|Q4FK57|Q4FK57_MOUSE ERO1-like protein alpha OS=Mus musculus GN=Ero1l PE=1 SV=1;>sp|Q8R180|ERO1A_MOUSE ERO1-like protein alpha OS=Mus musculus GN=Ero1a PE=1 SV=2
0	5703900	6782500	6153800	5837700	6476900	0	5595600	7924000	5334500	7554400	7358700	1	1	1	2.2	2.2	2.2	63.018	0.0021186	6.6934	32636000	1	tr|A0A0R4J0B2|A0A0R4J0B2_MOUSE;sp|Q8VCI0|PLBL1_MOUSE	tr|A0A0R4J0B2|A0A0R4J0B2_MOUSE;sp|Q8VCI0|PLBL1_MOUSE	1;1	1;1	1;1	>tr|A0A0R4J0B2|A0A0R4J0B2_MOUSE Phospholipase B-like 1 OS=Mus musculus GN=Plbd1 PE=4 SV=1;>sp|Q8VCI0|PLBL1_MOUSE Phospholipase B-like 1 OS=Mus musculus GN=Plbd1 PE=1 SV=1
25686000	25344000	17015000	15185000	12654000	15590000	30787000	34532000	26714000	22380000	17604000	18268000	3	3	3	8.7	8.7	8.7	49.391	0	27.292	160890000	14	tr|Q3UEM7|Q3UEM7_MOUSE;sp|Q8VCM7|FIBG_MOUSE;tr|Q3UER8|Q3UER8_MOUSE	tr|Q3UEM7|Q3UEM7_MOUSE;sp|Q8VCM7|FIBG_MOUSE;tr|Q3UER8|Q3UER8_MOUSE	3;3;3	3;3;3	3;3;3	>tr|Q3UEM7|Q3UEM7_MOUSE Fibrinogen gamma chain OS=Mus musculus GN=Fgg PE=1 SV=1;>sp|Q8VCM7|FIBG_MOUSE Fibrinogen gamma chain OS=Mus musculus GN=Fgg PE=1 SV=1;>tr|Q3UER8|Q3UER8_MOUSE Fibrinogen gamma chain OS=Mus musculus GN=Fgg PE=1 SV=1
121840000	108960000	136100000	161350000	237700000	204780000	195750000	228810000	232950000	239340000	186700000	167800000	22	22	22	14.7	14.7	14.7	226.37	0	323.31	1225600000	78	sp|Q8VDD5|MYH9_MOUSE;tr|E9QPE7|E9QPE7_MOUSE;sp|O08638|MYH11_MOUSE;sp|Q61879|MYH10_MOUSE;tr|K3W4R2|K3W4R2_MOUSE;sp|Q6URW6|MYH14_MOUSE;tr|Q5SV64|Q5SV64_MOUSE;tr|Q3UH59|Q3UH59_MOUSE	sp|Q8VDD5|MYH9_MOUSE	22;2;2;2;2;2;2;2	22;2;2;2;2;2;2;2	22;2;2;2;2;2;2;2	>sp|Q8VDD5|MYH9_MOUSE Myosin-9 OS=Mus musculus GN=Myh9 PE=1 SV=4
0	0	0	0	0	0	3143600	0	0	0	4424700	2561900	1	1	1	4.2	4.2	4.2	49.816	0.0020576	6.539	3529100	1	sp|Q91VI7|RINI_MOUSE	sp|Q91VI7|RINI_MOUSE	1	1	1	>sp|Q91VI7|RINI_MOUSE Ribonuclease inhibitor OS=Mus musculus GN=Rnh1 PE=1 SV=1
5273100	0	5957000	0	4570200	4469500	0	0	5710800	5095100	8716300	7979400	1	1	1	4.3	4.3	4.3	36.083	0	9.5414	22763000	1	tr|A0A0R4J1Y7|A0A0R4J1Y7_MOUSE;tr|E9PXX7|E9PXX7_MOUSE;tr|Q3TEE8|Q3TEE8_MOUSE;sp|Q91W90|TXND5_MOUSE	tr|A0A0R4J1Y7|A0A0R4J1Y7_MOUSE;tr|E9PXX7|E9PXX7_MOUSE;tr|Q3TEE8|Q3TEE8_MOUSE;sp|Q91W90|TXND5_MOUSE	1;1;1;1	1;1;1;1	1;1;1;1	>tr|A0A0R4J1Y7|A0A0R4J1Y7_MOUSE Thioredoxin domain-containing protein 5 OS=Mus musculus GN=Txndc5 PE=4 SV=1;>tr|E9PXX7|E9PXX7_MOUSE Thioredoxin domain-containing protein 5 OS=Mus musculus GN=Txndc5 PE=1 SV=1;>tr|Q3TEE8|Q3TEE8_MOUSE Thioredoxin domain-conta
35415000	29817000	25247000	25283000	27103000	29468000	86059000	77805000	32357000	32857000	29560000	30817000	6	6	6	15.7	15.7	15.7	51.317	0	64.666	267150000	28	sp|Q91X72|HEMO_MOUSE	sp|Q91X72|HEMO_MOUSE	6	6	6	>sp|Q91X72|HEMO_MOUSE Hemopexin OS=Mus musculus GN=Hpx PE=1 SV=2
179220000	189480000	200830000	165930000	159030000	129260000	336070000	319250000	193000000	189360000	237930000	243240000	14	14	14	29.4	29.4	29.4	76.723	0	178.29	1463600000	80	sp|Q921I1|TRFE_MOUSE;tr|E9Q035|E9Q035_MOUSE;tr|F7CJN9|F7CJN9_MOUSE;tr|D3YYR8|D3YYR8_MOUSE;tr|F7BAE9|F7BAE9_MOUSE;tr|E9Q2Q7|E9Q2Q7_MOUSE;CON__Q29443;CON__Q0IIK2;tr|D3YY36|D3YY36_MOUSE;CON__Q2HJF0;sp|Q9DBD0|ICA_MOUSE	sp|Q921I1|TRFE_MOUSE;tr|E9Q035|E9Q035_MOUSE	14;13;5;3;3;2;2;2;1;1;1	14;13;5;3;3;2;2;2;1;1;1	14;13;5;3;3;2;2;2;1;1;1	>sp|Q921I1|TRFE_MOUSE Serotransferrin OS=Mus musculus GN=Tf PE=1 SV=1;>tr|E9Q035|E9Q035_MOUSE Protein Gm20425 OS=Mus musculus GN=Gm20425 PE=4 SV=1
34747000	40698000	101730000	102010000	58726000	72051000	41229000	40812000	82296000	71654000	149630000	128390000	8	8	8	31.4	31.4	31.4	48.1	0	51.291	476700000	17	sp|Q922R8|PDIA6_MOUSE;tr|Q3TML0|Q3TML0_MOUSE	sp|Q922R8|PDIA6_MOUSE;tr|Q3TML0|Q3TML0_MOUSE	8;7	8;7	8;7	>sp|Q922R8|PDIA6_MOUSE Protein disulfide-isomerase A6 OS=Mus musculus GN=Pdia6 PE=1 SV=3;>tr|Q3TML0|Q3TML0_MOUSE Protein disulfide-isomerase A6 OS=Mus musculus GN=Pdia6 PE=1 SV=1
3028700	2550900	2547000	1851700	1676200	2619200	2897400	3191900	3112900	2827600	2349700	2387000	2	2	2	6.5	6.5	6.5	37.387	0	11.303	16950000	2	sp|Q93092|TALDO_MOUSE	sp|Q93092|TALDO_MOUSE	2	2	2	>sp|Q93092|TALDO_MOUSE Transaldolase OS=Mus musculus GN=Taldo1 PE=1 SV=2
0	1303000	0	0	0	0	0	0	0	0	0	0	1	1	1	2.8	2.8	2.8	30.831	0.0039139	6.2373	1108500	1	tr|Q544Z3|Q544Z3_MOUSE;sp|Q99020|ROAA_MOUSE;tr|Q80XR6|Q80XR6_MOUSE;tr|Q20BD0|Q20BD0_MOUSE	tr|Q544Z3|Q544Z3_MOUSE;sp|Q99020|ROAA_MOUSE;tr|Q80XR6|Q80XR6_MOUSE;tr|Q20BD0|Q20BD0_MOUSE	1;1;1;1	1;1;1;1	1;1;1;1	>tr|Q544Z3|Q544Z3_MOUSE Heterogeneous nuclear ribonucleoprotein A/B OS=Mus musculus GN=Hnrnpab PE=1 SV=1;>sp|Q99020|ROAA_MOUSE Heterogeneous nuclear ribonucleoprotein A/B OS=Mus musculus GN=Hnrnpab PE=1 SV=1;>tr|Q80XR6|Q80XR6_MOUSE Heterogeneous nuclear ri
38295000	22203000	40441000	35976000	35330000	37894000	37218000	42140000	11105000	17164000	34700000	27833000	5	5	5	36.1	36.1	36.1	24.114	0	223.66	218190000	20	tr|A0A087WRA1|A0A087WRA1_MOUSE;tr|Q3ULF7|Q3ULF7_MOUSE;sp|Q99JY9|ARP3_MOUSE;tr|A0A087WQ14|A0A087WQ14_MOUSE;tr|A0A087WPR6|A0A087WPR6_MOUSE;tr|A0A087WP86|A0A087WP86_MOUSE;sp|Q641P0|ARP3B_MOUSE	tr|A0A087WRA1|A0A087WRA1_MOUSE;tr|Q3ULF7|Q3ULF7_MOUSE;sp|Q99JY9|ARP3_MOUSE;tr|A0A087WQ14|A0A087WQ14_MOUSE	5;5;5;3;2;1;1	5;5;5;3;2;1;1	5;5;5;3;2;1;1	>tr|A0A087WRA1|A0A087WRA1_MOUSE Actin-related protein 3 (Fragment) OS=Mus musculus GN=Actr3 PE=1 SV=1;>tr|Q3ULF7|Q3ULF7_MOUSE Actin-related protein 3 OS=Mus musculus GN=Actr3 PE=1 SV=1;>sp|Q99JY9|ARP3_MOUSE Actin-related protein 3 OS=Mus musculus GN=Actr3
5324100	8048500	3931600	5701300	0	7355200	0	6807000	0	0	0	3426600	2	2	2	25	25	25	9.6957	0	19.78	30054000	4	tr|Q3UA72|Q3UA72_MOUSE;sp|Q9CPW4|ARPC5_MOUSE	tr|Q3UA72|Q3UA72_MOUSE;sp|Q9CPW4|ARPC5_MOUSE	2;2	2;2	2;2	>tr|Q3UA72|Q3UA72_MOUSE Actin-related protein 2/3 complex subunit 5 OS=Mus musculus GN=Arpc5 PE=1 SV=1;>sp|Q9CPW4|ARPC5_MOUSE Actin-related protein 2/3 complex subunit 5 OS=Mus musculus GN=Arpc5 PE=1 SV=3
3686700	3227100	8173400	6655700	10734000	7971200	4795700	3484800	3480900	0	1170200	1425000	1	1	1	16.9	16.9	16.9	13.724	0.002079	6.5884	34007000	5	tr|Q5HZY7|Q5HZY7_MOUSE;sp|Q9CR51|VATG1_MOUSE	tr|Q5HZY7|Q5HZY7_MOUSE;sp|Q9CR51|VATG1_MOUSE	1;1	1;1	1;1	>tr|Q5HZY7|Q5HZY7_MOUSE ATPase, H+ transporting, lysosomal V1 subunit G1 OS=Mus musculus GN=Atp6v1g1 PE=1 SV=1;>sp|Q9CR51|VATG1_MOUSE V-type proton ATPase subunit G 1 OS=Mus musculus GN=Atp6v1g1 PE=1 SV=3
5009900	3925800	5862900	3797200	2756800	4132700	1804000	1091300	1324800	1278300	3800600	5217300	1	1	1	2.6	2.6	2.6	51.736	0	8.6609	22914000	6	sp|Q9CZU6|CISY_MOUSE	sp|Q9CZU6|CISY_MOUSE	1	1	1	>sp|Q9CZU6|CISY_MOUSE Citrate synthase, mitochondrial OS=Mus musculus GN=Cs PE=1 SV=1
3014900	3415700	1609800	10390000	9573400	6343400	4161900	5916800	0	0	0	0	1	1	1	8.3	8.3	8.3	17.6	0	7.4032	27440000	2	tr|Q4FK74|Q4FK74_MOUSE;sp|Q9D3D9|ATPD_MOUSE	tr|Q4FK74|Q4FK74_MOUSE;sp|Q9D3D9|ATPD_MOUSE	1;1	1;1	1;1	>tr|Q4FK74|Q4FK74_MOUSE ATP synthase subunit delta, mitochondrial OS=Mus musculus GN=Atp5d PE=1 SV=1;>sp|Q9D3D9|ATPD_MOUSE ATP synthase subunit delta, mitochondrial OS=Mus musculus GN=Atp5d PE=1 SV=1
11607000	6146800	18466000	15310000	6654500	6645300	3456900	0	0	4160600	9971400	7146300	2	2	2	8.7	8.7	8.7	48.297	0	13.975	53972000	5	sp|Q9D964|GATM_MOUSE	sp|Q9D964|GATM_MOUSE	2	2	2	>sp|Q9D964|GATM_MOUSE Glycine amidinotransferase, mitochondrial OS=Mus musculus GN=Gatm PE=1 SV=1
185090	199890	1297600	4787600	196910	0	196790	127420	319890	468230	0	0	2	2	2	5.5	5.5	5.5	67.501	0	18.878	4662600	4	tr|A2ACG7|A2ACG7_MOUSE;sp|Q9DBG6|RPN2_MOUSE	tr|A2ACG7|A2ACG7_MOUSE;sp|Q9DBG6|RPN2_MOUSE	2;2	2;2	2;2	>tr|A2ACG7|A2ACG7_MOUSE Dolichyl-diphosphooligosaccharide--protein glycosyltransferase subunit 2 OS=Mus musculus GN=Rpn2 PE=1 SV=1;>sp|Q9DBG6|RPN2_MOUSE Dolichyl-diphosphooligosaccharide--protein glycosyltransferase subunit 2 OS=Mus musculus GN=Rpn2 PE=1 S
15919000	13724000	22050000	18027000	10582000	11698000	23569000	29823000	24883000	25945000	16006000	27757000	3	3	3	2.8	2.8	2.8	188.74	0	54.381	139380000	8	sp|Q9JKF1|IQGA1_MOUSE	sp|Q9JKF1|IQGA1_MOUSE	3	3	3	>sp|Q9JKF1|IQGA1_MOUSE Ras GTPase-activating-like protein IQGAP1 OS=Mus musculus GN=Iqgap1 PE=1 SV=2
0	1342800	2500700	1788000	1067400	0	1811700	1458200	0	1269600	0	2911200	1	1	1	2.7	2.7	2.7	47.234	0	14.642	7891300	3	sp|Q9QWR8|NAGAB_MOUSE	sp|Q9QWR8|NAGAB_MOUSE	1	1	1	>sp|Q9QWR8|NAGAB_MOUSE Alpha-N-acetylgalactosaminidase OS=Mus musculus GN=Naga PE=1 SV=2
916500	0	1958500	0	0	0	0	0	0	0	0	0	1	1	1	10.5	10.5	10.5	26.468	0.0022883	7.1534	2261500	1	sp|Q9WTP6|KAD2_MOUSE	sp|Q9WTP6|KAD2_MOUSE	1	1	1	>sp|Q9WTP6|KAD2_MOUSE Adenylate kinase 2, mitochondrial OS=Mus musculus GN=Ak2 PE=1 SV=5
4341800	0	0	5096200	6747200	6676300	7421700	0	5645900	6376900	4828300	6488700	1	1	1	3.9	3.9	3.9	33.996	0.0022831	7.1038	28699000	2	tr|Q545I6|Q545I6_MOUSE;sp|Q9WUU7|CATZ_MOUSE	tr|Q545I6|Q545I6_MOUSE;sp|Q9WUU7|CATZ_MOUSE	1;1	1;1	1;1	>tr|Q545I6|Q545I6_MOUSE Cathepsin Z OS=Mus musculus GN=Ctsz PE=1 SV=1;>sp|Q9WUU7|CATZ_MOUSE Cathepsin Z OS=Mus musculus GN=Ctsz PE=1 SV=1
6375500	17537000	0	14963000	12350000	11997000	24604000	24871000	15986000	16231000	0	0	1	1	1	2.7	2.7	2.7	41.063	0.0039841	6.3679	91842000	1	sp|Q9WV32|ARC1B_MOUSE;tr|Q91Z25|Q91Z25_MOUSE	sp|Q9WV32|ARC1B_MOUSE;tr|Q91Z25|Q91Z25_MOUSE	1;1	1;1	1;1	>sp|Q9WV32|ARC1B_MOUSE Actin-related protein 2/3 complex subunit 1B OS=Mus musculus GN=Arpc1b PE=1 SV=4;>tr|Q91Z25|Q91Z25_MOUSE Actin-related protein 2/3 complex subunit 1B OS=Mus musculus GN=Arpc1b PE=1 SV=1
61534000	61231000	59818000	58519000	50510000	54601000	48117000	52449000	59426000	62574000	41733000	43626000	1	1	1	7.1	7.1	7.1	19.099	0.0022676	7.0861	400420000	1	sp|Q9WV85|NDK3_MOUSE	sp|Q9WV85|NDK3_MOUSE	1	1	1	>sp|Q9WV85|NDK3_MOUSE Nucleoside diphosphate kinase 3 OS=Mus musculus GN=Nme3 PE=1 SV=3
8862600	6870000	4177400	2908400	1822600	2191300	5683900	4916600	3940400	5667900	7070600	5627900	3	3	3	25.6	25.6	25.6	22.395	0	211.88	32098000	18	sp|Q9WVA4|TAGL2_MOUSE;tr|A0A0A6YXG6|A0A0A6YXG6_MOUSE	sp|Q9WVA4|TAGL2_MOUSE;tr|A0A0A6YXG6|A0A0A6YXG6_MOUSE	3;2	3;2	3;2	>sp|Q9WVA4|TAGL2_MOUSE Transgelin-2 OS=Mus musculus GN=Tagln2 PE=1 SV=4;>tr|A0A0A6YXG6|A0A0A6YXG6_MOUSE Transgelin-2 (Fragment) OS=Mus musculus GN=Tagln2 PE=1 SV=1
6435900	6090400	5383900	5793400	3807200	3853300	5559700	4327700	4944900	4735500	7663800	6289700	2	2	2	8.2	8.2	8.2	45.729	0	39.39	37047000	6	sp|Q9Z2X1|HNRPF_MOUSE;tr|J3QMT0|J3QMT0_MOUSE;tr|J3QM80|J3QM80_MOUSE;tr|Q811L7|Q811L7_MOUSE;sp|O35737|HNRH1_MOUSE;tr|Q8C2Q7|Q8C2Q7_MOUSE	sp|Q9Z2X1|HNRPF_MOUSE;tr|J3QMT0|J3QMT0_MOUSE;tr|J3QM80|J3QM80_MOUSE;tr|Q811L7|Q811L7_MOUSE;sp|O35737|HNRH1_MOUSE;tr|Q8C2Q7|Q8C2Q7_MOUSE	2;1;1;1;1;1	2;1;1;1;1;1	2;1;1;1;1;1	>sp|Q9Z2X1|HNRPF_MOUSE Heterogeneous nuclear ribonucleoprotein F OS=Mus musculus GN=Hnrnpf PE=1 SV=3;>tr|J3QMT0|J3QMT0_MOUSE Heterogeneous nuclear ribonucleoprotein F (Fragment) OS=Mus musculus GN=Hnrnpf PE=1 SV=6;>tr|J3QM80|J3QM80_MOUSE Heterogeneous nucl
8962700	6981000	23497000	12833000	33577000	19360000	16395000	15661000	9862800	10621000	12674000	12587000	2	2	2	24	24	24	10.976	0	13.845	103060000	4	tr|A0A075B5N4|A0A075B5N4_MOUSE;tr|A0A0G2JF28|A0A0G2JF28_MOUSE;tr|A0A0G2JFN8|A0A0G2JFN8_MOUSE	tr|A0A075B5N4|A0A075B5N4_MOUSE;tr|A0A0G2JF28|A0A0G2JF28_MOUSE;tr|A0A0G2JFN8|A0A0G2JFN8_MOUSE	2;2;1	2;2;1	2;2;1	>tr|A0A075B5N4|A0A075B5N4_MOUSE Protein Igkv8-27 OS=Mus musculus GN=Igkv8-27 PE=4 SV=1;>tr|A0A0G2JF28|A0A0G2JF28_MOUSE Protein Igkv8-27 (Fragment) OS=Mus musculus GN=Igkv8-27 PE=4 SV=1;>tr|A0A0G2JFN8|A0A0G2JFN8_MOUSE Protein Igkv8-19 (Fragment) OS=Mus musc
622900000	730580000	1261100000	1239800000	1329000000	1218700000	1093500000	1237300000	753600000	754970000	1107500000	1123500000	9	9	1	46	46	5.2	35.633	0	273.39	6936900000	127	tr|A0A075B5P4|A0A075B5P4_MOUSE;tr|A0A0A6YWR2|A0A0A6YWR2_MOUSE	tr|A0A075B5P4|A0A075B5P4_MOUSE;tr|A0A0A6YWR2|A0A0A6YWR2_MOUSE	9;9	9;9	1;1	>tr|A0A075B5P4|A0A075B5P4_MOUSE Ig gamma-1 chain C region secreted form (Fragment) OS=Mus musculus GN=Ighg1 PE=1 SV=1;>tr|A0A0A6YWR2|A0A0A6YWR2_MOUSE Ig gamma-1 chain C region secreted form (Fragment) OS=Mus musculus GN=Ighg1 PE=1 SV=1
0	0	516190	520110	536680	550940	1128900	635190	275790	0	632770	536850	1	1	1	8.7	8.7	8.7	12.556	0.0039062	6.237	2711700	1	tr|A0A075B5Q3|A0A075B5Q3_MOUSE;tr|A0A0A6YY69|A0A0A6YY69_MOUSE	tr|A0A075B5Q3|A0A075B5Q3_MOUSE;tr|A0A0A6YY69|A0A0A6YY69_MOUSE	1;1	1;1	1;1	>tr|A0A075B5Q3|A0A075B5Q3_MOUSE Protein Ighv2-5 OS=Mus musculus GN=Ighv2-5 PE=4 SV=1;>tr|A0A0A6YY69|A0A0A6YY69_MOUSE Protein Ighv2-5 (Fragment) OS=Mus musculus GN=Ighv2-5 PE=4 SV=1
50248000	2517500	9195800	8745100	12220000	0	0	0	0	0	0	0	6	1	1	53.1	18	18	13.962	0	8.3638	71754000	7	tr|A0A075FJL9|A0A075FJL9_LEIDO;tr|A0A075FJ34|A0A075FJ34_LEIDO	tr|A0A075FJL9|A0A075FJL9_LEIDO;tr|A0A075FJ34|A0A075FJ34_LEIDO	6;6	1;1	1;1	>tr|A0A075FJL9|A0A075FJL9_LEIDO Heat Shock Protein 70 (Fragment) OS=Leishmania donovani GN=hsp 70 PE=4 SV=1;>tr|A0A075FJ34|A0A075FJ34_LEIDO Heat Shock Protein 70 (Fragment) OS=Leishmania donovani GN=hsp 70 PE=4 SV=1
0	0	2014900	2200900	2838600	2834300	0	0	0	0	0	0	1	1	1	7.3	7.3	7.3	33.453	0	7.5152	5679800	2	tr|E9AK98|E9AK98_LEIMU;tr|O97003|O97003_LEIMA;tr|E9B884|E9B884_LEIDB;tr|A4HSB6|A4HSB6_LEIIN;tr|A4H432|A4H432_LEIBR;tr|A0A088RI26|A0A088RI26_9TRYP	tr|E9AK98|E9AK98_LEIMU;tr|O97003|O97003_LEIMA;tr|E9B884|E9B884_LEIDB;tr|A4HSB6|A4HSB6_LEIIN;tr|A4H432|A4H432_LEIBR;tr|A0A088RI26|A0A088RI26_9TRYP	1;1;1;1;1;1	1;1;1;1;1;1	1;1;1;1;1;1	>tr|E9AK98|E9AK98_LEIMU Putative RNA-binding protein OS=Leishmania mexicana (strain MHOM/GT/2001/U1103) GN=LMXM_04_1170 PE=4 SV=1;>tr|O97003|O97003_LEIMA Putative RNA-binding protein OS=Leishmania major GN=LMJF_04_1170 PE=4 SV=1;>tr|E9B884|E9B884_LEIDB RNA
8184500	5426000	5447600	0	4845600	0	0	0	0	0	0	3409700	2	1	1	9.5	4.8	4.8	52.449	0	7.2356	20247000	5	tr|E9JUL2|E9JUL2_LEIGU;tr|E9JUK3|E9JUK3_LEIGU;tr|E9JUI7|E9JUI7_LEIGU;tr|E9JUH9|E9JUH9_LEIBR;tr|E9JUH4|E9JUH4_LEIBR;tr|E9JUG6|E9JUG6_LEIBR;tr|E9JUG5|E9JUG5_LEIBR;tr|A4H480|A4H480_LEIBR;tr|A0A088RI55|A0A088RI55_9TRYP;tr|E9JUH3|E9JUH3_LEIBR	tr|E9JUL2|E9JUL2_LEIGU;tr|E9JUK3|E9JUK3_LEIGU;tr|E9JUI7|E9JUI7_LEIGU;tr|E9JUH9|E9JUH9_LEIBR;tr|E9JUH4|E9JUH4_LEIBR;tr|E9JUG6|E9JUG6_LEIBR;tr|E9JUG5|E9JUG5_LEIBR;tr|A4H480|A4H480_LEIBR;tr|A0A088RI55|A0A088RI55_9TRYP;tr|E9JUH3|E9JUH3_LEIBR	2;2;2;2;2;2;2;2;2;1	1;1;1;1;1;1;1;1;1;1	1;1;1;1;1;1;1;1;1;1	>tr|E9JUL2|E9JUL2_LEIGU Trypanothione reductase (Fragment) OS=Leishmania guyanensis GN=TR PE=3 SV=1;>tr|E9JUK3|E9JUK3_LEIGU Trypanothione reductase (Fragment) OS=Leishmania guyanensis GN=TR PE=3 SV=1;>tr|E9JUI7|E9JUI7_LEIGU Trypanothione reductase (Fragmen
2549600	1583500	1173100	2234000	630150	1157600	1469200	1610300	1808500	2558400	318720	1134600	1	1	1	6.5	6.5	6.5	24.196	0	7.8998	11354000	6	tr|Q4QIG6|Q4QIG6_LEIMA;tr|E9B9M3|E9B9M3_LEIDB;tr|E9AM81|E9AM81_LEIMU;tr|A4HTF3|A4HTF3_LEIIN;tr|A4H570|A4H570_LEIBR;tr|A0A088RIT1|A0A088RIT1_9TRYP	tr|Q4QIG6|Q4QIG6_LEIMA;tr|E9B9M3|E9B9M3_LEIDB;tr|E9AM81|E9AM81_LEIMU;tr|A4HTF3|A4HTF3_LEIIN;tr|A4H570|A4H570_LEIBR;tr|A0A088RIT1|A0A088RIT1_9TRYP	1;1;1;1;1;1	1;1;1;1;1;1	1;1;1;1;1;1	>tr|Q4QIG6|Q4QIG6_LEIMA Putative Qc-SNARE protein OS=Leishmania major GN=LMJF_08_0030 PE=4 SV=1;>tr|E9B9M3|E9B9M3_LEIDB Vesicle-associated membrane protein, putative OS=Leishmania donovani (strain BPK282A1) GN=LDBPK_080030 PE=4 SV=1;>tr|E9AM81|E9AM81_LEIMU
96178000	55698000	41447000	50274000	37287000	47732000	0	4000900	0	28688000	43440000	29544000	1	1	1	20.1	20.1	20.1	16.824	0	15.501	271480000	24	tr|V5RIA5|V5RIA5_LEIAM;tr|Q4QHT2|Q4QHT2_LEIMA;tr|E9B9Y3|E9B9Y3_LEIDB;tr|E9AMU3|E9AMU3_LEIMU;tr|B1PSN3|B1PSN3_LEIDO;tr|A4HU13|A4HU13_LEIIN;tr|A4H5R9|A4H5R9_LEIBR;tr|A0A088RJ41|A0A088RJ41_9TRYP	tr|V5RIA5|V5RIA5_LEIAM;tr|Q4QHT2|Q4QHT2_LEIMA;tr|E9B9Y3|E9B9Y3_LEIDB;tr|E9AMU3|E9AMU3_LEIMU;tr|B1PSN3|B1PSN3_LEIDO;tr|A4HU13|A4HU13_LEIIN;tr|A4H5R9|A4H5R9_LEIBR;tr|A0A088RJ41|A0A088RJ41_9TRYP	1;1;1;1;1;1;1;1	1;1;1;1;1;1;1;1	1;1;1;1;1;1;1;1	>tr|V5RIA5|V5RIA5_LEIAM Calmodulin-like protein OS=Leishmania amazonensis GN=CALA2 PE=4 SV=1;>tr|Q4QHT2|Q4QHT2_LEIMA Putative calmodulin OS=Leishmania major GN=LMJF_09_0910 PE=4 SV=1;>tr|E9B9Y3|E9B9Y3_LEIDB Calmodulin, putative OS=Leishmania donovani (stra
33428000	31802000	37014000	31626000	31225000	38758000	31853000	46767000	36946000	47404000	54630000	74417000	2	2	1	8.7	8.7	3.7	46.381	0	22.536	277190000	13	tr|A4H5S5|A4H5S5_LEIBR;tr|A0A088RJ45|A0A088RJ45_9TRYP;tr|Q9BHZ6|Q9BHZ6_LEIIN;tr|Q66NE0|Q66NE0_LEIMA;tr|A4HU19|A4HU19_LEIIN;tr|E9B9Y8|E9B9Y8_LEIDB;tr|A4HU18|A4HU18_LEIIN	tr|A4H5S5|A4H5S5_LEIBR;tr|A0A088RJ45|A0A088RJ45_9TRYP;tr|Q9BHZ6|Q9BHZ6_LEIIN;tr|Q66NE0|Q66NE0_LEIMA;tr|A4HU19|A4HU19_LEIIN;tr|E9B9Y8|E9B9Y8_LEIDB;tr|A4HU18|A4HU18_LEIIN	2;2;2;2;2;2;2	2;2;2;2;2;2;2	1;1;1;1;1;1;1	>tr|A4H5S5|A4H5S5_LEIBR Elongation factor-1 gamma OS=Leishmania braziliensis GN=LBRM_09_1020 PE=4 SV=1;>tr|A0A088RJ45|A0A088RJ45_9TRYP Elongation factor-1 gamma OS=Leishmania panamensis GN=EF1G PE=4 SV=1;>tr|Q9BHZ6|Q9BHZ6_LEIIN Elongation factor-1 gamma OS
20363000	22261000	3328300	10795000	10148000	12409000	3962700	0	0	0	8315900	16673000	1	1	1	10.1	10.1	10.1	16.067	0	7.992	66098000	4	tr|Q4QFZ6|Q4QFZ6_LEIMA;tr|E9BBK6|E9BBK6_LEIDB;tr|E9API2|E9API2_LEIMU;tr|A4HVS0|A4HVS0_LEIIN;tr|A4H7E8|A4H7E8_LEIBR;tr|A0A088RKN0|A0A088RKN0_9TRYP	tr|Q4QFZ6|Q4QFZ6_LEIMA;tr|E9BBK6|E9BBK6_LEIDB;tr|E9API2|E9API2_LEIMU;tr|A4HVS0|A4HVS0_LEIIN;tr|A4H7E8|A4H7E8_LEIBR;tr|A0A088RKN0|A0A088RKN0_9TRYP	1;1;1;1;1;1	1;1;1;1;1;1	1;1;1;1;1;1	>tr|Q4QFZ6|Q4QFZ6_LEIMA Ubiquitin-conjugating enzyme-like protein OS=Leishmania major GN=LMJF_13_1580 PE=4 SV=1;>tr|E9BBK6|E9BBK6_LEIDB Ubiquitin-conjugating enzyme-like protein OS=Leishmania donovani (strain BPK282A1) GN=LDBPK_131320 PE=4 SV=1;>tr|E9API2|
12055000	8338900	9417900	5568500	10921000	7128000	11373000	8795600	10908000	11023000	9587300	5382100	1	1	1	3.4	3.4	3.4	45.931	0	10.008	66453000	7	tr|E9AL45|E9AL45_LEIMU;tr|A4HT33|A4HT33_LEIIN;tr|E9B909|E9B909_LEIDB;tr|A0A088RKP9|A0A088RKP9_9TRYP;tr|Q4QIQ9|Q4QIQ9_LEIMA;tr|A4H4Y0|A4H4Y0_LEIBR	tr|E9AL45|E9AL45_LEIMU;tr|A4HT33|A4HT33_LEIIN;tr|E9B909|E9B909_LEIDB;tr|A0A088RKP9|A0A088RKP9_9TRYP;tr|Q4QIQ9|Q4QIQ9_LEIMA;tr|A4H4Y0|A4H4Y0_LEIBR	1;1;1;1;1;1	1;1;1;1;1;1	1;1;1;1;1;1	>tr|E9AL45|E9AL45_LEIMU Putative ATP-dependent DEAD/H RNA helicase OS=Leishmania mexicana (strain MHOM/GT/2001/U1103) GN=LMXM_07_0340 PE=4 SV=1;>tr|A4HT33|A4HT33_LEIIN Putative ATP-dependent DEAD/H RNA helicase OS=Leishmania infantum GN=LINJ_07_0130 PE=4 S
13554000	9879900	8760800	9844900	9167700	8030000	10507000	8207200	6495200	8381200	8994700	7272000	2	2	2	16.5	16.5	16.5	32.139	0	13.143	69460000	2	tr|Q4QFV4|Q4QFV4_LEIMA;tr|E9BBR6|E9BBR6_LEIDB;tr|E9APM4|E9APM4_LEIMU;tr|A4HVX3|A4HVX3_LEIIN;tr|A4H7J0|A4H7J0_LEIBR;tr|A0A088RKS8|A0A088RKS8_9TRYP	tr|Q4QFV4|Q4QFV4_LEIMA;tr|E9BBR6|E9BBR6_LEIDB;tr|E9APM4|E9APM4_LEIMU;tr|A4HVX3|A4HVX3_LEIIN;tr|A4H7J0|A4H7J0_LEIBR;tr|A0A088RKS8|A0A088RKS8_9TRYP	2;2;2;2;2;2	2;2;2;2;2;2	2;2;2;2;2;2	>tr|Q4QFV4|Q4QFV4_LEIMA Proteasome subunit alpha type OS=Leishmania major GN=LMJF_14_0310 PE=3 SV=1;>tr|E9BBR6|E9BBR6_LEIDB Proteasome subunit alpha type OS=Leishmania donovani (strain BPK282A1) GN=LDBPK_140310 PE=3 SV=1;>tr|E9APM4|E9APM4_LEIMU Proteasome
41395000	35622000	37474000	35638000	31884000	35861000	42967000	24947000	36672000	40176000	33850000	43748000	1	1	1	2.1	2.1	2.1	58.283	0.0023095	7.1936	256210000	8	tr|A4H7V6|A4H7V6_LEIBR;tr|A0A088RL37|A0A088RL37_9TRYP	tr|A4H7V6|A4H7V6_LEIBR;tr|A0A088RL37|A0A088RL37_9TRYP	1;1	1;1	1;1	>tr|A4H7V6|A4H7V6_LEIBR INO1 protein OS=Leishmania braziliensis GN=INO1 PE=4 SV=1;>tr|A0A088RL37|A0A088RL37_9TRYP Inositol-3-phosphate synthase, putative OS=Leishmania panamensis GN=LPMP_141350 PE=4 SV=1
18044000	16552000	20070000	18617000	18557000	15874000	10790000	0	16681000	19274000	17267000	15025000	1	1	1	4	4	4	36.335	0	7.9197	107950000	5	tr|E9BBT1|E9BBT1_LEIDB;tr|E9APP0|E9APP0_LEIMU;tr|A4HVY8|A4HVY8_LEIIN;tr|A4H7K5|A4H7K5_LEIBR;tr|A0A088RLE2|A0A088RLE2_9TRYP;tr|Q4QFT9|Q4QFT9_LEIMA	tr|E9BBT1|E9BBT1_LEIDB;tr|E9APP0|E9APP0_LEIMU;tr|A4HVY8|A4HVY8_LEIIN;tr|A4H7K5|A4H7K5_LEIBR;tr|A0A088RLE2|A0A088RLE2_9TRYP;tr|Q4QFT9|Q4QFT9_LEIMA	1;1;1;1;1;1	1;1;1;1;1;1	1;1;1;1;1;1	>tr|E9BBT1|E9BBT1_LEIDB Uncharacterized protein OS=Leishmania donovani (strain BPK282A1) GN=LDBPK_140460 PE=4 SV=1;>tr|E9APP0|E9APP0_LEIMU Putative uncharacterized protein OS=Leishmania mexicana (strain MHOM/GT/2001/U1103) GN=LMXM_14_0450 PE=4 SV=1;>tr|A4H
890260	414940	0	0	0	0	0	185040	0	0	0	0	1	1	1	6.4	6.4	6.4	24.471	0.0021277	6.7019	1342900	1	tr|Q4Q4A0|Q4Q4A0_LEIMA;tr|E9AQ94|E9AQ94_LEIMU;tr|A4HWJ3|A4HWJ3_LEIIN;tr|A4HLE6|A4HLE6_LEIBR;tr|A4H868|A4H868_LEIBR;tr|A0A088RLL0|A0A088RLL0_9TRYP;tr|E9BQ25|E9BQ25_LEIDB	tr|Q4Q4A0|Q4Q4A0_LEIMA;tr|E9AQ94|E9AQ94_LEIMU;tr|A4HWJ3|A4HWJ3_LEIIN;tr|A4HLE6|A4HLE6_LEIBR;tr|A4H868|A4H868_LEIBR;tr|A0A088RLL0|A0A088RLL0_9TRYP;tr|E9BQ25|E9BQ25_LEIDB	1;1;1;1;1;1;1	1;1;1;1;1;1;1	1;1;1;1;1;1;1	>tr|Q4Q4A0|Q4Q4A0_LEIMA Putative 40S ribosomal protein S3 OS=Leishmania major GN=LMJF_15_0950 PE=4 SV=1;>tr|E9AQ94|E9AQ94_LEIMU Putative 40S ribosomal protein S3 OS=Leishmania mexicana (strain MHOM/GT/2001/U1103) GN=LMXM_15_0950 PE=4 SV=1;>tr|A4HWJ3|A4HWJ3
53618000	51251000	9541600	6514000	9288400	5615200	16478000	13079000	5282500	4478700	4830300	4680900	1	1	1	9.7	9.7	9.7	12.188	0	11.118	133710000	7	tr|Q4QEN5|Q4QEN5_LEIMA;tr|E9BCZ1|E9BCZ1_LEIDB;tr|E9AQU2|E9AQU2_LEIMU;tr|A4HX29|A4HX29_LEIIN;tr|A4H8Q9|A4H8Q9_LEIBR;tr|A0A088RLR3|A0A088RLR3_9TRYP;tr|E9BCZ0|E9BCZ0_LEIDB;tr|A4HX28|A4HX28_LEIIN	tr|Q4QEN5|Q4QEN5_LEIMA;tr|E9BCZ1|E9BCZ1_LEIDB;tr|E9AQU2|E9AQU2_LEIMU;tr|A4HX29|A4HX29_LEIIN;tr|A4H8Q9|A4H8Q9_LEIBR;tr|A0A088RLR3|A0A088RLR3_9TRYP;tr|E9BCZ0|E9BCZ0_LEIDB;tr|A4HX28|A4HX28_LEIIN	1;1;1;1;1;1;1;1	1;1;1;1;1;1;1;1	1;1;1;1;1;1;1;1	>tr|Q4QEN5|Q4QEN5_LEIMA Cytochrome c OS=Leishmania major GN=LMJF_16_1310 PE=1 SV=1;>tr|E9BCZ1|E9BCZ1_LEIDB Cytochrome c, putative OS=Leishmania donovani (strain BPK282A1) GN=LDBPK_161390 PE=3 SV=1;>tr|E9AQU2|E9AQU2_LEIMU Putative cytochrome c OS=Leishmania
11132000	6129600	6568900	5247900	3693900	5081300	3645200	2299700	2138700	2860900	3029800	4485800	1	1	1	6.6	6.6	6.6	19.913	0	31.679	36692000	6	tr|A4H800|A4H800_LEIBR;tr|Q4QFF3|Q4QFF3_LEIMA;tr|E9BC72|E9BC72_LEIDB;tr|E9AQ28|E9AQ28_LEIMU;tr|A4HWC8|A4HWC8_LEIIN;tr|A0A088RLS6|A0A088RLS6_9TRYP	tr|A4H800|A4H800_LEIBR;tr|Q4QFF3|Q4QFF3_LEIMA;tr|E9BC72|E9BC72_LEIDB;tr|E9AQ28|E9AQ28_LEIMU;tr|A4HWC8|A4HWC8_LEIIN;tr|A0A088RLS6|A0A088RLS6_9TRYP	1;1;1;1;1;1	1;1;1;1;1;1	1;1;1;1;1;1	>tr|A4H800|A4H800_LEIBR Putative replication Factor A 28 kDa subunit OS=Leishmania braziliensis GN=LBRM_15_0300 PE=4 SV=1;>tr|Q4QFF3|Q4QFF3_LEIMA Putative replication Factor A 28 kDa subunit OS=Leishmania major GN=LMJF_15_0270 PE=4 SV=1;>tr|E9BC72|E9BC72_L
5846500	8202800	3336100	0	4454000	4810300	5558400	6018600	0	0	3900600	0	1	1	1	2.3	2.3	2.3	48.998	0	11.608	28621000	1	tr|A4H8A6|A4H8A6_LEIBR;tr|A0A088RLZ2|A0A088RLZ2_9TRYP;tr|E9AQD3|E9AQD3_LEIMU;tr|Q4QF42|Q4QF42_LEIMA	tr|A4H8A6|A4H8A6_LEIBR;tr|A0A088RLZ2|A0A088RLZ2_9TRYP;tr|E9AQD3|E9AQD3_LEIMU;tr|Q4QF42|Q4QF42_LEIMA	1;1;1;1	1;1;1;1	1;1;1;1	>tr|A4H8A6|A4H8A6_LEIBR Putative nucleolar RNA binding protein OS=Leishmania braziliensis GN=LBRM_15_1380 PE=4 SV=1;>tr|A0A088RLZ2|A0A088RLZ2_9TRYP Nucleolar RNA binding protein, putative OS=Leishmania panamensis GN=LPMP_151330 PE=4 SV=1;>tr|E9AQD3|E9AQD3_
1863400	1988300	543450	0	0	1169700	1102800	737130	903490	679870	818230	0	1	1	1	3.4	3.4	3.4	77.383	0	10.288	6484000	3	tr|A4H9H6|A4H9H6_LEIBR;tr|A0A088RMH3|A0A088RMH3_9TRYP;tr|Q4QDX5|Q4QDX5_LEIMA;tr|E9BDP7|E9BDP7_LEIDB;tr|E9ARK4|E9ARK4_LEIMU;tr|A4HXU2|A4HXU2_LEIIN	tr|A4H9H6|A4H9H6_LEIBR;tr|A0A088RMH3|A0A088RMH3_9TRYP;tr|Q4QDX5|Q4QDX5_LEIMA;tr|E9BDP7|E9BDP7_LEIDB;tr|E9ARK4|E9ARK4_LEIMU;tr|A4HXU2|A4HXU2_LEIIN	1;1;1;1;1;1	1;1;1;1;1;1	1;1;1;1;1;1	>tr|A4H9H6|A4H9H6_LEIBR Uncharacterized protein OS=Leishmania braziliensis GN=LBRM_18_0740 PE=4 SV=1;>tr|A0A088RMH3|A0A088RMH3_9TRYP Uncharacterized protein OS=Leishmania panamensis GN=LPMP_180460 PE=4 SV=1;>tr|Q4QDX5|Q4QDX5_LEIMA Uncharacterized protein O
4580800	4064400	10245000	8786800	8336500	8443900	0	0	0	0	0	0	1	1	1	5	5	5	34.177	0	7.5739	28782000	3	tr|Q4QDY4|Q4QDY4_LEIMA;tr|E9BDN9|E9BDN9_LEIDB;tr|E9ARJ5|E9ARJ5_LEIMU;tr|A4HXT3|A4HXT3_LEIIN;tr|A4H9G6|A4H9G6_LEIBR;tr|A0A088RMI0|A0A088RMI0_9TRYP	tr|Q4QDY4|Q4QDY4_LEIMA;tr|E9BDN9|E9BDN9_LEIDB;tr|E9ARJ5|E9ARJ5_LEIMU;tr|A4HXT3|A4HXT3_LEIIN;tr|A4H9G6|A4H9G6_LEIBR;tr|A0A088RMI0|A0A088RMI0_9TRYP	1;1;1;1;1;1	1;1;1;1;1;1	1;1;1;1;1;1	>tr|Q4QDY4|Q4QDY4_LEIMA Putative peroxisomal enoyl-coa hydratase OS=Leishmania major GN=LMJF_18_0580 PE=3 SV=1;>tr|E9BDN9|E9BDN9_LEIDB Peroxisomal enoyl-coa hydratase, putative OS=Leishmania donovani (strain BPK282A1) GN=LDBPK_180580 PE=3 SV=1;>tr|E9ARJ5|E
58948000	59806000	47809000	45037000	30549000	34339000	18355000	14795000	19530000	20511000	38212000	20662000	2	2	2	6.4	6.4	6.4	40.235	0	13.307	258750000	7	tr|Q9U8C3|Q9U8C3_LEIMA;tr|Q4QDK5|Q4QDK5_LEIMA;tr|E9ARW7|E9ARW7_LEIMU;tr|A4H9X3|A4H9X3_LEIBR;tr|A0A088RNE2|A0A088RNE2_9TRYP;tr|B3VA18|B3VA18_LEIDO;tr|E9BE11|E9BE11_LEIDB;tr|E9AGR8|E9AGR8_LEIIN	tr|Q9U8C3|Q9U8C3_LEIMA;tr|Q4QDK5|Q4QDK5_LEIMA;tr|E9ARW7|E9ARW7_LEIMU;tr|A4H9X3|A4H9X3_LEIBR;tr|A0A088RNE2|A0A088RNE2_9TRYP;tr|B3VA18|B3VA18_LEIDO;tr|E9BE11|E9BE11_LEIDB;tr|E9AGR8|E9AGR8_LEIIN	2;2;2;2;2;1;1;1	2;2;2;2;2;1;1;1	2;2;2;2;2;1;1;1	>tr|Q9U8C3|Q9U8C3_LEIMA P45 (Fragment) OS=Leishmania major PE=2 SV=1;>tr|Q4QDK5|Q4QDK5_LEIMA Putative aminopeptidase OS=Leishmania major GN=LMJF_19_0160 PE=4 SV=1;>tr|E9ARW7|E9ARW7_LEIMU Putative aminopeptidase OS=Leishmania mexicana (strain MHOM/GT/2001/U
0	0	0	0	0	0	11032000	0	0	0	0	18394000	1	1	1	3.2	3.2	3.2	36.272	0.0021882	6.8278	12447000	1	tr|Q4Q3J5|Q4Q3J5_LEIMA;tr|E9BQG8|E9BQG8_LEIDB;tr|E9B4I0|E9B4I0_LEIMU;tr|A4I9I2|A4I9I2_LEIIN;tr|A4HAC1|A4HAC1_LEIBR;tr|A0A088RNJ6|A0A088RNJ6_9TRYP	tr|Q4Q3J5|Q4Q3J5_LEIMA;tr|E9BQG8|E9BQG8_LEIDB;tr|E9B4I0|E9B4I0_LEIMU;tr|A4I9I2|A4I9I2_LEIIN;tr|A4HAC1|A4HAC1_LEIBR;tr|A0A088RNJ6|A0A088RNJ6_9TRYP	1;1;1;1;1;1	1;1;1;1;1;1	1;1;1;1;1;1	>tr|Q4Q3J5|Q4Q3J5_LEIMA Malate dehydrogenase OS=Leishmania major GN=LMJF_34_0130 PE=4 SV=1;>tr|E9BQG8|E9BQG8_LEIDB Malate dehydrogenase OS=Leishmania donovani (strain BPK282A1) GN=LDBPK_340140 PE=4 SV=1;>tr|E9B4I0|E9B4I0_LEIMU Malate dehydrogenase OS=Leish
4270700	2894000	1997800	2550500	2227400	3126300	2770900	2341000	0	2656200	2973500	2891200	1	1	1	7.3	7.3	7.3	44.686	0	12.099	17811000	1	tr|Q4QCH2|Q4QCH2_LEIMA;tr|E9BF34|E9BF34_LEIDB;tr|A4HZ42|A4HZ42_LEIIN;tr|A0A088RPX0|A0A088RPX0_9TRYP;tr|E9AV10|E9AV10_LEIMU;tr|A4HBP1|A4HBP1_LEIBR	tr|Q4QCH2|Q4QCH2_LEIMA;tr|E9BF34|E9BF34_LEIDB;tr|A4HZ42|A4HZ42_LEIIN;tr|A0A088RPX0|A0A088RPX0_9TRYP;tr|E9AV10|E9AV10_LEIMU;tr|A4HBP1|A4HBP1_LEIBR	1;1;1;1;1;1	1;1;1;1;1;1	1;1;1;1;1;1	>tr|Q4QCH2|Q4QCH2_LEIMA Uncharacterized protein OS=Leishmania major GN=LMJF_21_0430 PE=4 SV=1;>tr|E9BF34|E9BF34_LEIDB Uncharacterized protein OS=Leishmania donovani (strain BPK282A1) GN=LDBPK_210490 PE=4 SV=1;>tr|A4HZ42|A4HZ42_LEIIN Uncharacterized protein
0	1217400	0	0	2003600	972820	761380	0	0	0	0	992780	1	1	1	15.4	15.4	15.4	17.749	0	9.3926	3431800	2	tr|E9AVP9|E9AVP9_LEIMU;tr|E9BFS3|E9BFS3_LEIDB;tr|A4HZU4|A4HZU4_LEIIN;tr|A4HCB2|A4HCB2_LEIBR;tr|A0A088RQG2|A0A088RQG2_9TRYP	tr|E9AVP9|E9AVP9_LEIMU;tr|E9BFS3|E9BFS3_LEIDB;tr|A4HZU4|A4HZU4_LEIIN;tr|A4HCB2|A4HCB2_LEIBR;tr|A0A088RQG2|A0A088RQG2_9TRYP	1;1;1;1;1	1;1;1;1;1	1;1;1;1;1	>tr|E9AVP9|E9AVP9_LEIMU Prefoldin 5-like protein OS=Leishmania mexicana (strain MHOM/GT/2001/U1103) GN=LMXM_22_0670 PE=4 SV=1;>tr|E9BFS3|E9BFS3_LEIDB Prefoldin 5-like protein OS=Leishmania donovani (strain BPK282A1) GN=LDBPK_220540 PE=4 SV=1;>tr|A4HZU4|A4H
0	785370	587800	661830	527760	0	310050	0	0	371930	0	0	1	1	1	3.4	3.4	3.4	47.151	0	10.061	2117200	2	tr|A4HC04|A4HC04_LEIBR;tr|A0A088RQW1|A0A088RQW1_9TRYP;tr|Q4QC38|Q4QC38_LEIMA;tr|E9AVE1|E9AVE1_LEIMU;tr|E9BFG8|E9BFG8_LEIDB;tr|A4HZF8|A4HZF8_LEIIN	tr|A4HC04|A4HC04_LEIBR;tr|A0A088RQW1|A0A088RQW1_9TRYP;tr|Q4QC38|Q4QC38_LEIMA;tr|E9AVE1|E9AVE1_LEIMU;tr|E9BFG8|E9BFG8_LEIDB;tr|A4HZF8|A4HZF8_LEIIN	1;1;1;1;1;1	1;1;1;1;1;1	1;1;1;1;1;1	>tr|A4HC04|A4HC04_LEIBR Putative RNA helicase OS=Leishmania braziliensis GN=LBRM_21_1700 PE=4 SV=1;>tr|A0A088RQW1|A0A088RQW1_9TRYP RNA helicase, putative OS=Leishmania panamensis GN=LPMP_211770 PE=4 SV=1;>tr|Q4QC38|Q4QC38_LEIMA Putative RNA helicase OS=Lei
0	0	0	0	0	0	0	0	0	0	0	6608300	1	1	1	0.9	0.9	0.9	161.23	0.0040404	6.4331	62770000	0	tr|A4HCV3|A4HCV3_LEIBR;tr|A0A088RRE1|A0A088RRE1_9TRYP	tr|A4HCV3|A4HCV3_LEIBR;tr|A0A088RRE1|A0A088RRE1_9TRYP	1;1	1;1	1;1	>tr|A4HCV3|A4HCV3_LEIBR Na/H antiporter-like protein OS=Leishmania braziliensis GN=LBRM_23_0920 PE=4 SV=1;>tr|A0A088RRE1|A0A088RRE1_9TRYP Na/H antiporter-like protein OS=Leishmania panamensis GN=LPMP_230980 PE=4 SV=1
0	662480	605130	458560	1236800	883710	1566100	0	1700800	2094800	612630	717950	1	1	1	3.9	3.9	3.9	30.341	0	8.9323	5694200	3	tr|E9AXT3|E9AXT3_LEIMU;tr|A4HEA3|A4HEA3_LEIBR;tr|A0A088RSG5|A0A088RSG5_9TRYP	tr|E9AXT3|E9AXT3_LEIMU;tr|A4HEA3|A4HEA3_LEIBR;tr|A0A088RSG5|A0A088RSG5_9TRYP	1;1;1	1;1;1	1;1;1	>tr|E9AXT3|E9AXT3_LEIMU Putative uncharacterized protein OS=Leishmania mexicana (strain MHOM/GT/2001/U1103) GN=LMXM_25_2010 PE=4 SV=1;>tr|A4HEA3|A4HEA3_LEIBR Putative 2,4-dihydroxyhept-2-ene-1,7-dioic acid aldolase OS=Leishmania braziliensis GN=LBRM_25_157
0	0	0	0	0	0	0	0	0	6157600	0	0	1	1	1	6	6	6	24.224	0	7.8711	30317000	0	tr|Q4Q9V1|Q4Q9V1_LEIMA;tr|E9BHQ0|E9BHQ0_LEIDB;tr|E9AXM1|E9AXM1_LEIMU;tr|B1A5Z4|B1A5Z4_LEIDO;tr|A4I1I6|A4I1I6_LEIIN;tr|A4HEE8|A4HEE8_LEIBR;tr|A0A088RSQ3|A0A088RSQ3_9TRYP	tr|Q4Q9V1|Q4Q9V1_LEIMA;tr|E9BHQ0|E9BHQ0_LEIDB;tr|E9AXM1|E9AXM1_LEIMU;tr|B1A5Z4|B1A5Z4_LEIDO;tr|A4I1I6|A4I1I6_LEIIN;tr|A4HEE8|A4HEE8_LEIBR;tr|A0A088RSQ3|A0A088RSQ3_9TRYP	1;1;1;1;1;1;1	1;1;1;1;1;1;1	1;1;1;1;1;1;1	>tr|Q4Q9V1|Q4Q9V1_LEIMA Putative GTP-binding protein OS=Leishmania major GN=LMJF_25_1420 PE=4 SV=1;>tr|E9BHQ0|E9BHQ0_LEIDB GTP-binding protein, putative OS=Leishmania donovani (strain BPK282A1) GN=LDBPK_251460 PE=4 SV=1;>tr|E9AXM1|E9AXM1_LEIMU Putative GTP
2459700	1819300	984370	897040	0	711090	1178700	824330	981720	1063000	928280	1055400	1	1	1	6.9	6.9	6.9	25.148	0	7.3153	8043300	3	tr|A4HC34|A4HC34_LEIBR;tr|A0A088RSS0|A0A088RSS0_9TRYP	tr|A4HC34|A4HC34_LEIBR;tr|A0A088RSS0|A0A088RSS0_9TRYP	1;1	1;1	1;1	>tr|A4HC34|A4HC34_LEIBR Proteasome subunit alpha type OS=Leishmania braziliensis GN=LBRM_21_2010 PE=3 SV=1;>tr|A0A088RSS0|A0A088RSS0_9TRYP Proteasome subunit alpha type OS=Leishmania panamensis GN=LPMP_212020 PE=3 SV=1
1934800	2259500	1513900	832000	1529300	1395400	742320	0	0	873700	853300	732050	1	1	1	1.8	1.8	1.8	68.668	0	16.702	8206400	9	tr|A4HF12|A4HF12_LEIBR;tr|A0A088RTF1|A0A088RTF1_9TRYP;tr|Q4Q937|Q4Q937_LEIMA;tr|E9BIG7|E9BIG7_LEIDB;tr|E9AYD6|E9AYD6_LEIMU;tr|A4I291|A4I291_LEIIN	tr|A4HF12|A4HF12_LEIBR;tr|A0A088RTF1|A0A088RTF1_9TRYP;tr|Q4Q937|Q4Q937_LEIMA;tr|E9BIG7|E9BIG7_LEIDB;tr|E9AYD6|E9AYD6_LEIMU;tr|A4I291|A4I291_LEIIN	1;1;1;1;1;1	1;1;1;1;1;1	1;1;1;1;1;1	>tr|A4HF12|A4HF12_LEIBR Putative thimet oligopeptidase OS=Leishmania braziliensis GN=LBRM_26_1590 PE=3 SV=1;>tr|A0A088RTF1|A0A088RTF1_9TRYP Thimet oligopeptidase, putative OS=Leishmania panamensis GN=LPMP_261550 PE=3 SV=1;>tr|Q4Q937|Q4Q937_LEIMA Putative t
1796700	2362400	1150200	0	0	1133500	0	1308200	1242300	1338600	0	0	1	1	1	1.7	1.7	1.7	58.844	0.0020833	6.6224	7122700	2	tr|E9BJ90|E9BJ90_LEIDB;tr|A4I2W0|A4I2W0_LEIIN;tr|E9ADE7|E9ADE7_LEIMA;tr|A4HFU3|A4HFU3_LEIBR;tr|A0A088RTS2|A0A088RTS2_9TRYP;tr|E9AZ71|E9AZ71_LEIMU	tr|E9BJ90|E9BJ90_LEIDB;tr|A4I2W0|A4I2W0_LEIIN;tr|E9ADE7|E9ADE7_LEIMA;tr|A4HFU3|A4HFU3_LEIBR;tr|A0A088RTS2|A0A088RTS2_9TRYP;tr|E9AZ71|E9AZ71_LEIMU	1;1;1;1;1;1	1;1;1;1;1;1	1;1;1;1;1;1	>tr|E9BJ90|E9BJ90_LEIDB Uncharacterized protein OS=Leishmania donovani (strain BPK282A1) GN=LDBPK_271580 PE=4 SV=1;>tr|A4I2W0|A4I2W0_LEIIN Uncharacterized protein OS=Leishmania infantum GN=LINJ_27_1580 PE=4 SV=1;>tr|E9ADE7|E9ADE7_LEIMA Uncharacterized prot
30874000	31226000	23892000	26250000	27346000	33918000	39399000	62630000	57175000	52920000	44823000	75726000	3	3	3	19.5	19.5	19.5	22.254	0	18.213	270140000	3	tr|E9AYX8|E9AYX8_LEIMU;tr|E9AHE8|E9AHE8_LEIIN;tr|E9AD53|E9AD53_LEIMA;tr|A4HFK0|A4HFK0_LEIBR;tr|A0A088RTV7|A0A088RTV7_9TRYP;tr|E9BIZ5|E9BIZ5_LEIDB;tr|Q25324|Q25324_LEIMA;tr|Q5SW86|Q5SW86_MOUSE;tr|Q5SW87|Q5SW87_MOUSE;tr|Q4FJL0|Q4FJL0_MOUSE;sp|P61027|RAB10_MOUSE;tr|Q0PD66|Q0PD66_MOUSE;sp|Q9D1G1|RAB1B_MOUSE;tr|Q5SW88|Q5SW88_MOUSE;sp|Q9DD03|RAB13_MOUSE;tr|Q0PD67|Q0PD67_MOUSE;sp|P62821|RAB1A_MOUSE;tr|Q…	tr|E9AYX8|E9AYX8_LEIMU;tr|E9AHE8|E9AHE8_LEIIN;tr|E9AD53|E9AD53_LEIMA;tr|A4HFK0|A4HFK0_LEIBR;tr|A0A088RTV7|A0A088RTV7_9TRYP;tr|E9BIZ5|E9BIZ5_LEIDB;tr|Q25324|Q25324_LEIMA	3;3;3;3;3;2;2;1;1;1;1;1;1;1;1;1;1;1;1;1;1;1;1	3;3;3;3;3;2;2;1;1;1;1;1;1;1;1;1;1;1;1;1;1;1;1	3;3;3;3;3;2;2;1;1;1;1;1;1;1;1;1;1;1;1;1;1;1;1	>tr|E9AYX8|E9AYX8_LEIMU Putative small GTP-binding protein Rab1 OS=Leishmania mexicana (strain MHOM/GT/2001/U1103) GN=LMXM_27_0760 PE=3 SV=1;>tr|E9AHE8|E9AHE8_LEIIN Putative small GTP-binding protein Rab1 OS=Leishmania infantum GN=LINJ_27_0620 PE=3 SV=1;>t
0	0	0	0	0	0	0	0	0	0	5346100	0	1	1	1	2.6	2.6	2.6	60.007	0	10.034	13888000	0	tr|E9AZ36|E9AZ36_LEIMU;tr|E9ADB1|E9ADB1_LEIMA;tr|A4I2T3|A4I2T3_LEIIN;tr|A4HFQ7|A4HFQ7_LEIBR;tr|A0A088RU13|A0A088RU13_9TRYP	tr|E9AZ36|E9AZ36_LEIMU;tr|E9ADB1|E9ADB1_LEIMA;tr|A4I2T3|A4I2T3_LEIIN;tr|A4HFQ7|A4HFQ7_LEIBR;tr|A0A088RU13|A0A088RU13_9TRYP	1;1;1;1;1	1;1;1;1;1	1;1;1;1;1	>tr|E9AZ36|E9AZ36_LEIMU Uncharacterized protein OS=Leishmania mexicana (strain MHOM/GT/2001/U1103) GN=LMXM_27_1300 PE=4 SV=1;>tr|E9ADB1|E9ADB1_LEIMA Uncharacterized protein OS=Leishmania major GN=LMJF_27_1300 PE=4 SV=1;>tr|A4I2T3|A4I2T3_LEIIN Uncharacteriz
2172100	998780	667300	0	938780	829030	0	0	388080	496550	0	0	1	1	1	1.7	1.7	1.7	79.519	0	13.148	4739300	2	tr|E9AYT2|E9AYT2_LEIMU;tr|A4HFE8|A4HFE8_LEIBR;tr|A0A088RU17|A0A088RU17_9TRYP	tr|E9AYT2|E9AYT2_LEIMU;tr|A4HFE8|A4HFE8_LEIBR;tr|A0A088RU17|A0A088RU17_9TRYP	1;1;1	1;1;1	1;1;1	>tr|E9AYT2|E9AYT2_LEIMU Putative methylmalonyl-coenzyme a mutase OS=Leishmania mexicana (strain MHOM/GT/2001/U1103) GN=LMXM_27_0300 PE=4 SV=1;>tr|A4HFE8|A4HFE8_LEIBR Putative methylmalonyl-coenzyme a mutase OS=Leishmania braziliensis GN=LBRM_27_0310 PE=4 S
9621000	8775300	5069900	6908500	4476700	5473500	7959900	5690600	6864300	4754300	9103900	5537600	1	1	1	7.3	7.3	7.3	22.463	0.0022321	6.9483	49009000	4	tr|Q4Q8Q9|Q4Q8Q9_LEIMA;tr|E9BK51|E9BK51_LEIDB;tr|E9AZH2|E9AZH2_LEIMU;tr|A4I384|A4I384_LEIIN;tr|A4HG53|A4HG53_LEIBR;tr|A0A088RUI9|A0A088RUI9_9TRYP	tr|Q4Q8Q9|Q4Q8Q9_LEIMA;tr|E9BK51|E9BK51_LEIDB;tr|E9AZH2|E9AZH2_LEIMU;tr|A4I384|A4I384_LEIIN;tr|A4HG53|A4HG53_LEIBR;tr|A0A088RUI9|A0A088RUI9_9TRYP	1;1;1;1;1;1	1;1;1;1;1;1	1;1;1;1;1;1	>tr|Q4Q8Q9|Q4Q8Q9_LEIMA Proteasome subunit beta type OS=Leishmania major GN=LMJF_28_0110 PE=3 SV=1;>tr|E9BK51|E9BK51_LEIDB Proteasome subunit beta type OS=Leishmania donovani (strain BPK282A1) GN=LDBPK_280110 PE=3 SV=1;>tr|E9AZH2|E9AZH2_LEIMU Proteasome su
18894000	0	0	0	0	0	0	0	0	4385100	0	0	1	1	1	4.7	4.7	4.7	33.635	0.0039761	6.3619	20981000	1	tr|E9ADT8|E9ADT8_LEIMA;tr|A4HH93|A4HH93_LEIBR;tr|E9ALZ2|E9ALZ2_LEIMU;tr|A0A088RVU8|A0A088RVU8_9TRYP;tr|E9BKN5|E9BKN5_LEIDB;tr|A4I4D9|A4I4D9_LEIIN	tr|E9ADT8|E9ADT8_LEIMA;tr|A4HH93|A4HH93_LEIBR;tr|E9ALZ2|E9ALZ2_LEIMU;tr|A0A088RVU8|A0A088RVU8_9TRYP;tr|E9BKN5|E9BKN5_LEIDB;tr|A4I4D9|A4I4D9_LEIIN	1;1;1;1;1;1	1;1;1;1;1;1	1;1;1;1;1;1	>tr|E9ADT8|E9ADT8_LEIMA Putative high mobility group protein homolog tdp-1 OS=Leishmania major GN=LMJF_29_0850 PE=4 SV=1;>tr|A4HH93|A4HH93_LEIBR Putative high mobility group protein homolog tdp-1 OS=Leishmania braziliensis GN=LBRM_29_0880 PE=4 SV=1;>tr|E9A
17862000	17447000	13911000	17789000	11531000	15366000	15227000	14183000	20813000	20765000	23179000	20655000	2	2	2	13.9	13.9	13.9	25.61	0	35.266	118850000	17	tr|E9BIV4|E9BIV4_LEIDB;tr|E9AYS1|E9AYS1_LEIMU;tr|E9ACZ6|E9ACZ6_LEIMA;tr|A4I357|A4I357_LEIIN;tr|A4HFD7|A4HFD7_LEIBR;tr|A0A088RVV0|A0A088RVV0_9TRYP	tr|E9BIV4|E9BIV4_LEIDB;tr|E9AYS1|E9AYS1_LEIMU;tr|E9ACZ6|E9ACZ6_LEIMA;tr|A4I357|A4I357_LEIIN;tr|A4HFD7|A4HFD7_LEIBR;tr|A0A088RVV0|A0A088RVV0_9TRYP	2;2;2;2;2;2	2;2;2;2;2;2	2;2;2;2;2;2	>tr|E9BIV4|E9BIV4_LEIDB Proteasome alpha 7 subunit, putative OS=Leishmania donovani (strain BPK282A1) GN=LDBPK_270190 PE=4 SV=1;>tr|E9AYS1|E9AYS1_LEIMU Putative proteasome alpha 7 subunit OS=Leishmania mexicana (strain MHOM/GT/2001/U1103) GN=LMXM_27_0190 P
10168000	13195000	16439000	15688000	10259000	11747000	11123000	10439000	9047800	10852000	0	0	2	2	2	21.3	21.3	21.3	16.69	0	40.823	80334000	3	tr|E9BIW4|E9BIW4_LEIDB;tr|E9AYT1|E9AYT1_LEIMU;tr|A4I2L8|A4I2L8_LEIIN;tr|A4HFE7|A4HFE7_LEIBR;tr|A0A088RVV9|A0A088RVV9_9TRYP;tr|E9AD06|E9AD06_LEIMA	tr|E9BIW4|E9BIW4_LEIDB;tr|E9AYT1|E9AYT1_LEIMU;tr|A4I2L8|A4I2L8_LEIIN;tr|A4HFE7|A4HFE7_LEIBR;tr|A0A088RVV9|A0A088RVV9_9TRYP;tr|E9AD06|E9AD06_LEIMA	2;2;2;2;2;1	2;2;2;2;2;1	2;2;2;2;2;1	>tr|E9BIW4|E9BIW4_LEIDB Acyl carrier protein OS=Leishmania donovani (strain BPK282A1) GN=LDBPK_270300 PE=3 SV=1;>tr|E9AYT1|E9AYT1_LEIMU Acyl carrier protein OS=Leishmania mexicana (strain MHOM/GT/2001/U1103) GN=LMXM_27_0290 PE=3 SV=1;>tr|A4I2L8|A4I2L8_LEII
14267000	0	16773000	16477000	18361000	33391000	13137000	0	14414000	11751000	0	0	1	1	1	4.7	4.7	4.7	30.974	0.0020534	6.5363	86129000	1	tr|A4HHW2|A4HHW2_LEIBR;tr|A0A088RW69|A0A088RW69_9TRYP	tr|A4HHW2|A4HHW2_LEIBR;tr|A0A088RW69|A0A088RW69_9TRYP	1;1	1;1	1;1	>tr|A4HHW2|A4HHW2_LEIBR Putative 2-hydroxy-3-oxopropionate reductase OS=Leishmania braziliensis GN=LBRM_30_0180 PE=4 SV=1;>tr|A0A088RW69|A0A088RW69_9TRYP 2-hydroxy-3-oxopropionate reductase, putative OS=Leishmania panamensis GN=LPMP_300180 PE=4 SV=1
0	0	0	0	0	2122100	0	0	0	0	0	0	1	1	1	6.6	6.6	6.6	20.146	0	8.2964	4338700	0	tr|A0A088RWN4|A0A088RWN4_9TRYP	tr|A0A088RWN4|A0A088RWN4_9TRYP	1	1	1	>tr|A0A088RWN4|A0A088RWN4_9TRYP ATP synthase, epsilon chain, putative OS=Leishmania panamensis GN=LPMP_303560 PE=3 SV=1
5947700	11313000	13215000	11905000	12188000	14102000	10984000	12842000	11523000	13822000	9860200	13211000	1	1	1	14.4	14.4	14.4	10.473	0.004065	6.4567	79345000	1	tr|A4HK04|A4HK04_LEIBR;tr|A0A088RY26|A0A088RY26_9TRYP;tr|Q4Q5R2|Q4Q5R2_LEIMA;tr|E9BNC9|E9BNC9_LEIDB;tr|E9B2E4|E9B2E4_LEIMU;tr|A4I7I7|A4I7I7_LEIIN	tr|A4HK04|A4HK04_LEIBR;tr|A0A088RY26|A0A088RY26_9TRYP;tr|Q4Q5R2|Q4Q5R2_LEIMA;tr|E9BNC9|E9BNC9_LEIDB;tr|E9B2E4|E9B2E4_LEIMU;tr|A4I7I7|A4I7I7_LEIIN	1;1;1;1;1;1	1;1;1;1;1;1	1;1;1;1;1;1	>tr|A4HK04|A4HK04_LEIBR Putative dynein light chain, flagellar outer arm OS=Leishmania braziliensis GN=LBRM_32_0300 PE=4 SV=1;>tr|A0A088RY26|A0A088RY26_9TRYP Dynein light chain, flagellar outer arm, putative OS=Leishmania panamensis GN=LPMP_320260 PE=4 SV=
0	0	0	817000	0	0	3870700	0	3701200	4903800	0	1952700	1	1	1	2	2	2	56.267	0.0022222	6.935	8214100	3	tr|E9BL65|E9BL65_LEIDB;tr|E9ALG7|E9ALG7_LEIMU;tr|E9AEB9|E9AEB9_LEIMA;tr|A4I4X0|A4I4X0_LEIIN;tr|A4HHQ5|A4HHQ5_LEIBR;tr|A0A088RY53|A0A088RY53_9TRYP	tr|E9BL65|E9BL65_LEIDB;tr|E9ALG7|E9ALG7_LEIMU;tr|E9AEB9|E9AEB9_LEIMA;tr|A4I4X0|A4I4X0_LEIIN;tr|A4HHQ5|A4HHQ5_LEIBR;tr|A0A088RY53|A0A088RY53_9TRYP	1;1;1;1;1;1	1;1;1;1;1;1	1;1;1;1;1;1	>tr|E9BL65|E9BL65_LEIDB Serine/threonine-protein kinase, putative OS=Leishmania donovani (strain BPK282A1) GN=LDBPK_292680 PE=4 SV=1;>tr|E9ALG7|E9ALG7_LEIMU Putative serine/threonine-protein kinase OS=Leishmania mexicana (strain MHOM/GT/2001/U1103) GN=LMXM
3028200	2550300	0	1890400	2230900	2430500	3201700	2565800	0	3007600	3118100	3013800	1	1	1	1.6	1.6	1.6	59.134	0.0040161	6.409	15232000	1	tr|Q4Q4U5|Q4Q4U5_LEIMA;tr|E9B3B0|E9B3B0_LEIMU;tr|A4HKX2|A4HKX2_LEIBR;tr|A0A088RZ17|A0A088RZ17_9TRYP	tr|Q4Q4U5|Q4Q4U5_LEIMA;tr|E9B3B0|E9B3B0_LEIMU;tr|A4HKX2|A4HKX2_LEIBR;tr|A0A088RZ17|A0A088RZ17_9TRYP	1;1;1;1	1;1;1;1	1;1;1;1	>tr|Q4Q4U5|Q4Q4U5_LEIMA Chaperonin subunit alpha OS=Leishmania major GN=LMJF_32_3270 PE=2 SV=1;>tr|E9B3B0|E9B3B0_LEIMU Putative chaperonin alpha subunit OS=Leishmania mexicana (strain MHOM/GT/2001/U1103) GN=LMXM_31_3270 PE=3 SV=1;>tr|A4HKX2|A4HKX2_LEIBR Pu
6022100	5022600	7174800	12262000	10285000	9580300	0	0	0	0	0	0	1	1	1	7.1	7.1	7.1	21.161	0	7.2303	32863000	4	tr|A4HLM4|A4HLM4_LEIBR;tr|A0A088RZM1|A0A088RZM1_9TRYP;tr|Q4Q424|Q4Q424_LEIMA;tr|E9B400|E9B400_LEIMU;tr|E9BQA4|E9BQA4_LEIDB;tr|A4I935|A4I935_LEIIN	tr|A4HLM4|A4HLM4_LEIBR;tr|A0A088RZM1|A0A088RZM1_9TRYP;tr|Q4Q424|Q4Q424_LEIMA;tr|E9B400|E9B400_LEIMU;tr|E9BQA4|E9BQA4_LEIDB;tr|A4I935|A4I935_LEIIN	1;1;1;1;1;1	1;1;1;1;1;1	1;1;1;1;1;1	>tr|A4HLM4|A4HLM4_LEIBR Peptidyl-prolyl cis-trans isomerase OS=Leishmania braziliensis GN=CYP4 PE=4 SV=1;>tr|A0A088RZM1|A0A088RZM1_9TRYP Peptidyl-prolyl cis-trans isomerase OS=Leishmania panamensis GN=CYP4 PE=3 SV=1;>tr|Q4Q424|Q4Q424_LEIMA Peptidyl-prolyl
256690000	285630000	177650000	196010000	299000000	336420000	247440000	208980000	245080000	243480000	223600000	246970000	1	1	1	2.9	2.9	2.9	53.112	0	7.4678	1906000000	12	tr|Q4Q3S5|Q4Q3S5_LEIMA;tr|E9BPL3|E9BPL3_LEIDB;tr|E9B4A1|E9B4A1_LEIMU;tr|A4I9A1|A4I9A1_LEIIN;tr|A4HLX2|A4HLX2_LEIBR;tr|A0A088RZY1|A0A088RZY1_9TRYP	tr|Q4Q3S5|Q4Q3S5_LEIMA;tr|E9BPL3|E9BPL3_LEIDB;tr|E9B4A1|E9B4A1_LEIMU;tr|A4I9A1|A4I9A1_LEIIN;tr|A4HLX2|A4HLX2_LEIBR;tr|A0A088RZY1|A0A088RZY1_9TRYP	1;1;1;1;1;1	1;1;1;1;1;1	1;1;1;1;1;1	>tr|Q4Q3S5|Q4Q3S5_LEIMA Metallo-peptidase, Clan ME, Family M16 OS=Leishmania major GN=LMJF_33_2610 PE=3 SV=1;>tr|E9BPL3|E9BPL3_LEIDB Mitochondrial processing peptidase alpha subunit, putative OS=Leishmania donovani (strain BPK282A1) GN=LDBPK_332750 PE=3 SV
29621000	24398000	7615700	11256000	13140000	21807000	6846200	10070000	5939900	6621600	8584500	6710300	2	2	2	37.8	37.8	37.8	16.651	0	16.788	103180000	11	tr|Q9GNC1|Q9GNC1_LEIMA;tr|E9BS07|E9BS07_LEIDB;tr|E9B609|E9B609_LEIMU;tr|A4IB24|A4IB24_LEIIN;tr|A4HMF2|A4HMF2_LEIBR;tr|A0A088S042|A0A088S042_9TRYP	tr|Q9GNC1|Q9GNC1_LEIMA;tr|E9BS07|E9BS07_LEIDB;tr|E9B609|E9B609_LEIMU;tr|A4IB24|A4IB24_LEIIN;tr|A4HMF2|A4HMF2_LEIBR;tr|A0A088S042|A0A088S042_9TRYP	2;2;2;2;2;2	2;2;2;2;2;2	2;2;2;2;2;2	>tr|Q9GNC1|Q9GNC1_LEIMA Probable ubiquitin-conjugating enzyme e2-17 kDa OS=Leishmania major GN=L7845.06 PE=3 SV=1;>tr|E9BS07|E9BS07_LEIDB Ubiquitin-conjugating enzyme e2, putative OS=Leishmania donovani (strain BPK282A1) GN=LDBPK_351310 PE=3 SV=1;>tr|E9B60
2612600	1964000	1764900	1711400	745960	638170	1097600	0	1479100	1130900	719540	2335300	1	1	1	5.6	5.6	5.6	26.38	0	7.6202	10481000	3	tr|A4HKK8|A4HKK8_LEIBR;tr|A0A088S0Q9|A0A088S0Q9_9TRYP;tr|Q4Q557|Q4Q557_LEIMA;tr|E9BNY4|E9BNY4_LEIDB;tr|E9B2Z9|E9B2Z9_LEIMU;tr|A4I841|A4I841_LEIIN	tr|A4HKK8|A4HKK8_LEIBR;tr|A0A088S0Q9|A0A088S0Q9_9TRYP;tr|Q4Q557|Q4Q557_LEIMA;tr|E9BNY4|E9BNY4_LEIDB;tr|E9B2Z9|E9B2Z9_LEIMU;tr|A4I841|A4I841_LEIIN	1;1;1;1;1;1	1;1;1;1;1;1	1;1;1;1;1;1	>tr|A4HKK8|A4HKK8_LEIBR Uncharacterized protein OS=Leishmania braziliensis GN=LBRM_32_2400 PE=4 SV=1;>tr|A0A088S0Q9|A0A088S0Q9_9TRYP Uncharacterized protein OS=Leishmania panamensis GN=LPMP_322310 PE=4 SV=1;>tr|Q4Q557|Q4Q557_LEIMA Uncharacterized protein O
1530400	1526700	1940600	2316600	2949700	4293700	511160	1175500	1558800	1665100	2122200	2147400	1	1	1	5.4	5.4	5.4	44.613	0	8.3659	12976000	5	tr|A4HMZ0|A4HMZ0_LEIBR;tr|A0A088S0Y7|A0A088S0Y7_9TRYP	tr|A4HMZ0|A4HMZ0_LEIBR;tr|A0A088S0Y7|A0A088S0Y7_9TRYP	1;1	1;1	1;1	>tr|A4HMZ0|A4HMZ0_LEIBR Putative cystathione gamma lyase OS=Leishmania braziliensis GN=LBRM_34_3140 PE=3 SV=1;>tr|A0A088S0Y7|A0A088S0Y7_9TRYP Cystathione gamma lyase, putative OS=Leishmania panamensis GN=LPMP_343080 PE=3 SV=1
2581300	2731700	2418000	3252600	2749700	4002700	2935200	0	2183000	1904800	2006600	0	1	1	1	4.1	4.1	4.1	53.8	0.0022173	6.9313	16639000	4	tr|A4HNN3|A4HNN3_LEIBR;tr|A0A088S1R9|A0A088S1R9_9TRYP;tr|E9BT86|E9BT86_LEIDB;tr|E9ASE2|E9ASE2_LEIMU;tr|A4ICW2|A4ICW2_LEIIN	tr|A4HNN3|A4HNN3_LEIBR;tr|A0A088S1R9|A0A088S1R9_9TRYP;tr|E9BT86|E9BT86_LEIDB;tr|E9ASE2|E9ASE2_LEIMU;tr|A4ICW2|A4ICW2_LEIIN	1;1;1;1;1	1;1;1;1;1	1;1;1;1;1	>tr|A4HNN3|A4HNN3_LEIBR Eukaryotic translation initiation factor 3 subunit L OS=Leishmania braziliensis GN=LBRM_35_0330 PE=3 SV=1;>tr|A0A088S1R9|A0A088S1R9_9TRYP Eukaryotic translation initiation factor 3 subunit L OS=Leishmania panamensis GN=LPMP_350240 P
0	1942100	1111800	1609900	0	1855600	0	2481600	2828300	0	1241500	1457700	2	1	1	5.8	2.8	2.8	40.483	0.0022779	7.1019	7984700	3	tr|E9AKA4|E9AKA4_LEIMU;tr|Q9U1E8|Q9U1E8_LEIMA;tr|Q86M27|Q86M27_LEIDO;tr|E9B890|E9B890_LEIDB;tr|C6KJE8|C6KJE8_9TRYP;tr|C6KJE5|C6KJE5_LEITR;tr|C6KJE4|C6KJE4_LEITR;tr|C6KJE2|C6KJE2_LEIAM;tr|C6KJE0|C6KJE0_LEIBR;tr|C6KJD9|C6KJD9_LEIBR;tr|C6KJD7|C6KJD7_LEICH;tr|C6KJD6|C6KJD6_LEIME;tr|C6KJD5|C6KJD5_LEIME;tr|C6KJD4|C6KJD4_9TRYP;tr|C6KJD2|C6KJD2_9TRYP;tr|C6KJD0|C6KJD0_LEIMA;tr|C6KJC9|C6KJC9_LEIGU;tr|C6KJC…	tr|E9AKA4|E9AKA4_LEIMU;tr|Q9U1E8|Q9U1E8_LEIMA;tr|Q86M27|Q86M27_LEIDO;tr|E9B890|E9B890_LEIDB;tr|C6KJE8|C6KJE8_9TRYP;tr|C6KJE5|C6KJE5_LEITR;tr|C6KJE4|C6KJE4_LEITR;tr|C6KJE2|C6KJE2_LEIAM;tr|C6KJE0|C6KJE0_LEIBR;tr|C6KJD9|C6KJD9_LEIBR;tr|C6KJD7|C6KJD7_LEICH;tr|C6KJD6|C6KJD6_LEIME;tr|C6KJD5|C6KJD5_LEIME;tr|C6KJD4|C6KJD4_9TRYP;tr|C6KJD2|C6KJD2_9TRYP;tr|C6KJD0|C6KJD0_LEIMA;tr|C6KJC9|C6KJC9_LEIGU;tr|C6KJC…	2;2;2;2;2;2;2;2;2;2;2;2;2;2;2;2;2;2;2;2;2;2;1	1;1;1;1;1;1;1;1;1;1;1;1;1;1;1;1;1;1;1;1;1;1;1	1;1;1;1;1;1;1;1;1;1;1;1;1;1;1;1;1;1;1;1;1;1;1	>tr|E9AKA4|E9AKA4_LEIMU Actin OS=Leishmania mexicana (strain MHOM/GT/2001/U1103) GN=LMXM_04_1230 PE=3 SV=1;>tr|Q9U1E8|Q9U1E8_LEIMA Actin OS=Leishmania major GN=ACT PE=3 SV=1;>tr|Q86M27|Q86M27_LEIDO Actin OS=Leishmania donovani PE=3 SV=1;>tr|E9B890|E9B890_L
0	0	0	0	0	0	0	0	0	0	0	5374800	1	1	1	7.2	7.2	7.2	27.128	0.003992	6.3801	36004000	0	tr|Q4Q1Y7|Q4Q1Y7_LEIMA;tr|E9BTF5|E9BTF5_LEIDB;tr|E9ASK9|E9ASK9_LEIMU;tr|A4ICP5|A4ICP5_LEIIN;tr|A4HNU9|A4HNU9_LEIBR;tr|A0A088S1X0|A0A088S1X0_9TRYP	tr|Q4Q1Y7|Q4Q1Y7_LEIMA;tr|E9BTF5|E9BTF5_LEIDB;tr|E9ASK9|E9ASK9_LEIMU;tr|A4ICP5|A4ICP5_LEIIN;tr|A4HNU9|A4HNU9_LEIBR;tr|A0A088S1X0|A0A088S1X0_9TRYP	1;1;1;1;1;1	1;1;1;1;1;1	1;1;1;1;1;1	>tr|Q4Q1Y7|Q4Q1Y7_LEIMA Eukaryotic translation initiation factor 6 OS=Leishmania major GN=EIF6 PE=3 SV=1;>tr|E9BTF5|E9BTF5_LEIDB Eukaryotic translation initiation factor 6 OS=Leishmania donovani (strain BPK282A1) GN=EIF6 PE=3 SV=1;>tr|E9ASK9|E9ASK9_LEIMU E
2796200	0	2368600	0	0	0	2591000	2663600	3331800	2655900	0	2427600	1	1	1	1.1	1.1	1.1	97.975	0.0021552	6.7612	11499000	1	tr|Q4Q3L5|Q4Q3L5_LEIMA;tr|E9BPS3|E9BPS3_LEIDB;tr|E9B4G0|E9B4G0_LEIMU;tr|A4I9G2|A4I9G2_LEIIN;tr|A4HM28|A4HM28_LEIBR;tr|A0A088S248|A0A088S248_9TRYP	tr|Q4Q3L5|Q4Q3L5_LEIMA;tr|E9BPS3|E9BPS3_LEIDB;tr|E9B4G0|E9B4G0_LEIMU;tr|A4I9G2|A4I9G2_LEIIN;tr|A4HM28|A4HM28_LEIBR;tr|A0A088S248|A0A088S248_9TRYP	1;1;1;1;1;1	1;1;1;1;1;1	1;1;1;1;1;1	>tr|Q4Q3L5|Q4Q3L5_LEIMA Putative beta prime cop protein OS=Leishmania major GN=LMJF_33_3210 PE=4 SV=1;>tr|E9BPS3|E9BPS3_LEIDB Beta prime cop protein, putative OS=Leishmania donovani (strain BPK282A1) GN=LDBPK_333360 PE=4 SV=1;>tr|E9B4G0|E9B4G0_LEIMU Putati
0	12678000	0	4573700	0	4002700	0	4925500	0	0	0	0	1	1	1	15.5	15.5	15.5	11.666	0	7.8089	17594000	1	tr|Q4Q138|Q4Q138_LEIMA;tr|E9BUA4|E9BUA4_LEIDB;tr|E9ATF9|E9ATF9_LEIMU;tr|A4ID19|A4ID19_LEIIN;tr|A4HPP5|A4HPP5_LEIBR;tr|A0A088S289|A0A088S289_9TRYP	tr|Q4Q138|Q4Q138_LEIMA;tr|E9BUA4|E9BUA4_LEIDB;tr|E9ATF9|E9ATF9_LEIMU;tr|A4ID19|A4ID19_LEIIN;tr|A4HPP5|A4HPP5_LEIBR;tr|A0A088S289|A0A088S289_9TRYP	1;1;1;1;1;1	1;1;1;1;1;1	1;1;1;1;1;1	>tr|Q4Q138|Q4Q138_LEIMA Nascent polypeptide-associated complex subunit beta OS=Leishmania major GN=LMJF_36_3770 PE=3 SV=1;>tr|E9BUA4|E9BUA4_LEIDB Nascent polypeptide-associated complex subunit beta OS=Leishmania donovani (strain BPK282A1) GN=LDBPK_363960 P
19582000	21732000	21150000	25985000	18349000	25342000	15147000	24651000	22093000	25595000	11613000	0	1	1	1	2.7	2.7	2.7	44.187	0	42.227	141820000	11	tr|Q4Q1C4|Q4Q1C4_LEIMA;tr|E9BU19|E9BU19_LEIDB;tr|E9AT73|E9AT73_LEIMU;tr|A4ID83|A4ID83_LEIIN;tr|A4HPG1|A4HPG1_LEIBR;tr|A0A088S2F2|A0A088S2F2_9TRYP	tr|Q4Q1C4|Q4Q1C4_LEIMA;tr|E9BU19|E9BU19_LEIDB;tr|E9AT73|E9AT73_LEIMU;tr|A4ID83|A4ID83_LEIIN;tr|A4HPG1|A4HPG1_LEIBR;tr|A0A088S2F2|A0A088S2F2_9TRYP	1;1;1;1;1;1	1;1;1;1;1;1	1;1;1;1;1;1	>tr|Q4Q1C4|Q4Q1C4_LEIMA Succinyl-CoA ligase subunit beta OS=Leishmania major GN=LMJF_36_2950 PE=3 SV=1;>tr|E9BU19|E9BU19_LEIDB Succinyl-CoA ligase subunit beta OS=Leishmania donovani (strain BPK282A1) GN=LDBPK_363100 PE=3 SV=1;>tr|E9AT73|E9AT73_LEIMU Succi
6520200	10100000	8261800	7569500	8804000	13301000	7112000	6449200	6392100	7480600	9475300	8434100	1	1	1	9.6	9.6	9.6	14.634	0	9.8982	56268000	5	tr|Q4Q1R1|Q4Q1R1_LEIMA;tr|E9BTN0|E9BTN0_LEIDB;tr|E9AST5|E9AST5_LEIMU;tr|A4IDD4|A4IDD4_LEIIN;tr|A4HP24|A4HP24_LEIBR;tr|A0A088S3Y6|A0A088S3Y6_9TRYP	tr|Q4Q1R1|Q4Q1R1_LEIMA;tr|E9BTN0|E9BTN0_LEIDB;tr|E9AST5|E9AST5_LEIMU;tr|A4IDD4|A4IDD4_LEIIN;tr|A4HP24|A4HP24_LEIBR;tr|A0A088S3Y6|A0A088S3Y6_9TRYP	1;1;1;1;1;1	1;1;1;1;1;1	1;1;1;1;1;1	>tr|Q4Q1R1|Q4Q1R1_LEIMA Putative poly-zinc finger protein 2 OS=Leishmania major GN=LMJF_36_1635 PE=4 SV=1;>tr|E9BTN0|E9BTN0_LEIDB Poly-zinc finger protein 2, putative OS=Leishmania donovani (strain BPK282A1) GN=LDBPK_361710 PE=4 SV=1;>tr|E9AST5|E9AST5_LEIM
7674600	7878400	0	0	9746300	0	0	0	0	7963400	0	0	1	1	1	3.5	3.5	3.5	56.299	0.0021598	6.7698	23834000	6	tr|A4H699|A4H699_LEIBR;tr|A0A088S416|A0A088S416_9TRYP;tr|E9BAG4|E9BAG4_LEIDB;tr|A4HUM3|A4HUM3_LEIIN;tr|E9ANC1|E9ANC1_LEIMU	tr|A4H699|A4H699_LEIBR;tr|A0A088S416|A0A088S416_9TRYP;tr|E9BAG4|E9BAG4_LEIDB;tr|A4HUM3|A4HUM3_LEIIN;tr|E9ANC1|E9ANC1_LEIMU	1;1;1;1;1	1;1;1;1;1	1;1;1;1;1	>tr|A4H699|A4H699_LEIBR Uncharacterized protein OS=Leishmania braziliensis GN=LBRM_10_1220 PE=4 SV=1;>tr|A0A088S416|A0A088S416_9TRYP PAB1-binding protein, putative OS=Leishmania panamensis GN=LPMP_101020 PE=4 SV=1;>tr|E9BAG4|E9BAG4_LEIDB Uncharacterized pr
7414600	8086800	0	0	9804500	7651000	7665300	9897500	0	10046000	7697100	9061600	1	1	1	5.1	5.1	5.1	29.145	0	7.323	43481000	5	tr|Q4QH45|Q4QH45_LEIMA;tr|E9BAM3|E9BAM3_LEIDB;tr|E9ANI1|E9ANI1_LEIMU;tr|A4HUU6|A4HUU6_LEIIN;tr|A4H6F2|A4H6F2_LEIBR;tr|A0A088S454|A0A088S454_9TRYP	tr|Q4QH45|Q4QH45_LEIMA;tr|E9BAM3|E9BAM3_LEIDB;tr|E9ANI1|E9ANI1_LEIMU;tr|A4HUU6|A4HUU6_LEIIN;tr|A4H6F2|A4H6F2_LEIBR;tr|A0A088S454|A0A088S454_9TRYP	1;1;1;1;1;1	1;1;1;1;1;1	1;1;1;1;1;1	>tr|Q4QH45|Q4QH45_LEIMA 14-3-3 protein II OS=Leishmania major GN=Lm 14-3-3 II PE=4 SV=1;>tr|E9BAM3|E9BAM3_LEIDB 14-3-3 protein, putative OS=Leishmania donovani (strain BPK282A1) GN=LDBPK_110350 PE=4 SV=1;>tr|E9ANI1|E9ANI1_LEIMU Putative 14-3-3 protein OS=L
77743000	98417000	56782000	63971000	173510000	116580000	31039000	10078000	19156000	25609000	50590000	62571000	4	4	4	21.2	21.2	21.2	21.495	0	48.307	471470000	25	tr|P90633|P90633_LEIBR;tr|E9ARD3|E9ARD3_LEIMU;tr|E9ARD5|E9ARD5_LEIMU;tr|I3V666|I3V666_LEIME;tr|P90632|P90632_LEIBR;tr|W6A238|W6A238_LEIME;tr|Q95VF2|Q95VF2_LEIDO;tr|Q4QEI9|Q4QEI9_LEIMA;tr|Q4QEI8|Q4QEI8_LEIMA;tr|E9ARD0|E9ARD0_LEIMU;tr|E9AGP7|E9AGP7_LEIIN;tr|A4HX73|A4HX73_LEIIN;tr|A4H8V4|A4H8V4_LEIBR;tr|A0A0R4J963|A0A0R4J963_LEIDB;tr|A0A0K0TMW6|A0A0K0TMW6_LEIME;tr|A0A088S660|A0A088S660_9TRYP;tr|E9AG…	tr|P90633|P90633_LEIBR;tr|E9ARD3|E9ARD3_LEIMU;tr|E9ARD5|E9ARD5_LEIMU;tr|I3V666|I3V666_LEIME;tr|P90632|P90632_LEIBR;tr|W6A238|W6A238_LEIME;tr|Q95VF2|Q95VF2_LEIDO;tr|Q4QEI9|Q4QEI9_LEIMA;tr|Q4QEI8|Q4QEI8_LEIMA;tr|E9ARD0|E9ARD0_LEIMU;tr|E9AGP7|E9AGP7_LEIIN;tr|A4HX73|A4HX73_LEIIN;tr|A4H8V4|A4H8V4_LEIBR;tr|A0A0R4J963|A0A0R4J963_LEIDB;tr|A0A0K0TMW6|A0A0K0TMW6_LEIME;tr|A0A088S660|A0A088S660_9TRYP;tr|E9AG…	4;4;4;4;4;4;4;4;4;4;4;4;4;4;4;4;4;3;3;2;2;1;1;1;1;1	4;4;4;4;4;4;4;4;4;4;4;4;4;4;4;4;4;3;3;2;2;1;1;1;1;1	4;4;4;4;4;4;4;4;4;4;4;4;4;4;4;4;4;3;3;2;2;1;1;1;1;1	>tr|P90633|P90633_LEIBR Elongation factor EF-1a (Fragment) OS=Leishmania braziliensis PE=4 SV=1;>tr|E9ARD3|E9ARD3_LEIMU Elongation factor 1-alpha (Fragment) OS=Leishmania mexicana (strain MHOM/GT/2001/U1103) GN=LMXM_17_0083 PE=4 SV=1;>tr|E9ARD5|E9ARD5_LEIM
15617000	9784000	8242400	6844100	6738600	5398500	7369500	8981700	4105300	8908300	9398700	5894500	3	3	3	9	9	9	52.438	0	43.033	60395000	5	tr|Q5MY89|Q5MY89_LEIAM;tr|Q4Q884|Q4Q884_LEIMA;tr|E9BJR5|E9BJR5_LEIDB;tr|E9B001|E9B001_LEIMU;tr|A4I3Q8|A4I3Q8_LEIIN;tr|A4HGN5|A4HGN5_LEIBR;tr|A0A088SDK1|A0A088SDK1_9TRYP;tr|Q962V7|Q962V7_LEIIN	tr|Q5MY89|Q5MY89_LEIAM;tr|Q4Q884|Q4Q884_LEIMA;tr|E9BJR5|E9BJR5_LEIDB;tr|E9B001|E9B001_LEIMU;tr|A4I3Q8|A4I3Q8_LEIIN;tr|A4HGN5|A4HGN5_LEIBR;tr|A0A088SDK1|A0A088SDK1_9TRYP;tr|Q962V7|Q962V7_LEIIN	3;3;3;3;3;3;3;2	3;3;3;3;3;3;3;2	3;3;3;3;3;3;3;2	>tr|Q5MY89|Q5MY89_LEIAM Putative replication protein A subunit 1 OS=Leishmania amazonensis GN=RPA-1 PE=4 SV=1;>tr|Q4Q884|Q4Q884_LEIMA Putative replication factor A, 51kDa subunit OS=Leishmania major GN=RPA1 PE=4 SV=1;>tr|E9BJR5|E9BJR5_LEIDB Replication fac
1368800	1151200	590890	0	0	0	0	930140	0	0	0	0	1	1	1	8.1	8.1	8.1	32.679	0	9.0062	3263100	1	tr|A4HGS8|A4HGS8_LEIBR;tr|A0A088SDN9|A0A088SDN9_9TRYP;tr|Q4Q840|Q4Q840_LEIMA;tr|A4I3V5|A4I3V5_LEIIN	tr|A4HGS8|A4HGS8_LEIBR;tr|A0A088SDN9|A0A088SDN9_9TRYP;tr|Q4Q840|Q4Q840_LEIMA;tr|A4I3V5|A4I3V5_LEIIN	1;1;1;1	1;1;1;1	1;1;1;1	>tr|A4HGS8|A4HGS8_LEIBR Uncharacterized protein OS=Leishmania braziliensis GN=LBRM_28_2440 PE=4 SV=1;>tr|A0A088SDN9|A0A088SDN9_9TRYP Uncharacterized protein OS=Leishmania panamensis GN=LPMP_282380 PE=4 SV=1;>tr|Q4Q840|Q4Q840_LEIMA Uncharacterized protein O
0	0	0	0	0	0	0	1137000	0	0	0	0	1	1	1	2.3	2.3	2.3	60.488	0.0022573	7.061	4616000	0	tr|A4HIN8|A4HIN8_LEIBR;tr|A0A088SFD6|A0A088SFD6_9TRYP;tr|Q4Q6Y6|Q4Q6Y6_LEIMA;tr|E9BM51|E9BM51_LEIDB;tr|E9B178|E9B178_LEIMU;tr|A4I5Y5|A4I5Y5_LEIIN	tr|A4HIN8|A4HIN8_LEIBR;tr|A0A088SFD6|A0A088SFD6_9TRYP;tr|Q4Q6Y6|Q4Q6Y6_LEIMA;tr|E9BM51|E9BM51_LEIDB;tr|E9B178|E9B178_LEIMU;tr|A4I5Y5|A4I5Y5_LEIIN	1;1;1;1;1;1	1;1;1;1;1;1	1;1;1;1;1;1	>tr|A4HIN8|A4HIN8_LEIBR Eukaryotic translation initiation factor 3 subunit 7-like protein OS=Leishmania braziliensis GN=LBRM_30_3030 PE=4 SV=1;>tr|A0A088SFD6|A0A088SFD6_9TRYP Eukaryotic translation initiation factor 3 subunit 7-like protein OS=Leishmania p
2817700	1594400	1264800	1159200	1264700	1695100	0	0	0	900710	1469900	1768200	1	1	1	1.6	1.6	1.6	90.285	0	7.6552	8165500	2	tr|Q4Q6U6|Q4Q6U6_LEIMA;tr|E9BM91|E9BM91_LEIDB;tr|E9B1B8|E9B1B8_LEIMU;tr|A4I633|A4I633_LEIIN;tr|A4HIT1|A4HIT1_LEIBR;tr|A0A088SFI2|A0A088SFI2_9TRYP	tr|Q4Q6U6|Q4Q6U6_LEIMA;tr|E9BM91|E9BM91_LEIDB;tr|E9B1B8|E9B1B8_LEIMU;tr|A4I633|A4I633_LEIIN;tr|A4HIT1|A4HIT1_LEIBR;tr|A0A088SFI2|A0A088SFI2_9TRYP	1;1;1;1;1;1	1;1;1;1;1;1	1;1;1;1;1;1	>tr|Q4Q6U6|Q4Q6U6_LEIMA Uncharacterized protein OS=Leishmania major GN=LMJF_30_3430 PE=4 SV=2;>tr|E9BM91|E9BM91_LEIDB Uncharacterized protein OS=Leishmania donovani (strain BPK282A1) GN=LDBPK_303480 PE=4 SV=1;>tr|E9B1B8|E9B1B8_LEIMU Uncharacterized protein
481180	302660	250930	0	0	0	0	0	260800	255580	271950	315920	1	1	1	1.4	1.4	1.4	75.844	0.0022422	7.0325	1291500	1	tr|A4HM73|A4HM73_LEIBR;tr|A0A088SIN7|A0A088SIN7_9TRYP;tr|E9B5S3|E9B5S3_LEIMU	tr|A4HM73|A4HM73_LEIBR;tr|A0A088SIN7|A0A088SIN7_9TRYP;tr|E9B5S3|E9B5S3_LEIMU	1;1;1	1;1;1	1;1;1	>tr|A4HM73|A4HM73_LEIBR Uncharacterized protein OS=Leishmania braziliensis GN=LBRM_34_0390 PE=4 SV=1;>tr|A0A088SIN7|A0A088SIN7_9TRYP Uncharacterized protein OS=Leishmania panamensis GN=LPMP_340330 PE=4 SV=1;>tr|E9B5S3|E9B5S3_LEIMU Putative uncharacterized
12337000	0	0	9871100	0	0	0	12199000	11566000	0	0	0	1	1	1	2.9	2.9	2.9	53.724	0	7.5087	30867000	1	tr|E9BSB0|E9BSB0_LEIDB;tr|E9B6B5|E9B6B5_LEIMU;tr|E9AF59|E9AF59_LEIMA;tr|A4IBC7|A4IBC7_LEIIN;tr|A4HMQ9|A4HMQ9_LEIBR;tr|A0A088SJ45|A0A088SJ45_9TRYP	tr|E9BSB0|E9BSB0_LEIDB;tr|E9B6B5|E9B6B5_LEIMU;tr|E9AF59|E9AF59_LEIMA;tr|A4IBC7|A4IBC7_LEIIN;tr|A4HMQ9|A4HMQ9_LEIBR;tr|A0A088SJ45|A0A088SJ45_9TRYP	1;1;1;1;1;1	1;1;1;1;1;1	1;1;1;1;1;1	>tr|E9BSB0|E9BSB0_LEIDB Aminopeptidase P, putative OS=Leishmania donovani (strain BPK282A1) GN=LDBPK_352400 PE=3 SV=1;>tr|E9B6B5|E9B6B5_LEIMU Putative aminopeptidase P OS=Leishmania mexicana (strain MHOM/GT/2001/U1103) GN=LMXM_34_2350 PE=3 SV=1;>tr|E9AF59|
11532000	0	30329000	20678000	29344000	27805000	22647000	23492000	0	0	0	35785000	2	2	2	27.4	27.4	27.4	12.689	0	12.877	125780000	3	tr|A0A0A6YYE7|A0A0A6YYE7_MOUSE;tr|A0A0B4J1I9|A0A0B4J1I9_MOUSE;tr|A0A0B4J1I4|A0A0B4J1I4_MOUSE;tr|A0A0B4J1I3|A0A0B4J1I3_MOUSE;tr|A0A0A6YYE5|A0A0A6YYE5_MOUSE;tr|A0A075B5M4|A0A075B5M4_MOUSE;tr|A0A075B5L8|A0A075B5L8_MOUSE	tr|A0A0A6YYE7|A0A0A6YYE7_MOUSE;tr|A0A0B4J1I9|A0A0B4J1I9_MOUSE;tr|A0A0B4J1I4|A0A0B4J1I4_MOUSE;tr|A0A0B4J1I3|A0A0B4J1I3_MOUSE;tr|A0A0A6YYE5|A0A0A6YYE5_MOUSE;tr|A0A075B5M4|A0A075B5M4_MOUSE;tr|A0A075B5L8|A0A075B5L8_MOUSE	2;1;1;1;1;1;1	2;1;1;1;1;1;1	2;1;1;1;1;1;1	>tr|A0A0A6YYE7|A0A0A6YYE7_MOUSE Protein Igkv4-57 (Fragment) OS=Mus musculus GN=Igkv4-57 PE=4 SV=2;>tr|A0A0B4J1I9|A0A0B4J1I9_MOUSE Protein Igkv4-55 (Fragment) OS=Mus musculus GN=Igkv4-55 PE=1 SV=1;>tr|A0A0B4J1I4|A0A0B4J1I4_MOUSE Protein Igkv4-72 (Fragment)
14668000	20793000	13065000	9276100	10912000	8057100	10215000	12562000	7411300	8616600	12794000	12207000	7	1	0	28.9	4.7	0	53.089	0	7.3476	83507000	8	tr|A0A0G3EHC9|A0A0G3EHC9_LEIDO	tr|A0A0G3EHC9|A0A0G3EHC9_LEIDO	7	1	0	>tr|A0A0G3EHC9|A0A0G3EHC9_LEIDO Trypanothione reductase OS=Leishmania donovani PE=3 SV=1
14723000	16332000	32485000	24514000	24908000	24082000	20524000	21133000	0	17157000	16742000	19857000	1	1	1	9.3	9.3	9.3	11.847	0	7.3772	131750000	1	tr|Q4QDL6|Q4QDL6_LEIMA;tr|E9BE01|E9BE01_LEIDB;tr|E9ARV5|E9ARV5_LEIMU;tr|E9AR94|E9AR94_LEIMU;tr|E9AMY6|E9AMY6_LEIMU;tr|E9AGQ7|E9AGQ7_LEIIN;tr|Q9BJC7|Q9BJC7_LEIMA;tr|Q4QHP1|Q4QHP1_LEIMA;tr|Q4JHM7|Q4JHM7_LEIDO;tr|A4HU57|A4HU57_LEIIN;tr|A0A0R4J6X0|A0A0R4J6X0_LEIDB;tr|A4HY42|A4HY42_LEIIN	tr|Q4QDL6|Q4QDL6_LEIMA;tr|E9BE01|E9BE01_LEIDB;tr|E9ARV5|E9ARV5_LEIMU;tr|E9AR94|E9AR94_LEIMU;tr|E9AMY6|E9AMY6_LEIMU;tr|E9AGQ7|E9AGQ7_LEIIN;tr|Q9BJC7|Q9BJC7_LEIMA;tr|Q4QHP1|Q4QHP1_LEIMA;tr|Q4JHM7|Q4JHM7_LEIDO;tr|A4HU57|A4HU57_LEIIN;tr|A0A0R4J6X0|A0A0R4J6X0_LEIDB;tr|A4HY42|A4HY42_LEIIN	1;1;1;1;1;1;1;1;1;1;1;1	1;1;1;1;1;1;1;1;1;1;1;1	1;1;1;1;1;1;1;1;1;1;1;1	>tr|Q4QDL6|Q4QDL6_LEIMA Histone H2B OS=Leishmania major GN=H2B PE=2 SV=1;>tr|E9BE01|E9BE01_LEIDB Histone H2B OS=Leishmania donovani (strain BPK282A1) GN=LDBPK_190040 PE=3 SV=1;>tr|E9ARV5|E9ARV5_LEIMU Histone H2B OS=Leishmania mexicana (strain MHOM/GT/2001/
26577000	22448000	52993000	40933000	29081000	27967000	34356000	46178000	51149000	55516000	40528000	38789000	1	1	1	7.6	7.6	7.6	13.96	0.0022624	7.0708	266090000	9	tr|Q867J9|Q867J9_LEIME;tr|Q4JHM8|Q4JHM8_LEIDO;tr|E9BFA3|E9BFA3_LEIDB;tr|E9ALP9|E9ALP9_LEIMU;tr|E9AGW1|E9AGW1_LEIIN;tr|E9AGW0|E9AGW0_LEIIN;tr|A0A0R4J832|A0A0R4J832_LEIDB	tr|Q867J9|Q867J9_LEIME;tr|Q4JHM8|Q4JHM8_LEIDO;tr|E9BFA3|E9BFA3_LEIDB;tr|E9ALP9|E9ALP9_LEIMU;tr|E9AGW1|E9AGW1_LEIIN;tr|E9AGW0|E9AGW0_LEIIN;tr|A0A0R4J832|A0A0R4J832_LEIDB	1;1;1;1;1;1;1	1;1;1;1;1;1;1	1;1;1;1;1;1;1	>tr|Q867J9|Q867J9_LEIME Histone H2A OS=Leishmania mexicana GN=H2A PE=3 SV=1;>tr|Q4JHM8|Q4JHM8_LEIDO Histone H2A protein OS=Leishmania donovani PE=2 SV=1;>tr|E9BFA3|E9BFA3_LEIDB Histone H2A OS=Leishmania donovani (strain BPK282A1) GN=LDBPK_211170 PE=3 SV=1;
2723000	1500700	2719400	3056400	5721300	2489600	1728200	0	0	0	3067600	2176900	1	1	1	8.7	8.7	8.7	33.025	0.0021097	6.6819	14470000	5	tr|A1Y2C5|A1Y2C5_LEIME;tr|E9ATK1|E9ATK1_LEIMU	tr|A1Y2C5|A1Y2C5_LEIME;tr|E9ATK1|E9ATK1_LEIMU	1;1	1;1	1;1	>tr|A1Y2C5|A1Y2C5_LEIME Zeta-crystallin/NADPH-oxidoreductase-like protein (Fragment) OS=Leishmania mexicana PE=4 SV=1;>tr|E9ATK1|E9ATK1_LEIMU Putative oxidoreductase OS=Leishmania mexicana (strain MHOM/GT/2001/U1103) GN=LMXM_36_4170 PE=4 SV=1
7536200	9308500	9482900	13627000	9210800	6535800	4990000	0	4706500	3674600	0	7402500	1	1	1	1.4	1.4	1.4	114.65	0	7.3818	48462000	3	tr|E9AQA0|E9AQA0_LEIMU;tr|Q4QF83|Q4QF83_LEIMA;tr|Q25415|Q25415_LEITA;tr|E9BCE5|E9BCE5_LEIDB;tr|A4HWJ9|A4HWJ9_LEIIN;tr|A4H874|A4H874_LEIBR	tr|E9AQA0|E9AQA0_LEIMU;tr|Q4QF83|Q4QF83_LEIMA;tr|Q25415|Q25415_LEITA;tr|E9BCE5|E9BCE5_LEIDB;tr|A4HWJ9|A4HWJ9_LEIIN;tr|A4H874|A4H874_LEIBR	1;1;1;1;1;1	1;1;1;1;1;1	1;1;1;1;1;1	>tr|E9AQA0|E9AQA0_LEIMU Glutamate dehydrogenase OS=Leishmania mexicana (strain MHOM/GT/2001/U1103) GN=LMXM_15_1010 PE=4 SV=1;>tr|Q4QF83|Q4QF83_LEIMA Glutamate dehydrogenase OS=Leishmania major GN=GDH PE=4 SV=1;>tr|Q25415|Q25415_LEITA Glutamate dehydrogenas
13924000	10533000	9514600	10120000	9669900	9145900	10998000	10770000	9015100	9096400	9206200	7573400	1	1	1	5.3	5.3	5.3	39.473	0.0095602	6.1403	72755000	1	tr|E9B7B4|E9B7B4_LEIDB;tr|E9AC39|E9AC39_LEIMA;tr|A4HRH1|A4HRH1_LEIIN	tr|E9B7B4|E9B7B4_LEIDB;tr|E9AC39|E9AC39_LEIMA;tr|A4HRH1|A4HRH1_LEIIN	1;1;1	1;1;1	1;1;1	>tr|E9B7B4|E9B7B4_LEIDB Uncharacterized protein OS=Leishmania donovani (strain BPK282A1) GN=LDBPK_010500 PE=4 SV=1;>tr|E9AC39|E9AC39_LEIMA Putative beta eliminating lyase OS=Leishmania major GN=LMJF_01_0480 PE=1 SV=1;>tr|A4HRH1|A4HRH1_LEIIN Uncharacterized
1795100	0	2520100	0	0	3016200	0	1802700	0	0	0	0	1	1	1	5.3	5.3	5.3	31.079	0	8.7151	6108600	2	tr|E9B865|E9B865_LEIDB;tr|A4HS97|A4HS97_LEIIN;tr|E9AK81|E9AK81_LEIMU	tr|E9B865|E9B865_LEIDB;tr|A4HS97|A4HS97_LEIIN;tr|E9AK81|E9AK81_LEIMU	1;1;1	1;1;1	1;1;1	>tr|E9B865|E9B865_LEIDB Uncharacterized protein OS=Leishmania donovani (strain BPK282A1) GN=LDBPK_041000 PE=4 SV=1;>tr|A4HS97|A4HS97_LEIIN Uncharacterized protein OS=Leishmania infantum GN=LINJ_04_1000 PE=4 SV=1;>tr|E9AK81|E9AK81_LEIMU Uncharacterized prot
2240500	680050	746820	774450	803910	530660	485920	489700	624660	1707300	1139000	757730	1	1	1	8.3	8.3	8.3	19.547	0	9.8958	6026000	1	tr|E9B8C2|E9B8C2_LEIDB;tr|E9AKD7|E9AKD7_LEIMU;tr|A4HSF1|A4HSF1_LEIIN	tr|E9B8C2|E9B8C2_LEIDB;tr|E9AKD7|E9AKD7_LEIMU;tr|A4HSF1|A4HSF1_LEIIN	1;1;1	1;1;1	1;1;1	>tr|E9B8C2|E9B8C2_LEIDB Glutaredoxin-like protein OS=Leishmania donovani (strain BPK282A1) GN=LDBPK_050320 PE=4 SV=1;>tr|E9AKD7|E9AKD7_LEIMU Glutaredoxin-like protein OS=Leishmania mexicana (strain MHOM/GT/2001/U1103) GN=LMXM_05_0310 PE=4 SV=1;>tr|A4HSF1|A
52871000	71911000	104430000	104870000	78896000	83344000	22815000	38824000	41910000	36211000	58570000	56770000	4	4	4	9.6	9.6	9.6	62.548	0	28.47	425080000	20	tr|Q4QJF1|Q4QJF1_LEIMA;tr|E9B8E1|E9B8E1_LEIDB;tr|E8NHQ7|E8NHQ7_LEIMU;tr|A4HSH2|A4HSH2_LEIIN;tr|E9AKF7|E9AKF7_LEIMU;tr|A4H497|A4H497_LEIBR;tr|A0A088S1X9|A0A088S1X9_9TRYP;tr|A4H496|A4H496_LEIBR	tr|Q4QJF1|Q4QJF1_LEIMA;tr|E9B8E1|E9B8E1_LEIDB;tr|E8NHQ7|E8NHQ7_LEIMU;tr|A4HSH2|A4HSH2_LEIIN;tr|E9AKF7|E9AKF7_LEIMU;tr|A4H497|A4H497_LEIBR;tr|A0A088S1X9|A0A088S1X9_9TRYP	4;4;4;4;4;3;3;1	4;4;4;4;4;3;3;1	4;4;4;4;4;3;3;1	>tr|Q4QJF1|Q4QJF1_LEIMA ATP synthase subunit alpha OS=Leishmania major GN=LMJF_05_0500 PE=3 SV=1;>tr|E9B8E1|E9B8E1_LEIDB ATP synthase subunit alpha OS=Leishmania donovani (strain BPK282A1) GN=LDBPK_050510 PE=3 SV=1;>tr|E8NHQ7|E8NHQ7_LEIMU ATP synthase subu
5775400	6566800	4432700	2120700	5755100	5440600	3912400	0	6053600	1537300	4093600	3272800	1	1	1	6.9	6.9	6.9	27.966	0	32.377	30532000	17	tr|Q4QJ65|Q4QJ65_LEIMA;tr|E9B8M5|E9B8M5_LEIDB;tr|E9AKP2|E9AKP2_LEIMU;tr|A4HSQ5|A4HSQ5_LEIIN	tr|Q4QJ65|Q4QJ65_LEIMA;tr|E9B8M5|E9B8M5_LEIDB;tr|E9AKP2|E9AKP2_LEIMU;tr|A4HSQ5|A4HSQ5_LEIIN	1;1;1;1	1;1;1;1	1;1;1;1	>tr|Q4QJ65|Q4QJ65_LEIMA Proteasome subunit beta type OS=Leishmania major GN=LMJF_06_0140 PE=3 SV=1;>tr|E9B8M5|E9B8M5_LEIDB Proteasome subunit beta type OS=Leishmania donovani (strain BPK282A1) GN=LDBPK_060140 PE=3 SV=1;>tr|E9AKP2|E9AKP2_LEIMU Proteasome su
1478900	998320	744870	644220	632350	518580	1291000	1102600	1212700	1014300	0	0	1	1	1	4.5	4.5	4.5	19.765	0.0095969	6.15	6463100	3	tr|Q4QIH2|Q4QIH2_LEIMA;tr|E9B9B9|E9B9B9_LEIDB;tr|E9ALD3|E9ALD3_LEIMU;tr|A4HTE0|A4HTE0_LEIIN	tr|Q4QIH2|Q4QIH2_LEIMA;tr|E9B9B9|E9B9B9_LEIDB;tr|E9ALD3|E9ALD3_LEIMU;tr|A4HTE0|A4HTE0_LEIIN	1;1;1;1	1;1;1;1	1;1;1;1	>tr|Q4QIH2|Q4QIH2_LEIMA Putative methionine-S-sulfoxide reductase OS=Leishmania major GN=LMJF_07_1140 PE=3 SV=1;>tr|E9B9B9|E9B9B9_LEIDB Peptide methionine sulfoxide reductase-like OS=Leishmania donovani (strain BPK282A1) GN=LDBPK_071320 PE=3 SV=1;>tr|E9ALD
1984500000	1925800000	1229600000	1238600000	1747800000	1794700000	1630900000	1870800000	1229300000	1314300000	1376600000	1403800000	22	22	22	58.9	58.9	58.9	49.799	0	323.31	11289000000	221	tr|Q9BIX5|Q9BIX5_LEIME;tr|Q4QBZ6|Q4QBZ6_LEIMA;tr|E9AVI3|E9AVI3_LEIMU;tr|A4HZJ3|A4HZJ3_LEIIN;tr|A4HTR0|A4HTR0_LEIIN;tr|E9AMJ8|E9AMJ8_LEIMU;tr|I3W8N7|I3W8N7_LEIDO;tr|F8QV42|F8QV42_LEIDO;tr|Q1A5Y1|Q1A5Y1_LEITA;tr|Q4QI42|Q4QI42_LEIMA;tr|Q4Q4C4|Q4Q4C4_LEIMA;tr|E9AMJ9|E9AMJ9_LEIMU;tr|A4I8U5|A4I8U5_LEIIN;tr|A4HTR1|A4HTR1_LEIIN;tr|A4HLC9|A4HLC9_LEIBR;tr|A4HLC8|A4HLC8_LEIBR;tr|Q25315|Q25315_LEIMA;tr|A4HC4…	tr|Q9BIX5|Q9BIX5_LEIME;tr|Q4QBZ6|Q4QBZ6_LEIMA;tr|E9AVI3|E9AVI3_LEIMU;tr|A4HZJ3|A4HZJ3_LEIIN;tr|A4HTR0|A4HTR0_LEIIN;tr|E9AMJ8|E9AMJ8_LEIMU;tr|I3W8N7|I3W8N7_LEIDO;tr|F8QV42|F8QV42_LEIDO;tr|Q1A5Y1|Q1A5Y1_LEITA;tr|Q4QI42|Q4QI42_LEIMA;tr|Q4Q4C4|Q4Q4C4_LEIMA;tr|E9AMJ9|E9AMJ9_LEIMU;tr|A4I8U5|A4I8U5_LEIIN;tr|A4HTR1|A4HTR1_LEIIN;tr|A4HLC9|A4HLC9_LEIBR;tr|A4HLC8|A4HLC8_LEIBR;tr|Q25315|Q25315_LEIMA;tr|A4HC4…	22;22;22;22;22;21;21;21;21;20;20;20;20;20;19;19;19;18;18;18;17;16;16;12;11;8;7;5;5;4;4;3;3;1;1;1;1;1	22;22;22;22;22;21;21;21;21;20;20;20;20;20;19;19;19;18;18;18;17;16;16;12;11;8;7;5;5;4;4;3;3;1;1;1;1;1	22;22;22;22;22;21;21;21;21;20;20;20;20;20;19;19;19;18;18;18;17;16;16;12;11;8;7;5;5;4;4;3;3;1;1;1;1;1	>tr|Q9BIX5|Q9BIX5_LEIME Beta-tubulin OS=Leishmania mexicana PE=2 SV=1;>tr|Q4QBZ6|Q4QBZ6_LEIMA Beta tubulin OS=Leishmania major GN=LMJF_21_1860 PE=3 SV=1;>tr|E9AVI3|E9AVI3_LEIMU Beta tubulin OS=Leishmania mexicana (strain MHOM/GT/2001/U1103) GN=LMXM_21_1860
0	0	0	952460	1607800	1062200	0	0	0	0	0	0	1	1	1	2.3	2.3	2.3	100.93	0.0040568	6.4532	1991200	1	tr|Q4QGX9|Q4QGX9_LEIMA;tr|E9BAT8|E9BAT8_LEIDB;tr|E9ANP4|E9ANP4_LEIMU;tr|A4HV09|A4HV09_LEIIN	tr|Q4QGX9|Q4QGX9_LEIMA;tr|E9BAT8|E9BAT8_LEIDB;tr|E9ANP4|E9ANP4_LEIMU;tr|A4HV09|A4HV09_LEIIN	1;1;1;1	1;1;1;1	1;1;1;1	>tr|Q4QGX9|Q4QGX9_LEIMA Putative pyruvate phosphate dikinase OS=Leishmania major GN=LMJF_11_1000 PE=4 SV=1;>tr|E9BAT8|E9BAT8_LEIDB Pyruvate phosphate dikinase, putative OS=Leishmania donovani (strain BPK282A1) GN=LDBPK_111000 PE=4 SV=1;>tr|E9ANP4|E9ANP4_LE
0	5407600	0	0	0	0	5443100	5521200	7946000	6123200	3630100	0	2	2	2	19.1	19.1	19.1	15.608	0	12.197	27048000	3	tr|Q4QG97|Q4QG97_LEIMA;tr|E9BBC0|E9BBC0_LEIDB;tr|E9AP81|E9AP81_LEIMU;tr|A4HVI6|A4HVI6_LEIIN;tr|A4H746|A4H746_LEIBR;tr|A0A088RKW2|A0A088RKW2_9TRYP	tr|Q4QG97|Q4QG97_LEIMA;tr|E9BBC0|E9BBC0_LEIDB;tr|E9AP81|E9AP81_LEIMU;tr|A4HVI6|A4HVI6_LEIIN;tr|A4H746|A4H746_LEIBR;tr|A0A088RKW2|A0A088RKW2_9TRYP	2;2;2;2;1;1	2;2;2;2;1;1	2;2;2;2;1;1	>tr|Q4QG97|Q4QG97_LEIMA 40S ribosomal protein S12 OS=Leishmania major GN=LMJF_13_0570 PE=3 SV=1;>tr|E9BBC0|E9BBC0_LEIDB 40S ribosomal protein S12 OS=Leishmania donovani (strain BPK282A1) GN=LDBPK_130460 PE=3 SV=1;>tr|E9AP81|E9AP81_LEIMU 40S ribosomal prote
23151000	24217000	20502000	16946000	30271000	21422000	29319000	27504000	57681000	35708000	35093000	31630000	2	2	2	12.1	12.1	12.1	22.328	0	10.78	202410000	2	tr|Q4QFW6|Q4QFW6_LEIMA;tr|E9BBQ4|E9BBQ4_LEIDB;tr|A4HVW1|A4HVW1_LEIIN;tr|E9APL2|E9APL2_LEIMU;tr|A4H7H9|A4H7H9_LEIBR;tr|A0A088S522|A0A088S522_9TRYP	tr|Q4QFW6|Q4QFW6_LEIMA;tr|E9BBQ4|E9BBQ4_LEIDB;tr|A4HVW1|A4HVW1_LEIIN;tr|E9APL2|E9APL2_LEIMU;tr|A4H7H9|A4H7H9_LEIBR;tr|A0A088S522|A0A088S522_9TRYP	2;2;2;1;1;1	2;2;2;1;1;1	2;2;2;1;1;1	>tr|Q4QFW6|Q4QFW6_LEIMA Uncharacterized protein OS=Leishmania major GN=LMJF_14_0190 PE=4 SV=1;>tr|E9BBQ4|E9BBQ4_LEIDB Uncharacterized protein OS=Leishmania donovani (strain BPK282A1) GN=LDBPK_140190 PE=4 SV=1;>tr|A4HVW1|A4HVW1_LEIIN Uncharacterized protein
26379000	32195000	29412000	31967000	25849000	24451000	20683000	26272000	24107000	37603000	30342000	31042000	1	1	1	16.5	16.5	16.5	12.936	0	110.97	197960000	17	tr|Q4QFP8|Q4QFP8_LEIMA;tr|E9BBX4|E9BBX4_LEIDB;tr|E9APT0|E9APT0_LEIMU;tr|A4HW29|A4HW29_LEIIN	tr|Q4QFP8|Q4QFP8_LEIMA;tr|E9BBX4|E9BBX4_LEIDB;tr|E9APT0|E9APT0_LEIMU;tr|A4HW29|A4HW29_LEIIN	1;1;1;1	1;1;1;1	1;1;1;1	>tr|Q4QFP8|Q4QFP8_LEIMA Putative small myristoylated protein-3 OS=Leishmania major GN=SMP-3 PE=4 SV=1;>tr|E9BBX4|E9BBX4_LEIDB Calpain-like cysteine peptidase, putative OS=Leishmania donovani (strain BPK282A1) GN=LDBPK_140910 PE=4 SV=1;>tr|E9APT0|E9APT0_LEI
37018000	28283000	36023000	30697000	31807000	32340000	17810000	19860000	29560000	26004000	24873000	29301000	3	3	3	12.1	12.1	12.1	46.018	0	31.472	204230000	17	tr|Q3HL75|Q3HL75_LEIME;tr|E9BC06|E9BC06_LEIDB;tr|E9APW3|E9APW3_LEIMU;tr|B3VA17|B3VA17_LEIDO;tr|A4HW62|A4HW62_LEIIN;tr|A0A0B4UMC4|A0A0B4UMC4_LEIIN;tr|A0A0B4UL59|A0A0B4UL59_LEIDO;tr|Q4QFL8|Q4QFL8_LEIMA;tr|A4H7T6|A4H7T6_LEIBR;tr|A0A088RL24|A0A088RL24_9TRYP;tr|A0A0B4ULI9|A0A0B4ULI9_LEIPE;tr|A0A0B4ULI4|A0A0B4ULI4_LEIMA;tr|A0A0B4ULC8|A0A0B4ULC8_LEIGU;tr|A0A0B4ULC2|A0A0B4ULC2_LEIBR	tr|Q3HL75|Q3HL75_LEIME;tr|E9BC06|E9BC06_LEIDB;tr|E9APW3|E9APW3_LEIMU;tr|B3VA17|B3VA17_LEIDO;tr|A4HW62|A4HW62_LEIIN;tr|A0A0B4UMC4|A0A0B4UMC4_LEIIN;tr|A0A0B4UL59|A0A0B4UL59_LEIDO;tr|Q4QFL8|Q4QFL8_LEIMA;tr|A4H7T6|A4H7T6_LEIBR;tr|A0A088RL24|A0A088RL24_9TRYP	3;3;3;3;3;2;2;2;2;2;1;1;1;1	3;3;3;3;3;2;2;2;2;2;1;1;1;1	3;3;3;3;3;2;2;2;2;2;1;1;1;1	>tr|Q3HL75|Q3HL75_LEIME Enolase OS=Leishmania mexicana GN=ENO PE=3 SV=1;>tr|E9BC06|E9BC06_LEIDB Enolase OS=Leishmania donovani (strain BPK282A1) GN=LDBPK_141240 PE=3 SV=1;>tr|E9APW3|E9APW3_LEIMU Enolase OS=Leishmania mexicana (strain MHOM/GT/2001/U1103) GN
7683500	6784700	32864000	5116000	14901000	6868900	1915300	983420	2403900	1635600	4924800	2519400	7	2	2	34.5	10.6	10.6	12.68	0	11.616	55109000	3	tr|E9BCF0|E9BCF0_LEIDB;tr|Q9GQW7|Q9GQW7_LEICH;tr|Q95WZ8|Q95WZ8_LEIDO;tr|Q07DU7|Q07DU7_9TRYP;tr|A4HWK3|A4HWK3_LEIIN;tr|Q07DU6|Q07DU6_LEITR;tr|R4QWJ8|R4QWJ8_LEIDO;tr|Q9BP39|Q9BP39_LEIDO;tr|Q95WL4|Q95WL4_LEICH;tr|Q95NF5|Q95NF5_LEIIN;tr|Q7KGY6|Q7KGY6_LEICH;tr|Q5UDS8|Q5UDS8_LEIGU;tr|E9BCF2|E9BCF2_LEIDB;tr|E9AQA3|E9AQA3_LEIMU;tr|A9LJZ6|A9LJZ6_LEIMA;tr|A4HWK2|A4HWK2_LEIIN;tr|A0A088RNK9|A0A088RNK9_9TRYP;…	tr|E9BCF0|E9BCF0_LEIDB;tr|Q9GQW7|Q9GQW7_LEICH;tr|Q95WZ8|Q95WZ8_LEIDO;tr|Q07DU7|Q07DU7_9TRYP;tr|A4HWK3|A4HWK3_LEIIN;tr|Q07DU6|Q07DU6_LEITR;tr|R4QWJ8|R4QWJ8_LEIDO;tr|Q9BP39|Q9BP39_LEIDO;tr|Q95WL4|Q95WL4_LEICH;tr|Q95NF5|Q95NF5_LEIIN;tr|Q7KGY6|Q7KGY6_LEICH;tr|Q5UDS8|Q5UDS8_LEIGU;tr|E9BCF2|E9BCF2_LEIDB;tr|E9AQA3|E9AQA3_LEIMU;tr|A9LJZ6|A9LJZ6_LEIMA;tr|A4HWK2|A4HWK2_LEIIN;tr|A0A088RNK9|A0A088RNK9_9TRYP;…	7;7;7;7;7;5;5;5;5;5;5;5;5;5;5;5;5;4;3;3;3;3;3;3;3;3;3;2;2	2;2;2;2;2;0;0;0;0;0;0;0;0;0;0;0;0;0;0;0;0;0;0;0;0;0;0;0;0	2;2;2;2;2;0;0;0;0;0;0;0;0;0;0;0;0;0;0;0;0;0;0;0;0;0;0;0;0	>tr|E9BCF0|E9BCF0_LEIDB Tryparedoxin peroxidase OS=Leishmania donovani (strain BPK282A1) GN=LDBPK_151120 PE=4 SV=1;>tr|Q9GQW7|Q9GQW7_LEICH Peroxidoxin 1 OS=Leishmania chagasi PE=2 SV=1;>tr|Q95WZ8|Q95WZ8_LEIDO Peroxidoxin 1 OS=Leishmania donovani GN=pxn1 PE
45290000	28154000	33651000	33036000	29094000	30000000	21058000	20173000	19957000	20807000	19821000	26670000	2	2	2	8.5	8.5	8.5	32.38	0	13.143	199030000	3	tr|Q4QF35|Q4QF35_LEIMA;tr|E9BCI9|E9BCI9_LEIDB;tr|E9AQE0|E9AQE0_LEIMU;tr|D2DQI4|D2DQI4_LEIDO;tr|C9D8Q5|C9D8Q5_LEIDO;tr|A4HWN2|A4HWN2_LEIIN;tr|B5TV91|B5TV91_LEIDO	tr|Q4QF35|Q4QF35_LEIMA;tr|E9BCI9|E9BCI9_LEIDB;tr|E9AQE0|E9AQE0_LEIMU;tr|D2DQI4|D2DQI4_LEIDO;tr|C9D8Q5|C9D8Q5_LEIDO;tr|A4HWN2|A4HWN2_LEIIN;tr|B5TV91|B5TV91_LEIDO	2;2;2;2;2;2;1	2;2;2;2;2;2;1	2;2;2;2;2;2;1	>tr|Q4QF35|Q4QF35_LEIMA Proliferating cell nuclear antigen OS=Leishmania major GN=LMJF_15_1450 PE=3 SV=1;>tr|E9BCI9|E9BCI9_LEIDB Proliferating cell nuclear antigen OS=Leishmania donovani (strain BPK282A1) GN=LDBPK_151500 PE=3 SV=1;>tr|E9AQE0|E9AQE0_LEIMU P
26509000	25074000	22054000	26847000	15343000	18545000	14216000	21951000	16547000	18327000	17791000	12590000	2	2	2	4.3	4.3	4.3	88.022	0	58.703	142770000	15	tr|A4HX45|A4HX45_LEIIN;tr|Q26367|Q26367_LEIDO;sp|P14699|MAR2_LEIMA;tr|A0A088RP32|A0A088RP32_9TRYP;tr|E9BD08|E9BD08_LEIDB;tr|E8NHK1|E8NHK1_LEIMU;tr|A4H8S4|A4H8S4_LEIBR;tr|Q4QEL8|Q4QEL8_LEIMA;tr|A4H8S6|A4H8S6_LEIBR;tr|E9AQW0|E9AQW0_LEIMU;tr|A4H8S5|A4H8S5_LEIBR;tr|E8NHK6|E8NHK6_LEIMU;tr|Q4QEL9|Q4QEL9_LEIMA;tr|E9AQV9|E9AQV9_LEIMU;tr|A4HX43|A4HX43_LEIIN	tr|A4HX45|A4HX45_LEIIN;tr|Q26367|Q26367_LEIDO;sp|P14699|MAR2_LEIMA;tr|A0A088RP32|A0A088RP32_9TRYP;tr|E9BD08|E9BD08_LEIDB;tr|E8NHK1|E8NHK1_LEIMU;tr|A4H8S4|A4H8S4_LEIBR;tr|Q4QEL8|Q4QEL8_LEIMA;tr|A4H8S6|A4H8S6_LEIBR;tr|E9AQW0|E9AQW0_LEIMU;tr|A4H8S5|A4H8S5_LEIBR;tr|E8NHK6|E8NHK6_LEIMU;tr|Q4QEL9|Q4QEL9_LEIMA;tr|E9AQV9|E9AQV9_LEIMU;tr|A4HX43|A4HX43_LEIIN	2;1;1;1;1;1;1;1;1;1;1;1;1;1;1	2;1;1;1;1;1;1;1;1;1;1;1;1;1;1	2;1;1;1;1;1;1;1;1;1;1;1;1;1;1	>tr|A4HX45|A4HX45_LEIIN Kinesin-like protein OS=Leishmania infantum GN=LINJ_16_1570 PE=3 SV=1;>tr|Q26367|Q26367_LEIDO Repetitive antigenic peptide (Fragment) OS=Leishmania donovani GN=Ld 20.2 PE=4 SV=1;>sp|P14699|MAR2_LEIMA Membrane antigen containing repe
0	0	7852300	0	0	6860100	12320000	12521000	0	0	0	0	1	1	1	0.2	0.2	0.2	731	0.0095238	6.1208	24658000	1	tr|E9BDD0|E9BDD0_LEIDB;tr|A4HXH6|A4HXH6_LEIIN	tr|E9BDD0|E9BDD0_LEIDB;tr|A4HXH6|A4HXH6_LEIIN	1;1	1;1	1;1	>tr|E9BDD0|E9BDD0_LEIDB Uncharacterized protein OS=Leishmania donovani (strain BPK282A1) GN=LDBPK_171090 PE=4 SV=1;>tr|A4HXH6|A4HXH6_LEIIN Uncharacterized protein OS=Leishmania infantum GN=LINJ_17_1090 PE=4 SV=2
19643000	12038000	10659000	7665200	12098000	3710500	7818200	7460900	8502800	7720600	7802700	8741600	2	2	2	7	7	7	40.744	0	14.691	74892000	13	tr|Q0PKV3|Q0PKV3_LEIME;tr|E9BDK8|E9BDK8_LEIDB;tr|E9ARG4|E9ARG4_LEIMU;tr|A6N857|A6N857_LEIDO;tr|A4HXQ3|A4HXQ3_LEIIN;tr|Q4QE15|Q4QE15_LEIMA;tr|A4H9D1|A4H9D1_LEIBR;tr|A0A088RMG0|A0A088RMG0_9TRYP	tr|Q0PKV3|Q0PKV3_LEIME;tr|E9BDK8|E9BDK8_LEIDB;tr|E9ARG4|E9ARG4_LEIMU;tr|A6N857|A6N857_LEIDO;tr|A4HXQ3|A4HXQ3_LEIIN;tr|Q4QE15|Q4QE15_LEIMA;tr|A4H9D1|A4H9D1_LEIBR;tr|A0A088RMG0|A0A088RMG0_9TRYP	2;2;2;2;2;1;1;1	2;2;2;2;2;1;1;1	2;2;2;2;2;1;1;1	>tr|Q0PKV3|Q0PKV3_LEIME Putative glycogen synthase kinase 3 beta OS=Leishmania mexicana GN=GSK3b PE=4 SV=1;>tr|E9BDK8|E9BDK8_LEIDB Protein kinase, putative OS=Leishmania donovani (strain BPK282A1) GN=LDBPK_180270 PE=4 SV=1;>tr|E9ARG4|E9ARG4_LEIMU Uncharact
1651200	1169800	1080000	777890	947260	1091700	1168500	902810	1413000	1199100	1040800	1317400	1	1	1	0.4	0.4	0.4	248.86	0	11.189	8059400	1	tr|Q4QCD3|Q4QCD3_LEIMA;tr|E9BF74|E9BF74_LEIDB;tr|E9AV48|E9AV48_LEIMU;tr|A4HZ81|A4HZ81_LEIIN	tr|Q4QCD3|Q4QCD3_LEIMA;tr|E9BF74|E9BF74_LEIDB;tr|E9AV48|E9AV48_LEIMU;tr|A4HZ81|A4HZ81_LEIIN	1;1;1;1	1;1;1;1	1;1;1;1	>tr|Q4QCD3|Q4QCD3_LEIMA Uncharacterized protein OS=Leishmania major GN=LMJF_21_0800 PE=4 SV=1;>tr|E9BF74|E9BF74_LEIDB Uncharacterized protein OS=Leishmania donovani (strain BPK282A1) GN=LDBPK_210880 PE=4 SV=1;>tr|E9AV48|E9AV48_LEIMU Uncharacterized protein
2585100	0	1846300	3929100	3864000	0	0	0	9572100	6660100	4073100	4155700	1	1	1	25.3	25.3	25.3	8.2154	0	131.48	18805000	6	tr|Q9GQR8|Q9GQR8_LEIMA;tr|Q4VR76|Q4VR76_LEIMA;tr|Q4VSW5|Q4VSW5_LEITR;tr|Q4VRV1|Q4VRV1_LEIDO;tr|Q4VT69|Q4VT69_LEIIN;tr|Q4VT68|Q4VT68_LEIME;tr|Q5EXB3|Q5EXB3_LEIDO;tr|Q4VT70|Q4VT70_LEIMA;tr|Q4QCJ0|Q4QCJ0_LEIMA;tr|E9BF15|E9BF15_LEIDB;tr|E9AUZ2|E9AUZ2_LEIMU;tr|A4HZB2|A4HZB2_LEIIN;tr|A4HZB1|A4HZB1_LEIIN;tr|E9AUZ1|E9AUZ1_LEIMU	tr|Q9GQR8|Q9GQR8_LEIMA;tr|Q4VR76|Q4VR76_LEIMA;tr|Q4VSW5|Q4VSW5_LEITR;tr|Q4VRV1|Q4VRV1_LEIDO;tr|Q4VT69|Q4VT69_LEIIN;tr|Q4VT68|Q4VT68_LEIME;tr|Q5EXB3|Q5EXB3_LEIDO;tr|Q4VT70|Q4VT70_LEIMA;tr|Q4QCJ0|Q4QCJ0_LEIMA;tr|E9BF15|E9BF15_LEIDB;tr|E9AUZ2|E9AUZ2_LEIMU;tr|A4HZB2|A4HZB2_LEIIN;tr|A4HZB1|A4HZB1_LEIIN;tr|E9AUZ1|E9AUZ1_LEIMU	1;1;1;1;1;1;1;1;1;1;1;1;1;1	1;1;1;1;1;1;1;1;1;1;1;1;1;1	1;1;1;1;1;1;1;1;1;1;1;1;1;1	>tr|Q9GQR8|Q9GQR8_LEIMA Hexokinase (Fragment) OS=Leishmania major PE=3 SV=1;>tr|Q4VR76|Q4VR76_LEIMA Hexokinase (Fragment) OS=Leishmania major PE=2 SV=1;>tr|Q4VSW5|Q4VSW5_LEITR Hexokinase (Fragment) OS=Leishmania tropica PE=2 SV=1;>tr|Q4VRV1|Q4VRV1_LEIDO He
0	1491900	1358500	0	0	1261600	0	0	0	0	0	0	1	1	1	2.5	2.5	2.5	60.721	0	7.8143	2861800	1	tr|E9BFN7|E9BFN7_LEIDB;tr|A4HZQ8|A4HZQ8_LEIIN;tr|E9AVL4|E9AVL4_LEIMU	tr|E9BFN7|E9BFN7_LEIDB;tr|A4HZQ8|A4HZQ8_LEIIN;tr|E9AVL4|E9AVL4_LEIMU	1;1;1	1;1;1	1;1;1	>tr|E9BFN7|E9BFN7_LEIDB Uncharacterized protein OS=Leishmania donovani (strain BPK282A1) GN=LDBPK_220180 PE=4 SV=1;>tr|A4HZQ8|A4HZQ8_LEIIN Uncharacterized protein OS=Leishmania infantum GN=LINJ_22_0180 PE=4 SV=1;>tr|E9AVL4|E9AVL4_LEIMU Putative uncharacter
91901000	109050000	90066000	79474000	81807000	91900000	61094000	61597000	58188000	59491000	68355000	73702000	2	2	2	13.5	13.5	13.5	16.976	0	20.831	554900000	13	tr|E9BG42|E9BG42_LEIDB;tr|E9AW21|E9AW21_LEIMU;tr|A4I058|A4I058_LEIIN;tr|A4HCN4|A4HCN4_LEIBR;tr|Q4QBF5|Q4QBF5_LEIMA	tr|E9BG42|E9BG42_LEIDB;tr|E9AW21|E9AW21_LEIMU;tr|A4I058|A4I058_LEIIN;tr|A4HCN4|A4HCN4_LEIBR;tr|Q4QBF5|Q4QBF5_LEIMA	2;2;2;1;1	2;2;2;1;1	2;2;2;1;1	>tr|E9BG42|E9BG42_LEIDB Endoribonuclease L-PSP (Pb5), putative OS=Leishmania donovani (strain BPK282A1) GN=LDBPK_230220 PE=4 SV=1;>tr|E9AW21|E9AW21_LEIMU Putative endoribonuclease L-PSP (Pb5) OS=Leishmania mexicana (strain MHOM/GT/2001/U1103) GN=LMXM_23_02
17114000	20656000	33167000	27623000	26267000	19995000	17654000	24790000	18103000	20454000	11555000	15629000	1	1	1	10.2	10.2	10.2	12.429	0	13.428	150060000	4	tr|E9BG58|E9BG58_LEIDB;tr|E9AW37|E9AW37_LEIMU;tr|A4I074|A4I074_LEIIN	tr|E9BG58|E9BG58_LEIDB;tr|E9AW37|E9AW37_LEIMU;tr|A4I074|A4I074_LEIIN	1;1;1	1;1;1	1;1;1	>tr|E9BG58|E9BG58_LEIDB (H+)-ATPase G subunit, putative OS=Leishmania donovani (strain BPK282A1) GN=LDBPK_230380 PE=4 SV=1;>tr|E9AW37|E9AW37_LEIMU Putative (H+)-ATPase G subunit OS=Leishmania mexicana (strain MHOM/GT/2001/U1103) GN=LMXM_23_0340 PE=4 SV=1;>
144120000	132270000	317460000	365300000	223330000	230460000	75974000	123110000	118150000	138770000	173360000	173240000	10	10	9	29.7	29.7	27.6	56.348	0	233.18	1261700000	66	tr|Q4Q9X6|Q4Q9X6_LEIMA;tr|Q4Q9X5|Q4Q9X5_LEIMA;tr|E9BHM5|E9BHM5_LEIDB;tr|E9AXJ6|E9AXJ6_LEIMU;tr|A4I1G1|A4I1G1_LEIIN;tr|E9AXJ7|E9AXJ7_LEIMU;tr|A4HE61|A4HE61_LEIBR;tr|A0A088RSN1|A0A088RSN1_9TRYP;tr|A4I1G0|A4I1G0_LEIIN;tr|A4HEJ4|A4HEJ4_LEIBR;tr|Q33586|Q33586_LEIDO;tr|A4HEJ3|A4HEJ3_LEIBR;tr|E8NHD0|E8NHD0_LEIIN	tr|Q4Q9X6|Q4Q9X6_LEIMA;tr|Q4Q9X5|Q4Q9X5_LEIMA;tr|E9BHM5|E9BHM5_LEIDB;tr|E9AXJ6|E9AXJ6_LEIMU;tr|A4I1G1|A4I1G1_LEIIN;tr|E9AXJ7|E9AXJ7_LEIMU;tr|A4HE61|A4HE61_LEIBR;tr|A0A088RSN1|A0A088RSN1_9TRYP;tr|A4I1G0|A4I1G0_LEIIN;tr|A4HEJ4|A4HEJ4_LEIBR	10;10;10;10;10;9;9;9;6;5;4;4;4	10;10;10;10;10;9;9;9;6;5;4;4;4	9;9;9;9;9;8;8;8;5;4;4;4;4	>tr|Q4Q9X6|Q4Q9X6_LEIMA ATP synthase subunit beta OS=Leishmania major GN=LMJF_25_1170 PE=3 SV=1;>tr|Q4Q9X5|Q4Q9X5_LEIMA ATP synthase subunit beta OS=Leishmania major GN=LMJF_25_1180 PE=3 SV=1;>tr|E9BHM5|E9BHM5_LEIDB ATP synthase subunit beta OS=Leishmania
13049000	12401000	17507000	13403000	14400000	13912000	11715000	11089000	20256000	14080000	11807000	13116000	1	1	1	5.6	5.6	5.6	26.646	0	10.454	97330000	4	tr|E9BJ32|E9BJ32_LEIDB;tr|E9AZ13|E9AZ13_LEIMU;tr|E9AD89|E9AD89_LEIMA;tr|A4I2R2|A4I2R2_LEIIN;tr|Q94UZ6|Q94UZ6_LEITA	tr|E9BJ32|E9BJ32_LEIDB;tr|E9AZ13|E9AZ13_LEIMU;tr|E9AD89|E9AD89_LEIMA;tr|A4I2R2|A4I2R2_LEIIN;tr|Q94UZ6|Q94UZ6_LEITA	1;1;1;1;1	1;1;1;1;1	1;1;1;1;1	>tr|E9BJ32|E9BJ32_LEIDB Mitochondrial RNA binding protein 1 OS=Leishmania donovani (strain BPK282A1) GN=LDBPK_270980 PE=4 SV=1;>tr|E9AZ13|E9AZ13_LEIMU Mitochondrial RNA binding protein 1 OS=Leishmania mexicana (strain MHOM/GT/2001/U1103) GN=LMXM_27_1110 PE
8055800	6148800	0	10681000	9474300	8802300	9374700	10598000	22908000	21191000	6766700	8669000	1	1	1	6.6	6.6	6.6	22.332	0	9.8815	68112000	5	tr|E9BJC2|E9BJC2_LEIDB;tr|E9AZA4|E9AZA4_LEIMU;tr|E9ADI0|E9ADI0_LEIMA;tr|A4I307|A4I307_LEIIN	tr|E9BJC2|E9BJC2_LEIDB;tr|E9AZA4|E9AZA4_LEIMU;tr|E9ADI0|E9ADI0_LEIMA;tr|A4I307|A4I307_LEIIN	1;1;1;1	1;1;1;1	1;1;1;1	>tr|E9BJC2|E9BJC2_LEIDB Uncharacterized protein OS=Leishmania donovani (strain BPK282A1) GN=LDBPK_271920 PE=4 SV=1;>tr|E9AZA4|E9AZA4_LEIMU Uncharacterized protein OS=Leishmania mexicana (strain MHOM/GT/2001/U1103) GN=LMXM_27_2000 PE=4 SV=1;>tr|E9ADI0|E9ADI
37932000	30096000	25305000	12651000	15075000	17680000	25655000	12778000	11111000	10816000	13920000	10323000	4	4	4	12.9	12.9	12.9	55.518	0	145.36	146150000	11	tr|Q4Q821|Q4Q821_LEIMA;tr|E9BJY1|E9BJY1_LEIDB;tr|E9B064|E9B064_LEIMU;tr|A4I3X4|A4I3X4_LEIIN;tr|A4HGU6|A4HGU6_LEIBR;tr|A0A088RVE2|A0A088RVE2_9TRYP	tr|Q4Q821|Q4Q821_LEIMA;tr|E9BJY1|E9BJY1_LEIDB;tr|E9B064|E9B064_LEIMU;tr|A4I3X4|A4I3X4_LEIIN;tr|A4HGU6|A4HGU6_LEIBR;tr|A0A088RVE2|A0A088RVE2_9TRYP	4;4;4;4;2;2	4;4;4;4;2;2	4;4;4;4;2;2	>tr|Q4Q821|Q4Q821_LEIMA Putative vacuolar ATP synthase subunit b OS=Leishmania major GN=LMJF_28_2430 PE=3 SV=1;>tr|E9BJY1|E9BJY1_LEIDB Vacuolar ATP synthase subunit b, putative OS=Leishmania donovani (strain BPK282A1) GN=LDBPK_282610 PE=3 SV=1;>tr|E9B064|E
4233100	6204200	0	0	0	0	4662100	0	0	5449200	7401300	5587300	2	2	2	4.5	4.5	4.5	76.898	0	12.822	20899000	1	tr|E9ALK3|E9ALK3_LEIMU;tr|E9BL28|E9BL28_LEIDB;tr|A4I4S9|A4I4S9_LEIIN;tr|A4HHM0|A4HHM0_LEIBR;tr|A0A088RY28|A0A088RY28_9TRYP;tr|E9AE82|E9AE82_LEIMA	tr|E9ALK3|E9ALK3_LEIMU;tr|E9BL28|E9BL28_LEIDB;tr|A4I4S9|A4I4S9_LEIIN;tr|A4HHM0|A4HHM0_LEIBR;tr|A0A088RY28|A0A088RY28_9TRYP;tr|E9AE82|E9AE82_LEIMA	2;2;2;1;1;1	2;2;2;1;1;1	2;2;2;1;1;1	>tr|E9ALK3|E9ALK3_LEIMU Putative GTP-binding protein OS=Leishmania mexicana (strain MHOM/GT/2001/U1103) GN=LMXM_08_29_2200 PE=3 SV=1;>tr|E9BL28|E9BL28_LEIDB GTP-binding protein, putative OS=Leishmania donovani (strain BPK282A1) GN=LDBPK_292310 PE=3 SV=1;>t
2703300	4256100	4430000	3563900	3237100	2507200	4095200	3074000	3524400	3012500	0	2238600	1	1	1	1.3	1.3	1.3	96.19	0.0022936	7.1552	23287000	2	tr|E9BL32|E9BL32_LEIDB;tr|E9ALJ9|E9ALJ9_LEIMU;tr|E9AE86|E9AE86_LEIMA;tr|A4I4T3|A4I4T3_LEIIN	tr|E9BL32|E9BL32_LEIDB;tr|E9ALJ9|E9ALJ9_LEIMU;tr|E9AE86|E9AE86_LEIMA;tr|A4I4T3|A4I4T3_LEIIN	1;1;1;1	1;1;1;1	1;1;1;1	>tr|E9BL32|E9BL32_LEIDB Aminopeptidase, putative OS=Leishmania donovani (strain BPK282A1) GN=LDBPK_292350 PE=4 SV=1;>tr|E9ALJ9|E9ALJ9_LEIMU Putative aminopeptidase OS=Leishmania mexicana (strain MHOM/GT/2001/U1103) GN=LMXM_08_29_2240 PE=4 SV=1;>tr|E9AE86|E
1432500	771930	416150	0	0	0	736840	820290	451950	0	0	0	1	1	1	4.6	4.6	4.6	38.237	0	7.2301	3516100	1	tr|Q4Q7U1|Q4Q7U1_LEIMA;tr|E9BLA9|E9BLA9_LEIDB;tr|E9B0D9|E9B0D9_LEIMU;tr|A4I509|A4I509_LEIIN	tr|Q4Q7U1|Q4Q7U1_LEIMA;tr|E9BLA9|E9BLA9_LEIDB;tr|E9B0D9|E9B0D9_LEIMU;tr|A4I509|A4I509_LEIIN	1;1;1;1	1;1;1;1	1;1;1;1	>tr|Q4Q7U1|Q4Q7U1_LEIMA Protein YIPF OS=Leishmania major GN=LMJF_30_0140 PE=3 SV=1;>tr|E9BLA9|E9BLA9_LEIDB Protein YIPF OS=Leishmania donovani (strain BPK282A1) GN=LDBPK_300140 PE=3 SV=1;>tr|E9B0D9|E9B0D9_LEIMU Protein YIPF OS=Leishmania mexicana (strain M
0	0	5535600	3414400	3180000	2880600	0	1477300	1383600	0	0	1783100	1	1	1	6.6	6.6	6.6	20.1	0	12.97	10941000	2	tr|Q4Q6S8|Q4Q6S8_LEIMA;tr|E9BMA9|E9BMA9_LEIDB;tr|E9B1D4|E9B1D4_LEIMU;tr|A4I651|A4I651_LEIIN	tr|Q4Q6S8|Q4Q6S8_LEIMA;tr|E9BMA9|E9BMA9_LEIDB;tr|E9B1D4|E9B1D4_LEIMU;tr|A4I651|A4I651_LEIIN	1;1;1;1	1;1;1;1	1;1;1;1	>tr|Q4Q6S8|Q4Q6S8_LEIMA Putative ATP synthase, epsilon chain OS=Leishmania major GN=LMJF_30_3600 PE=3 SV=1;>tr|E9BMA9|E9BMA9_LEIDB ATP synthase, epsilon chain, putative OS=Leishmania donovani (strain BPK282A1) GN=LDBPK_303660 PE=3 SV=1;>tr|E9B1D4|E9B1D4_LE
7424000	9121300	9597100	10012000	10670000	11260000	0	9791700	11071000	0	0	11165000	1	1	1	4.9	4.9	4.9	28.354	0	12.618	53424000	1	tr|Q4Q6F6|Q4Q6F6_LEIMA;tr|E9BMN2|E9BMN2_LEIDB;tr|E9B1Q4|E9B1Q4_LEIMU;tr|A4I6N1|A4I6N1_LEIIN	tr|Q4Q6F6|Q4Q6F6_LEIMA;tr|E9BMN2|E9BMN2_LEIDB;tr|E9B1Q4|E9B1Q4_LEIMU;tr|A4I6N1|A4I6N1_LEIIN	1;1;1;1	1;1;1;1	1;1;1;1	>tr|Q4Q6F6|Q4Q6F6_LEIMA Biotin/lipoate protein ligase-like protein OS=Leishmania major GN=LMJF_31_1070 PE=4 SV=1;>tr|E9BMN2|E9BMN2_LEIDB Biotin/lipoate protein ligase-like protein OS=Leishmania donovani (strain BPK282A1) GN=LDBPK_311070 PE=4 SV=1;>tr|E9B1Q
6727000	4732800	6397000	6772100	15250000	11615000	6219100	4335400	7006000	7594900	7879700	5999900	2	2	2	3.9	3.9	3.9	66.808	0	11.476	47298000	3	tr|E9BNE6|E9BNE6_LEIDB;tr|A4I7K4|A4I7K4_LEIIN;tr|Q4Q5P5|Q4Q5P5_LEIMA;tr|E9B2G1|E9B2G1_LEIMU;tr|A4HK20|A4HK20_LEIBR;tr|A0A088S055|A0A088S055_9TRYP	tr|E9BNE6|E9BNE6_LEIDB;tr|A4I7K4|A4I7K4_LEIIN;tr|Q4Q5P5|Q4Q5P5_LEIMA;tr|E9B2G1|E9B2G1_LEIMU;tr|A4HK20|A4HK20_LEIBR;tr|A0A088S055|A0A088S055_9TRYP	2;2;2;2;1;1	2;2;2;2;1;1	2;2;2;2;1;1	>tr|E9BNE6|E9BNE6_LEIDB ATP-dependent RNA helicase, putative OS=Leishmania donovani (strain BPK282A1) GN=LDBPK_320410 PE=3 SV=1;>tr|A4I7K4|A4I7K4_LEIIN Putative ATP-dependent RNA helicase OS=Leishmania infantum GN=LINJ_32_0410 PE=3 SV=1;>tr|Q4Q5P5|Q4Q5P5_L
19094000	19274000	12421000	16177000	16277000	19309000	25375000	16258000	16539000	20691000	21577000	24665000	4	4	4	11	11	11	56.06	0	41.176	136070000	15	tr|E9BNJ3|E9BNJ3_LEIDB;tr|A4I7Q0|A4I7Q0_LEIIN;tr|E9B2K8|E9B2K8_LEIMU;tr|Q4Q5J8|Q4Q5J8_LEIMA;tr|A4HK65|A4HK65_LEIBR;tr|A0A088SGN9|A0A088SGN9_9TRYP	tr|E9BNJ3|E9BNJ3_LEIDB;tr|A4I7Q0|A4I7Q0_LEIIN;tr|E9B2K8|E9B2K8_LEIMU;tr|Q4Q5J8|Q4Q5J8_LEIMA;tr|A4HK65|A4HK65_LEIBR;tr|A0A088SGN9|A0A088SGN9_9TRYP	4;4;4;4;2;2	4;4;4;4;2;2	4;4;4;4;2;2	>tr|E9BNJ3|E9BNJ3_LEIDB Uncharacterized protein OS=Leishmania donovani (strain BPK282A1) GN=LDBPK_320890 PE=4 SV=1;>tr|A4I7Q0|A4I7Q0_LEIIN Uncharacterized protein OS=Leishmania infantum GN=LINJ_32_0890 PE=4 SV=1;>tr|E9B2K8|E9B2K8_LEIMU Uncharacterized prot
51261000	16489000	12480000	12648000	13013000	12771000	10314000	8776800	7289300	7718300	8901300	8464000	3	2	2	15.4	10.8	10.8	21.527	0	19.584	119610000	2	tr|Q71S89|Q71S89_LEICH;tr|Q71S88|Q71S88_LEIDO;tr|O15640|O15640_LEICH;tr|E9BNU4|E9BNU4_LEIDB;tr|A4I7Z7|A4I7Z7_LEIIN;tr|Q71S92|Q71S92_LEICH;tr|Q71S91|Q71S91_LEIDO;tr|E9BNU5|E9BNU5_LEIDB;tr|A4I7Z8|A4I7Z8_LEIIN;tr|Q71S87|Q71S87_LEIMA;tr|Q4Q597|Q4Q597_LEIMA;tr|Q71S90|Q71S90_LEIMA;tr|Q4Q596|Q4Q596_LEIMA	tr|Q71S89|Q71S89_LEICH;tr|Q71S88|Q71S88_LEIDO;tr|O15640|O15640_LEICH;tr|E9BNU4|E9BNU4_LEIDB;tr|A4I7Z7|A4I7Z7_LEIIN;tr|Q71S92|Q71S92_LEICH;tr|Q71S91|Q71S91_LEIDO;tr|E9BNU5|E9BNU5_LEIDB;tr|A4I7Z8|A4I7Z8_LEIIN	3;3;3;3;3;3;3;3;3;1;1;1;1	2;2;2;2;2;2;2;2;2;0;0;0;0	2;2;2;2;2;2;2;2;2;0;0;0;0	>tr|Q71S89|Q71S89_LEICH Superoxide dismutase OS=Leishmania chagasi GN=FeSODB1 PE=3 SV=1;>tr|Q71S88|Q71S88_LEIDO Superoxide dismutase OS=Leishmania donovani GN=FeSODB1 PE=3 SV=1;>tr|O15640|O15640_LEICH Superoxide dismutase OS=Leishmania chagasi GN=FeSODB PE
31984000	28428000	29567000	33080000	30397000	25409000	19249000	25111000	36493000	34398000	41236000	26982000	2	2	2	6.8	6.8	6.8	44.324	0	13.544	209570000	6	tr|E9BP29|E9BP29_LEIDB;tr|A4I885|A4I885_LEIIN;tr|Q4Q511|Q4Q511_LEIMA;tr|E9B343|E9B343_LEIMU;tr|A4HKQ5|A4HKQ5_LEIBR;tr|A0A088RYH5|A0A088RYH5_9TRYP	tr|E9BP29|E9BP29_LEIDB;tr|A4I885|A4I885_LEIIN;tr|Q4Q511|Q4Q511_LEIMA;tr|E9B343|E9B343_LEIMU;tr|A4HKQ5|A4HKQ5_LEIBR;tr|A0A088RYH5|A0A088RYH5_9TRYP	2;2;1;1;1;1	2;2;1;1;1;1	2;2;1;1;1;1	>tr|E9BP29|E9BP29_LEIDB Cystathionine beta-lyase, putative OS=Leishmania donovani (strain BPK282A1) GN=LDBPK_322780 PE=3 SV=1;>tr|A4I885|A4I885_LEIIN Putative cysteine desulfhydrase OS=Leishmania infantum GN=CD PE=3 SV=1;>tr|Q4Q511|Q4Q511_LEIMA Cysteine de
4952600	4569300	3602700	4118300	3251400	3326400	4303500	3907000	5625000	4919600	4967200	4319400	5	1	1	8.9	1.6	1.6	144.48	0.0039216	6.256	29959000	1	tr|A4I9N9|A4I9N9_LEIIN;tr|E9BQM5|E9BQM5_LEIDB;tr|A4IAN8|A4IAN8_LEIIN	tr|A4I9N9|A4I9N9_LEIIN	5;2;2	1;0;0	1;0;0	>tr|A4I9N9|A4I9N9_LEIIN Uncharacterized protein (Fragment) OS=Leishmania infantum GN=LINJ_34_0710 PE=4 SV=2
22687000	26930000	16970000	23715000	59164000	49375000	23235000	26528000	19502000	25374000	13367000	16069000	4	4	4	23.2	23.2	23.2	21.992	0	47.81	193590000	21	tr|A4IA34|A4IA34_LEIIN;tr|E9BR39|E9BR39_LEIDB;tr|E9B549|E9B549_LEIMU;tr|Q4Q2T7|Q4Q2T7_LEIMA	tr|A4IA34|A4IA34_LEIIN;tr|E9BR39|E9BR39_LEIDB;tr|E9B549|E9B549_LEIMU	4;4;4;1	4;4;4;1	4;4;4;1	>tr|A4IA34|A4IA34_LEIIN Uncharacterized protein OS=Leishmania infantum GN=LINJ_34_2410 PE=4 SV=1;>tr|E9BR39|E9BR39_LEIDB Uncharacterized protein OS=Leishmania donovani (strain BPK282A1) GN=LDBPK_342410 PE=4 SV=1;>tr|E9B549|E9B549_LEIMU Putative uncharacter
1908900	0	1255900	0	0	0	0	0	1998600	0	550930	0	1	1	1	4.2	4.2	4.2	39.5	0	31.123	3927000	1	tr|Q4Q2J7|Q4Q2J7_LEIMA;tr|E9BRC3|E9BRC3_LEIDB;tr|E9B5D6|E9B5D6_LEIMU;tr|A4IAB3|A4IAB3_LEIIN	tr|Q4Q2J7|Q4Q2J7_LEIMA;tr|E9BRC3|E9BRC3_LEIDB;tr|E9B5D6|E9B5D6_LEIMU;tr|A4IAB3|A4IAB3_LEIIN	1;1;1;1	1;1;1;1	1;1;1;1	>tr|Q4Q2J7|Q4Q2J7_LEIMA Uncharacterized protein OS=Leishmania major GN=LMJF_34_3470 PE=4 SV=1;>tr|E9BRC3|E9BRC3_LEIDB Uncharacterized protein OS=Leishmania donovani (strain BPK282A1) GN=LDBPK_343250 PE=4 SV=1;>tr|E9B5D6|E9B5D6_LEIMU Putative uncharacterize
7341900	6430500	4034100	4451800	4631200	6917700	0	4415600	3588600	3008600	6349200	6903800	2	2	2	7.5	7.5	7.5	67.735	0	16.83	33808000	9	tr|Q4Q2H7|Q4Q2H7_LEIMA;tr|E9BRE4|E9BRE4_LEIDB;tr|E9B5F8|E9B5F8_LEIMU;tr|A4IAD4|A4IAD4_LEIIN;tr|A4HB86|A4HB86_LEIBR;tr|A0A088RRI4|A0A088RRI4_9TRYP	tr|Q4Q2H7|Q4Q2H7_LEIMA;tr|E9BRE4|E9BRE4_LEIDB;tr|E9B5F8|E9B5F8_LEIMU;tr|A4IAD4|A4IAD4_LEIIN;tr|A4HB86|A4HB86_LEIBR;tr|A0A088RRI4|A0A088RRI4_9TRYP	2;2;2;2;1;1	2;2;2;2;1;1	2;2;2;2;1;1	>tr|Q4Q2H7|Q4Q2H7_LEIMA Putative vacuolar ATP synthase catalytic subunit A OS=Leishmania major GN=LMJF_34_3670 PE=3 SV=1;>tr|E9BRE4|E9BRE4_LEIDB Vacuolar ATP synthase catalytic subunit A, putative OS=Leishmania donovani (strain BPK282A1) GN=LDBPK_343460 PE
5474000	2667300	3210600	2838700	3010800	0	2123900	3101200	2615900	3265400	3782100	2556000	1	1	1	6.1	6.1	6.1	25.428	0	9.4963	20392000	2	tr|E9BS02|E9BS02_LEIDB;tr|E9B604|E9B604_LEIMU;tr|E9AEU8|E9AEU8_LEIMA;tr|A4IB19|A4IB19_LEIIN	tr|E9BS02|E9BS02_LEIDB;tr|E9B604|E9B604_LEIMU;tr|E9AEU8|E9AEU8_LEIMA;tr|A4IB19|A4IB19_LEIIN	1;1;1;1	1;1;1;1	1;1;1;1	>tr|E9BS02|E9BS02_LEIDB Thioredoxin-like protein OS=Leishmania donovani (strain BPK282A1) GN=LDBPK_351260 PE=4 SV=1;>tr|E9B604|E9B604_LEIMU Thioredoxin-like protein OS=Leishmania mexicana (strain MHOM/GT/2001/U1103) GN=LMXM_34_1250 PE=4 SV=1;>tr|E9AEU8|E9A
4185900	4375200	4754800	5759800	4315200	5493600	5859300	4365000	8026800	5232000	6006500	5515500	1	1	1	3.9	3.9	3.9	44.526	0	8.0553	35790000	6	tr|E9BSJ9|E9BSJ9_LEIDB;tr|E9AFE7|E9AFE7_LEIMA;tr|A4IBL4|A4IBL4_LEIIN;tr|E9B6K2|E9B6K2_LEIMU	tr|E9BSJ9|E9BSJ9_LEIDB;tr|E9AFE7|E9AFE7_LEIMA;tr|A4IBL4|A4IBL4_LEIIN;tr|E9B6K2|E9B6K2_LEIMU	1;1;1;1	1;1;1;1	1;1;1;1	>tr|E9BSJ9|E9BSJ9_LEIDB Cystathione gamma lyase, putative OS=Leishmania donovani (strain BPK282A1) GN=LDBPK_353280 PE=3 SV=1;>tr|E9AFE7|E9AFE7_LEIMA Putative cystathione gamma lyase OS=Leishmania major GN=LMJF_35_3230 PE=3 SV=1;>tr|A4IBL4|A4IBL4_LEIIN Puta
26188000	24395000	9743400	14708000	15916000	8172900	6341500	2610000	0	2993700	5974700	4953500	1	1	1	3.4	3.4	3.4	38.456	0	13.131	83492000	7	tr|E9BT02|E9BT02_LEIDB;tr|E9B705|E9B705_LEIMU;tr|E9AFV2|E9AFV2_LEIMA;tr|A4IC14|A4IC14_LEIIN	tr|E9BT02|E9BT02_LEIDB;tr|E9B705|E9B705_LEIMU;tr|E9AFV2|E9AFV2_LEIMA;tr|A4IC14|A4IC14_LEIIN	1;1;1;1	1;1;1;1	1;1;1;1	>tr|E9BT02|E9BT02_LEIDB Peptidyl-prolyl cis-trans isomerase (Cyclophilin-40), putative OS=Leishmania donovani (strain BPK282A1) GN=LDBPK_354830 PE=4 SV=1;>tr|E9B705|E9B705_LEIMU Putative peptidyl-prolyl cis-trans isomerase (Cyclophilin-40) OS=Leishmania me
0	0	0	0	0	0	0	0	0	0	0	3373900	1	1	1	15.6	15.6	15.6	11.948	0.0020964	6.6636	15583000	0	tr|E9BT84|E9BT84_LEIDB;tr|E9ASE0|E9ASE0_LEIMU;tr|A4ICW4|A4ICW4_LEIIN	tr|E9BT84|E9BT84_LEIDB;tr|E9ASE0|E9ASE0_LEIMU;tr|A4ICW4|A4ICW4_LEIIN	1;1;1	1;1;1	1;1;1	>tr|E9BT84|E9BT84_LEIDB Peptidyl-prolyl cis-trans isomerase OS=Leishmania donovani (strain BPK282A1) GN=LDBPK_360250 PE=4 SV=1;>tr|E9ASE0|E9ASE0_LEIMU Peptidyl-prolyl cis-trans isomerase OS=Leishmania mexicana (strain MHOM/GT/2001/U1103) GN=LMXM_36_0230 PE
25110000	20684000	21992000	18955000	24005000	20350000	4254700	5247700	3950800	4997300	6436800	5359000	13	1	1	22.1	1.9	1.9	94.132	0	9.0584	106890000	14	tr|Q4Q259|Q4Q259_LEIMA;tr|E9BT80|E9BT80_LEIDB;tr|A4ICW8|A4ICW8_LEIIN;tr|Q2HZY7|Q2HZY7_LEIBR;tr|A4HNM7|A4HNM7_LEIBR;tr|A0A088S1C4|A0A088S1C4_9TRYP;tr|B5M0C7|B5M0C7_LEIDO;tr|Q9GU34|Q9GU34_LEIMA;tr|A4HNM6|A4HNM6_LEIBR;tr|A4HNM5|A4HNM5_LEIBR;tr|E9BT79|E9BT79_LEIDB	tr|Q4Q259|Q4Q259_LEIMA;tr|E9BT80|E9BT80_LEIDB;tr|A4ICW8|A4ICW8_LEIIN;tr|Q2HZY7|Q2HZY7_LEIBR;tr|A4HNM7|A4HNM7_LEIBR;tr|A0A088S1C4|A0A088S1C4_9TRYP;tr|B5M0C7|B5M0C7_LEIDO;tr|Q9GU34|Q9GU34_LEIMA	13;13;13;11;11;11;8;7;6;2;1	1;1;1;1;1;1;1;1;0;1;1	1;1;1;1;1;1;1;1;0;1;1	>tr|Q4Q259|Q4Q259_LEIMA Elongation factor 2 OS=Leishmania major GN=EF2-2 PE=4 SV=1;>tr|E9BT80|E9BT80_LEIDB Elongation factor 2 OS=Leishmania donovani (strain BPK282A1) GN=LDBPK_360210 PE=4 SV=1;>tr|A4ICW8|A4ICW8_LEIIN Elongation factor 2 OS=Leishmania infa
14819000	13810000	11560000	19616000	0	16414000	14986000	10233000	0	8380500	0	16108000	2	2	2	12.1	12.1	12.1	29.691	0	12.951	86966000	2	tr|E9BTM6|E9BTM6_LEIDB;tr|E9AST1|E9AST1_LEIMU;tr|A4IDD0|A4IDD0_LEIIN;tr|Q4Q1R5|Q4Q1R5_LEIMA;tr|A4HP20|A4HP20_LEIBR;tr|A0A088S266|A0A088S266_9TRYP	tr|E9BTM6|E9BTM6_LEIDB;tr|E9AST1|E9AST1_LEIMU;tr|A4IDD0|A4IDD0_LEIIN;tr|Q4Q1R5|Q4Q1R5_LEIMA;tr|A4HP20|A4HP20_LEIBR;tr|A0A088S266|A0A088S266_9TRYP	2;2;2;1;1;1	2;2;2;1;1;1	2;2;2;1;1;1	>tr|E9BTM6|E9BTM6_LEIDB Proteasome subunit alpha type OS=Leishmania donovani (strain BPK282A1) GN=LDBPK_361670 PE=3 SV=1;>tr|E9AST1|E9AST1_LEIMU Proteasome subunit alpha type OS=Leishmania mexicana (strain MHOM/GT/2001/U1103) GN=LMXM_36_1600 PE=3 SV=1;>tr|
0	0	0	0	0	0	0	0	0	0	6808800	0	1	1	1	0.7	0.7	0.7	190.07	0	9.0232	1492200	3	tr|Q4Q1R2|Q4Q1R2_LEIMA;tr|K4HEE6|K4HEE6_LEIDO;tr|E9BTM9|E9BTM9_LEIDB;tr|E9AST4|E9AST4_LEIMU;tr|A4IDD3|A4IDD3_LEIIN	tr|Q4Q1R2|Q4Q1R2_LEIMA;tr|K4HEE6|K4HEE6_LEIDO;tr|E9BTM9|E9BTM9_LEIDB;tr|E9AST4|E9AST4_LEIMU;tr|A4IDD3|A4IDD3_LEIIN	1;1;1;1;1	1;1;1;1;1	1;1;1;1;1	>tr|Q4Q1R2|Q4Q1R2_LEIMA Clathrin heavy chain OS=Leishmania major GN=LMJF_36_1630 PE=3 SV=1;>tr|K4HEE6|K4HEE6_LEIDO Clathrin heavy chain OS=Leishmania donovani GN=CHC PE=2 SV=1;>tr|E9BTM9|E9BTM9_LEIDB Clathrin heavy chain OS=Leishmania donovani (strain BPK2
5448400	6688800	15533000	18912000	6351100	6311900	0	0	0	0	7049200	6568800	2	1	1	4.6	2.5	2.5	60.343	0	7.7215	41985000	5	tr|O97130|O97130_LEIDO;tr|E9BTS2|E9BTS2_LEIDB;tr|A4IDH4|A4IDH4_LEIIN	tr|O97130|O97130_LEIDO;tr|E9BTS2|E9BTS2_LEIDB;tr|A4IDH4|A4IDH4_LEIIN	2;2;2	1;1;1	1;1;1	>tr|O97130|O97130_LEIDO Chaperonin 60.2 OS=Leishmania donovani PE=3 SV=1;>tr|E9BTS2|E9BTS2_LEIDB Chaperonin HSP60, mitochondrial OS=Leishmania donovani (strain BPK282A1) GN=LDBPK_362130 PE=3 SV=1;>tr|A4IDH4|A4IDH4_LEIIN Chaperonin HSP60, mitochondrial OS=L
44080000	39153000	27899000	16727000	34620000	36380000	19661000	16222000	22744000	39883000	11502000	13060000	6	6	3	10.5	10.5	7.8	59.317	0	46.082	218130000	29	tr|Q4Q1M0|Q4Q1M0_LEIMA;tr|E9BTS3|E9BTS3_LEIDB;tr|A4IDH5|A4IDH5_LEIIN;tr|E9ASX8|E9ASX8_LEIMU;tr|G9HQ60|G9HQ60_LEITA;tr|A4HP70|A4HP70_LEIBR;tr|O61118|O61118_LEIBR;tr|A4HP69|A4HP69_LEIBR;tr|A0A088SKJ4|A0A088SKJ4_9TRYP	tr|Q4Q1M0|Q4Q1M0_LEIMA;tr|E9BTS3|E9BTS3_LEIDB;tr|A4IDH5|A4IDH5_LEIIN;tr|E9ASX8|E9ASX8_LEIMU;tr|G9HQ60|G9HQ60_LEITA;tr|A4HP70|A4HP70_LEIBR;tr|O61118|O61118_LEIBR;tr|A4HP69|A4HP69_LEIBR;tr|A0A088SKJ4|A0A088SKJ4_9TRYP	6;6;6;6;5;4;3;3;3	6;6;6;6;5;4;3;3;3	3;3;3;3;2;1;0;0;0	>tr|Q4Q1M0|Q4Q1M0_LEIMA Chaperonin HSP60, mitochondrial OS=Leishmania major GN=LMJF_36_2030 PE=3 SV=1;>tr|E9BTS3|E9BTS3_LEIDB Chaperonin HSP60, mitochondrial OS=Leishmania donovani (strain BPK282A1) GN=LDBPK_362140 PE=3 SV=1;>tr|A4IDH5|A4IDH5_LEIIN Chapero
7400000000	7760000000	9204600000	8610600000	7974700000	8588400000	6274400000	6827000000	8885300000	8395100000	6446800000	6781000000	10	10	1	49.2	49.2	10.1	22.049	0	323.31	56163000000	943	tr|A4ZZ66|A4ZZ66_LEIDO;tr|E9AQA6|E9AQA6_LEIMU	tr|A4ZZ66|A4ZZ66_LEIDO;tr|E9AQA6|E9AQA6_LEIMU	10;6	10;6	1;0	>tr|A4ZZ66|A4ZZ66_LEIDO Cytoplasmic tryparedoxin peroxidase OS=Leishmania donovani PE=2 SV=1;>tr|E9AQA6|E9AQA6_LEIMU Tryparedoxin peroxidase OS=Leishmania mexicana (strain MHOM/GT/2001/U1103) GN=LMXM_15_1160 PE=4 SV=1
15883000	11652000	15513000	12180000	9828300	8688400	7458100	8169100	6980500	10899000	10262000	14977000	3	3	3	40.6	40.6	40.6	17.537	0	28.465	76311000	9	tr|E9ALH9|E9ALH9_LEIMU;tr|A5CVD9|A5CVD9_LEIAM;tr|U3LZE0|U3LZE0_LEIME;tr|U3LXY4|U3LXY4_LEIAM;tr|U3LXL5|U3LXL5_9TRYP;tr|H6V7N2|H6V7N2_LEIDO;tr|E9BL53|E9BL53_LEIDB;tr|A4I4V9|A4I4V9_LEIIN	tr|E9ALH9|E9ALH9_LEIMU;tr|A5CVD9|A5CVD9_LEIAM	3;3;1;1;1;1;1;1	3;3;1;1;1;1;1;1	3;3;1;1;1;1;1;1	>tr|E9ALH9|E9ALH9_LEIMU Putative heat shock protein 20 OS=Leishmania mexicana (strain MHOM/GT/2001/U1103) GN=LMXM_08_29_2450 PE=3 SV=1;>tr|A5CVD9|A5CVD9_LEIAM Putative small heat shock protein OS=Leishmania amazonensis GN=hsp20 PE=3 SV=1
99209000	86522000	8951900	6739000	34134000	33817000	35675000	32625000	39871000	36698000	26095000	30683000	5	5	5	42.3	42.3	42.3	29.539	0	69.97	299430000	14	tr|A7UFJ3|A7UFJ3_LEIAM;tr|E9B4I1|E9B4I1_LEIMU;tr|Q4Q3J4|Q4Q3J4_LEIMA;tr|E9BQG9|E9BQG9_LEIDB;tr|A4I9I3|A4I9I3_LEIIN;tr|Q4Q3J2|Q4Q3J2_LEIMA;tr|E9BQH1|E9BQH1_LEIDB;tr|A4I9I5|A4I9I5_LEIIN;tr|A4HAB8|A4HAB8_LEIBR;tr|A0A088RNU6|A0A088RNU6_9TRYP;tr|E9B4I3|E9B4I3_LEIMU	tr|A7UFJ3|A7UFJ3_LEIAM;tr|E9B4I1|E9B4I1_LEIMU	5;3;1;1;1;1;1;1;1;1;1	5;3;1;1;1;1;1;1;1;1;1	5;3;1;1;1;1;1;1;1;1;1	>tr|A7UFJ3|A7UFJ3_LEIAM Malate dehydrogenase (Fragment) OS=Leishmania amazonensis GN=MDH PE=3 SV=1;>tr|E9B4I1|E9B4I1_LEIMU Malate dehydrogenase OS=Leishmania mexicana (strain MHOM/GT/2001/U1103) GN=LMXM_33_0140 PE=3 SV=1
2756000	1533100	1677800	0	0	1620900	810390	2420400	4709500	4988700	1806300	2751000	1	1	1	2.3	2.3	2.3	83.587	0	198.93	14338000	5	tr|E9AMS8|E9AMS8_LEIMU;tr|A7XAB0|A7XAB0_LEIAM	tr|E9AMS8|E9AMS8_LEIMU;tr|A7XAB0|A7XAB0_LEIAM	1;1	1;1	1;1	>tr|E9AMS8|E9AMS8_LEIMU Oligopeptidase b OS=Leishmania mexicana (strain MHOM/GT/2001/U1103) GN=LMXM_09_0770 PE=4 SV=1;>tr|A7XAB0|A7XAB0_LEIAM Oligopeptidase B OS=Leishmania amazonensis PE=4 SV=1
434870000	457500000	442140000	507680000	384500000	445540000	455200000	486010000	697110000	572270000	352850000	529090000	11	11	11	32.1	32.1	32.1	52.211	0	212.34	3381700000	84	tr|A7YBW7|A7YBW7_LEIAM;tr|E9AUD1|E9AUD1_LEIMU;tr|Q8I8E1|Q8I8E1_LEIMA;tr|Q4Q059|Q4Q059_LEIMA;tr|E9BV84|E9BV84_LEIDB;tr|B3VA16|B3VA16_LEIDO;tr|A4ICD5|A4ICD5_LEIIN	tr|A7YBW7|A7YBW7_LEIAM;tr|E9AUD1|E9AUD1_LEIMU	11;9;3;3;2;2;2	11;9;3;3;2;2;2	11;9;3;3;2;2;2	>tr|A7YBW7|A7YBW7_LEIAM Protein disulfide-isomerase OS=Leishmania amazonensis GN=pdi-52 PE=2 SV=1;>tr|E9AUD1|E9AUD1_LEIMU Protein disulfide-isomerase OS=Leishmania mexicana (strain MHOM/GT/2001/U1103) GN=LMXM_36_6940 PE=3 SV=1
1258700000	1337300000	1194900000	1316100000	1149500000	1163300000	833640000	923140000	1111900000	1060600000	939840000	951210000	10	10	9	79.3	79.3	79.3	16.577	0	323.31	7967300000	225	tr|A8I4U5|A8I4U5_LEIDO;tr|E9ALV7|E9ALV7_LEIMU	tr|A8I4U5|A8I4U5_LEIDO;tr|E9ALV7|E9ALV7_LEIMU	10;7	10;7	9;6	>tr|A8I4U5|A8I4U5_LEIDO Cytosolic tryparedoxin OS=Leishmania donovani GN=TXN PE=2 SV=1;>tr|E9ALV7|E9ALV7_LEIMU Tryparedoxin OS=Leishmania mexicana (strain MHOM/GT/2001/U1103) GN=LMXM_08_29_1160 PE=4 SV=1
8911800	9459600	7360800	7088700	11647000	7471900	13526000	16406000	22395000	19645000	9702600	10886000	2	2	1	5.4	5.4	2.1	52.158	0	22.453	85033000	6	tr|Q6TUM2|Q6TUM2_LEIME;tr|E9B6L3|E9B6L3_LEIMU;tr|B0FZP5|B0FZP5_LEIAM;tr|Q6QEJ8|Q6QEJ8_LEIDO;tr|A0A0C4K5Z9|A0A0C4K5Z9_LEIDO;tr|Q86L92|Q86L92_LEIME;tr|Q86L91|Q86L91_9TRYP;tr|Q6Y9S0|Q6Y9S0_LEIAM;tr|Q6Y9R8|Q6Y9R8_LEIGU;tr|Q6Y9R7|Q6Y9R7_9TRYP;tr|Q6Y9R5|Q6Y9R5_LEIDO;tr|Q6Y9R4|Q6Y9R4_LEITR;tr|Q6Y9R2|Q6Y9R2_LEITA;tr|Q6Y9Q9|Q6Y9Q9_9TRYP;tr|Q6Y9Q7|Q6Y9Q7_9TRYP;tr|Q572N4|Q572N4_LEIDO;tr|Q572M9|Q572M9_LEIDO;…	tr|Q6TUM2|Q6TUM2_LEIME;tr|E9B6L3|E9B6L3_LEIMU;tr|B0FZP5|B0FZP5_LEIAM;tr|Q6QEJ8|Q6QEJ8_LEIDO;tr|A0A0C4K5Z9|A0A0C4K5Z9_LEIDO;tr|Q86L92|Q86L92_LEIME;tr|Q86L91|Q86L91_9TRYP;tr|Q6Y9S0|Q6Y9S0_LEIAM;tr|Q6Y9R8|Q6Y9R8_LEIGU;tr|Q6Y9R7|Q6Y9R7_9TRYP;tr|Q6Y9R5|Q6Y9R5_LEIDO;tr|Q6Y9R4|Q6Y9R4_LEITR;tr|Q6Y9R2|Q6Y9R2_LEITA;tr|Q6Y9Q9|Q6Y9Q9_9TRYP;tr|Q6Y9Q7|Q6Y9Q7_9TRYP;tr|Q572N4|Q572N4_LEIDO;tr|Q572M9|Q572M9_LEIDO;…	2;2;2;1;1;1;1;1;1;1;1;1;1;1;1;1;1;1;1;1;1;1;1;1;1;1;1;1;1;1;1;1;1;1;1;1;1;1;1;1;1;1;1;1;1;1;1	2;2;2;1;1;1;1;1;1;1;1;1;1;1;1;1;1;1;1;1;1;1;1;1;1;1;1;1;1;1;1;1;1;1;1;1;1;1;1;1;1;1;1;1;1;1;1	1;1;1;0;0;0;0;0;0;0;0;0;0;0;0;0;0;0;0;0;0;0;0;0;0;0;0;0;0;0;0;0;0;0;0;0;0;0;0;0;0;0;0;0;0;0;0	>tr|Q6TUM2|Q6TUM2_LEIME 6-phosphogluconate dehydrogenase, decarboxylating OS=Leishmania mexicana GN=gnd PE=3 SV=1;>tr|E9B6L3|E9B6L3_LEIMU 6-phosphogluconate dehydrogenase, decarboxylating OS=Leishmania mexicana (strain MHOM/GT/2001/U1103) GN=LMXM_34_3340 P
0	0	0	0	0	0	0	0	0	1977300	0	0	1	1	1	9.4	9.4	9.4	16.997	0	14.086	44308000	0	tr|E9ALV8|E9ALV8_LEIMU;tr|C1KG41|C1KG41_LEIDO	tr|E9ALV8|E9ALV8_LEIMU;tr|C1KG41|C1KG41_LEIDO	1;1	1;1	1;1	>tr|E9ALV8|E9ALV8_LEIMU Putative tryparedoxin OS=Leishmania mexicana (strain MHOM/GT/2001/U1103) GN=LMXM_08_29_1150 PE=4 SV=1;>tr|C1KG41|C1KG41_LEIDO Mitochondrial tryparedoxin OS=Leishmania donovani GN=TXN PE=2 SV=1
2863700	1689300	2362200	2259000	0	3069200	2492900	2553900	3404600	3569600	2915200	4156900	1	1	1	3.6	3.6	3.6	51.628	0.0040733	6.4571	17073000	1	tr|D2CU63|D2CU63_LEIDO	tr|D2CU63|D2CU63_LEIDO	1	1	1	>tr|D2CU63|D2CU63_LEIDO Hexokinase OS=Leishmania donovani PE=3 SV=1
67742000	61890000	89553000	111640000	114260000	112880000	76022000	180360000	117520000	111110000	69669000	84984000	7	7	1	31	31	4	28.991	0	72.465	715890000	19	tr|D3Z2H9|D3Z2H9_MOUSE;tr|Q8K0Z5|Q8K0Z5_MOUSE;tr|E9Q5J9|E9Q5J9_MOUSE	tr|D3Z2H9|D3Z2H9_MOUSE;tr|Q8K0Z5|Q8K0Z5_MOUSE;tr|E9Q5J9|E9Q5J9_MOUSE	7;4;4	7;4;4	1;1;1	>tr|D3Z2H9|D3Z2H9_MOUSE Protein Tpm3-rs7 OS=Mus musculus GN=Tpm3-rs7 PE=3 SV=1;>tr|Q8K0Z5|Q8K0Z5_MOUSE Tropomyosin 3, gamma OS=Mus musculus GN=Tpm3 PE=1 SV=1;>tr|E9Q5J9|E9Q5J9_MOUSE Tropomyosin alpha-3 chain OS=Mus musculus GN=Tpm3 PE=1 SV=1
0	0	0	0	0	0	0	0	0	0	0	16565000	2	1	1	3.9	2.6	2.6	62.196	0	7.5045	38034000	0	tr|D3Z5G7|D3Z5G7_MOUSE	tr|D3Z5G7|D3Z5G7_MOUSE	2	1	1	>tr|D3Z5G7|D3Z5G7_MOUSE Carboxylic ester hydrolase OS=Mus musculus GN=Ces1b PE=1 SV=1
8885800	10704000	12127000	10639000	20115000	15006000	49008000	48545000	18317000	16745000	0	9346100	7	1	1	33.2	6.1	6.1	28.723	0.0022272	6.9439	132170000	3	tr|D3Z6I8|D3Z6I8_MOUSE;tr|E9Q7Q3|E9Q7Q3_MOUSE;tr|A0A0R4J1P2|A0A0R4J1P2_MOUSE;sp|P21107|TPM3_MOUSE;tr|G5E8R0|G5E8R0_MOUSE;tr|E9Q453|E9Q453_MOUSE;tr|G5E8R2|G5E8R2_MOUSE;tr|G5E8R1|G5E8R1_MOUSE;tr|E9Q456|E9Q456_MOUSE;tr|E9Q455|E9Q455_MOUSE;tr|E9Q452|E9Q452_MOUSE;tr|Q8BSH3|Q8BSH3_MOUSE;tr|Q8BP43|Q8BP43_MOUSE;tr|E9Q450|E9Q450_MOUSE;tr|E9Q448|E9Q448_MOUSE;tr|B7ZNL3|B7ZNL3_MOUSE;sp|P58771|TPM1_MOUSE;tr|E…	tr|D3Z6I8|D3Z6I8_MOUSE;tr|E9Q7Q3|E9Q7Q3_MOUSE	7;7;3;3;2;2;2;2;2;2;2;2;2;2;2;2;2;2;2;1;1;1;1;1;1	1;1;0;0;0;0;0;0;0;0;0;0;0;0;0;0;0;0;0;0;0;0;0;0;0	1;1;0;0;0;0;0;0;0;0;0;0;0;0;0;0;0;0;0;0;0;0;0;0;0	>tr|D3Z6I8|D3Z6I8_MOUSE Tropomyosin alpha-3 chain OS=Mus musculus GN=Tpm3 PE=1 SV=1;>tr|E9Q7Q3|E9Q7Q3_MOUSE Tropomyosin alpha-3 chain OS=Mus musculus GN=Tpm3 PE=1 SV=1
26931000	27086000	19062000	29138000	23187000	31450000	27526000	26199000	43692000	34493000	31174000	36221000	4	4	4	9	9	9	60.813	0	31.633	217980000	4	tr|E9AUA1|E9AUA1_LEIMU;tr|D7R810|D7R810_LEIDO;tr|E9BV52|E9BV52_LEIDB;tr|E9AHZ7|E9AHZ7_LEIIN;tr|Q4Q090|Q4Q090_LEIMA	tr|E9AUA1|E9AUA1_LEIMU;tr|D7R810|D7R810_LEIDO;tr|E9BV52|E9BV52_LEIDB;tr|E9AHZ7|E9AHZ7_LEIIN	4;4;2;2;1	4;4;2;2;1	4;4;2;2;1	>tr|E9AUA1|E9AUA1_LEIMU 2,3-bisphosphoglycerate-independent phosphoglycerate mutase OS=Leishmania mexicana (strain MHOM/GT/2001/U1103) GN=LMXM_36_6650 PE=4 SV=1;>tr|D7R810|D7R810_LEIDO Cofactor-independent phosphoglycerate mutase (Fragment) OS=Leishmania d
13502000	4901400	4090800	3732600	0	4519200	3317100	0	2675600	3217200	0	0	5	1	1	23.4	6.4	6.4	38.662	0	7.6419	29316000	1	tr|P92185|P92185_LEIME;tr|E8NHD8|E8NHD8_LEIMU	tr|P92185|P92185_LEIME;tr|E8NHD8|E8NHD8_LEIMU	5;5	1;1	1;1	>tr|P92185|P92185_LEIME Cysteine proteinase LmCPB1 OS=Leishmania mexicana GN=lmcpb1 PE=3 SV=3;>tr|E8NHD8|E8NHD8_LEIMU Putative uncharacterized protein LmxM_08_1040b_1 OS=Leishmania mexicana (strain MHOM/GT/2001/U1103) GN=LmxM_08_1040b_1 PE=3 SV=1
127960000	147120000	101830000	110550000	80091000	84494000	96455000	89674000	145790000	127720000	128400000	132650000	9	9	9	17.1	17.1	17.1	79.84	0	216.75	798890000	60	tr|E8NHG6|E8NHG6_LEIMU;tr|E8NHQ2|E8NHQ2_LEIMU;tr|E8NHG3|E8NHG3_LEIMU;tr|Q4Q6L9|Q4Q6L9_LEIMA;tr|E9BMG9|E9BMG9_LEIDB;tr|A4I6E4|A4I6E4_LEIIN	tr|E8NHG6|E8NHG6_LEIMU;tr|E8NHQ2|E8NHQ2_LEIMU	9;7;2;1;1;1	9;7;2;1;1;1	9;7;2;1;1;1	>tr|E8NHG6|E8NHG6_LEIMU Putative uncharacterized protein LmxM_30_0440_1 OS=Leishmania mexicana (strain MHOM/GT/2001/U1103) GN=LmxM_30_0440_1 PE=4 SV=1;>tr|E8NHQ2|E8NHQ2_LEIMU WGS CADB00000000 data, contig 8 OS=Leishmania mexicana (strain MHOM/GT/2001/U1103
45089000	25599000	19039000	30122000	18269000	35387000	23403000	22016000	15041000	27812000	22877000	36144000	3	3	3	10.4	10.4	10.4	43.566	0	19.491	192730000	8	tr|E9AZE9|E9AZE9_LEIMU;tr|E9ACW0|E9ACW0_LEIMA;tr|E9BJG5|E9BJG5_LEIDB;tr|A4I341|A4I341_LEIIN;tr|A4HG20|A4HG20_LEIBR;tr|A0A088RU16|A0A088RU16_9TRYP	tr|E9AZE9|E9AZE9_LEIMU;tr|E9ACW0|E9ACW0_LEIMA;tr|E9BJG5|E9BJG5_LEIDB;tr|A4I341|A4I341_LEIIN	3;3;2;2;1;1	3;3;2;2;1;1	3;3;2;2;1;1	>tr|E9AZE9|E9AZE9_LEIMU Putative heat shock protein DNAJ OS=Leishmania mexicana (strain MHOM/GT/2001/U1103) GN=LMXM_27_2400 PE=3 SV=1;>tr|E9ACW0|E9ACW0_LEIMA Putative heat shock protein DNAJ OS=Leishmania major GN=LMJF_27_2400 PE=3 SV=1;>tr|E9BJG5|E9BJG5_L
2783000	1125100	1336600	3096100	0	0	0	0	0	1725700	0	0	2	2	2	5.3	5.3	5.3	78.198	0	254.62	7716200	3	tr|E9BJ55|E9BJ55_LEIDB;tr|E9AZ37|E9AZ37_LEIMU;tr|E9ADB2|E9ADB2_LEIMA;tr|A4I2T4|A4I2T4_LEIIN	tr|E9BJ55|E9BJ55_LEIDB;tr|E9AZ37|E9AZ37_LEIMU;tr|E9ADB2|E9ADB2_LEIMA;tr|A4I2T4|A4I2T4_LEIIN	2;2;2;1	2;2;2;1	2;2;2;1	>tr|E9BJ55|E9BJ55_LEIDB Arginyl-tRNA synthetase, putative OS=Leishmania donovani (strain BPK282A1) GN=LDBPK_271230 PE=3 SV=1;>tr|E9AZ37|E9AZ37_LEIMU Putative arginyl-tRNA synthetase OS=Leishmania mexicana (strain MHOM/GT/2001/U1103) GN=LMXM_27_1310 PE=3 SV
29512000	37296000	40310000	25383000	28432000	25903000	25204000	23118000	25016000	23774000	27384000	28475000	4	4	4	9.5	9.5	9.5	58.379	0	28.3	185110000	3	tr|E9AZ83|E9AZ83_LEIMU;tr|E9AZ81|E9AZ81_LEIMU;tr|E9ADF9|E9ADF9_LEIMA;tr|E9ADF8|E9ADF8_LEIMA;tr|A0A088RTT4|A0A088RTT4_9TRYP;tr|E9BJI0|E9BJI0_LEIDB;tr|A4I2Y7|A4I2Y7_LEIIN;tr|E9AZ82|E9AZ82_LEIMU;tr|A4HFV1|A4HFV1_LEIBR;tr|A4HFV4|A4HFV4_LEIBR	tr|E9AZ83|E9AZ83_LEIMU;tr|E9AZ81|E9AZ81_LEIMU;tr|E9ADF9|E9ADF9_LEIMA;tr|E9ADF8|E9ADF8_LEIMA;tr|A0A088RTT4|A0A088RTT4_9TRYP;tr|E9BJI0|E9BJI0_LEIDB;tr|A4I2Y7|A4I2Y7_LEIIN;tr|E9AZ82|E9AZ82_LEIMU;tr|A4HFV1|A4HFV1_LEIBR	4;4;4;4;3;3;3;2;2;1	4;4;4;4;3;3;3;2;2;1	4;4;4;4;3;3;3;2;2;1	>tr|E9AZ83|E9AZ83_LEIMU Glycosomal phosphoenolpyruvate carboxykinase,putative OS=Leishmania mexicana (strain MHOM/GT/2001/U1103) GN=LMXM_27_1810 PE=3 SV=1;>tr|E9AZ81|E9AZ81_LEIMU Glycosomal phosphoenolpyruvate carboxykinase,putative OS=Leishmania mexicana
47266000	40947000	27013000	37434000	33257000	29780000	38278000	46751000	45257000	42761000	18563000	21245000	3	3	3	11.2	11.2	11.2	36.614	0	18.565	261300000	6	tr|E9ADN3|E9ADN3_LEIMA;tr|E9AM47|E9AM47_LEIMU;tr|E9BKH9|E9BKH9_LEIDB;tr|A4I484|A4I484_LEIIN;tr|A4HH33|A4HH33_LEIBR;tr|A0A088SDZ8|A0A088SDZ8_9TRYP	tr|E9ADN3|E9ADN3_LEIMA;tr|E9AM47|E9AM47_LEIMU;tr|E9BKH9|E9BKH9_LEIDB;tr|A4I484|A4I484_LEIIN	3;2;2;2;1;1	3;2;2;2;1;1	3;2;2;2;1;1	>tr|E9ADN3|E9ADN3_LEIMA Uncharacterized protein OS=Leishmania major GN=LMJF_29_0320 PE=4 SV=1;>tr|E9AM47|E9AM47_LEIMU Uncharacterized protein OS=Leishmania mexicana (strain MHOM/GT/2001/U1103) GN=LMXM_08_29_0320 PE=4 SV=1;>tr|E9BKH9|E9BKH9_LEIDB Uncharacte
0	0	1997900	0	0	0	0	0	0	0	0	0	2	1	1	20.7	15.2	15.2	16.543	0	7.5357	1372100	1	tr|E9ADX4|E9ADX4_LEIMA;tr|A5JV96|A5JV96_LEIAM	tr|E9ADX4|E9ADX4_LEIMA;tr|A5JV96|A5JV96_LEIAM	2;1	1;1	1;1	>tr|E9ADX4|E9ADX4_LEIMA Tryparedoxin OS=Leishmania major GN=TXN1 PE=1 SV=1;>tr|A5JV96|A5JV96_LEIAM Cytosolic tryparedoxin OS=Leishmania amazonensis PE=2 SV=1
166290000	194250000	189380000	195800000	202700000	197110000	187610000	196290000	292850000	292940000	175330000	226780000	4	4	0	15	15	0	31.451	0	97.867	1397300000	39	tr|E9B9L7|E9B9L7_LEIDB;tr|E9AG92|E9AG92_LEIIN	tr|E9B9L7|E9B9L7_LEIDB;tr|E9AG92|E9AG92_LEIIN	4;4	4;4	0;0	>tr|E9B9L7|E9B9L7_LEIDB Uncharacterized protein OS=Leishmania donovani (strain BPK282A1) GN=LDBPK_081220 PE=4 SV=1;>tr|E9AG92|E9AG92_LEIIN Uncharacterized protein OS=Leishmania infantum GN=LINJ_08_1220 PE=4 SV=1
0	0	0	4315800	1405200	2195200	0	0	0	0	0	0	1	1	1	6.1	6.1	6.1	30.884	0.0095057	6.1208	4240800	1	tr|Q4QDK6|Q4QDK6_LEIMA;tr|E9BE10|E9BE10_LEIDB;tr|E9ARW6|E9ARW6_LEIMU;tr|E9AGR7|E9AGR7_LEIIN	tr|Q4QDK6|Q4QDK6_LEIMA;tr|E9BE10|E9BE10_LEIDB;tr|E9ARW6|E9ARW6_LEIMU;tr|E9AGR7|E9AGR7_LEIIN	1;1;1;1	1;1;1;1	1;1;1;1	>tr|Q4QDK6|Q4QDK6_LEIMA Putative mitogen-activated protein kinase OS=Leishmania major GN=LMJF_19_0150 PE=4 SV=1;>tr|E9BE10|E9BE10_LEIDB Protein kinase, putative OS=Leishmania donovani (strain BPK282A1) GN=LDBPK_190140 PE=4 SV=1;>tr|E9ARW6|E9ARW6_LEIMU Unch
9392800	7804100	12953000	11743000	12972000	14361000	7934900	6973800	7944400	5555800	6553900	7399900	1	1	1	6.1	6.1	6.1	30.315	0	43.052	65511000	6	tr|Q4QAE7|Q4QAE7_LEIMA;tr|E9BH53|E9BH53_LEIDB;tr|E9AX29|E9AX29_LEIMU;tr|E9AH91|E9AH91_LEIIN	tr|Q4QAE7|Q4QAE7_LEIMA;tr|E9BH53|E9BH53_LEIDB;tr|E9AX29|E9AX29_LEIMU;tr|E9AH91|E9AH91_LEIIN	1;1;1;1	1;1;1;1	1;1;1;1	>tr|Q4QAE7|Q4QAE7_LEIMA Putative lysophospholipase OS=Leishmania major GN=LMJF_24_1840 PE=4 SV=1;>tr|E9BH53|E9BH53_LEIDB Lysophospholipase, putative OS=Leishmania donovani (strain BPK282A1) GN=LDBPK_241910 PE=4 SV=1;>tr|E9AX29|E9AX29_LEIMU Putative lysopho
1116200	1025700	0	0	0	0	0	0	1125200	0	907760	0	2	2	2	9.3	9.3	9.3	33.744	0	14.004	3908400	2	tr|E9AJJ5|E9AJJ5_LEIMU;tr|E9B7H6|E9B7H6_LEIDB;tr|E9ACA7|E9ACA7_LEIMA;tr|A4HRM9|A4HRM9_LEIIN;tr|A0A088RJA2|A0A088RJA2_9TRYP	tr|E9AJJ5|E9AJJ5_LEIMU;tr|E9B7H6|E9B7H6_LEIDB;tr|E9ACA7|E9ACA7_LEIMA;tr|A4HRM9|A4HRM9_LEIIN;tr|A0A088RJA2|A0A088RJA2_9TRYP	2;1;1;1;1	2;1;1;1;1	2;1;1;1;1	>tr|E9AJJ5|E9AJJ5_LEIMU Putative ribosomal RNA processing protein OS=Leishmania mexicana (strain MHOM/GT/2001/U1103) GN=LMXM_02_0320 PE=4 SV=1;>tr|E9B7H6|E9B7H6_LEIDB Ribosomal RNA processing protein, putative OS=Leishmania donovani (strain BPK282A1) GN=LD
0	0	8582900	8014600	13357000	10299000	8148700	10642000	0	0	9386200	0	1	1	1	3.8	3.8	3.8	151.07	0	7.2995	36857000	5	tr|E9AJR2|E9AJR2_LEIMU	tr|E9AJR2|E9AJR2_LEIMU	1	1	1	>tr|E9AJR2|E9AJR2_LEIMU Uncharacterized protein OS=Leishmania mexicana (strain MHOM/GT/2001/U1103) GN=LMXM_03_0270 PE=4 SV=1
617560	700220	681590	325010	716950	806360	0	287770	0	442620	852240	718910	1	1	1	0.8	0.8	0.8	230.86	0.0040241	6.4091	3321400	1	tr|E9AJV2|E9AJV2_LEIMU	tr|E9AJV2|E9AJV2_LEIMU	1	1	1	>tr|E9AJV2|E9AJV2_LEIMU Uncharacterized protein OS=Leishmania mexicana (strain MHOM/GT/2001/U1103) GN=LMXM_03_0690 PE=4 SV=1
6630400	5751000	5546300	0	4864000	5855000	4722300	5983800	7505300	4795700	0	4996900	1	1	1	13.8	13.8	13.8	22.357	0	11.19	35619000	1	tr|E9AKF1|E9AKF1_LEIMU	tr|E9AKF1|E9AKF1_LEIMU	1	1	1	>tr|E9AKF1|E9AKF1_LEIMU Putative uncharacterized protein OS=Leishmania mexicana (strain MHOM/GT/2001/U1103) GN=LMXM_05_0450 PE=4 SV=1
1286600	700150	750090	0	0	0	0	0	0	777030	1457800	0	1	1	1	4.3	4.3	4.3	44.75	0	11.788	3052000	3	tr|E9AKG2|E9AKG2_LEIMU	tr|E9AKG2|E9AKG2_LEIMU	1	1	1	>tr|E9AKG2|E9AKG2_LEIMU Putative uncharacterized protein OS=Leishmania mexicana (strain MHOM/GT/2001/U1103) GN=LMXM_05_0560 PE=4 SV=1
5914400	8826400	9154000	10994000	12284000	19959000	14419000	11483000	5679500	10646000	5925300	4906900	2	2	2	7.5	7.5	7.5	33.35	0	13.685	70390000	4	tr|E9AKI9|E9AKI9_LEIMU;tr|Q4QJB9|Q4QJB9_LEIMA;tr|E9B8H3|E9B8H3_LEIDB;tr|A4HSK5|A4HSK5_LEIIN	tr|E9AKI9|E9AKI9_LEIMU;tr|Q4QJB9|Q4QJB9_LEIMA;tr|E9B8H3|E9B8H3_LEIDB;tr|A4HSK5|A4HSK5_LEIIN	2;1;1;1	2;1;1;1	2;1;1;1	>tr|E9AKI9|E9AKI9_LEIMU Putative methylthioadenosine phosphorylase OS=Leishmania mexicana (strain MHOM/GT/2001/U1103) GN=LMXM_05_0830 PE=3 SV=1;>tr|Q4QJB9|Q4QJB9_LEIMA Putative methylthioadenosine phosphorylase OS=Leishmania major GN=LMJF_05_0830 PE=3 SV=1
34049000	42477000	63607000	82240000	83653000	61259000	33761000	48351000	26248000	20712000	14061000	17545000	7	7	7	16.8	16.8	16.8	74.882	0	197.83	332010000	28	tr|E9AKN1|E9AKN1_LEIMU;tr|Q6SJP6|Q6SJP6_LEIAM;tr|Q4QJ76|Q4QJ76_LEIMA;tr|E9B8L4|E9B8L4_LEIDB;tr|A4HSP6|A4HSP6_LEIIN	tr|E9AKN1|E9AKN1_LEIMU;tr|Q6SJP6|Q6SJP6_LEIAM	7;7;1;1;1	7;7;1;1;1	7;7;1;1;1	>tr|E9AKN1|E9AKN1_LEIMU Putative uncharacterized protein OS=Leishmania mexicana (strain MHOM/GT/2001/U1103) GN=LMXM_06_0030 PE=4 SV=1;>tr|Q6SJP6|Q6SJP6_LEIAM Antigenic WD protein OS=Leishmania amazonensis PE=2 SV=1
31810000	36044000	23442000	20521000	28449000	15803000	42520000	33729000	50971000	49737000	26726000	36921000	3	3	3	14.4	14.4	14.4	20.433	0	18.181	213650000	4	tr|E9AKP0|E9AKP0_LEIMU;tr|Q9U9R3|Q9U9R3_LEIDO;tr|Q4QJ67|Q4QJ67_LEIMA;tr|E9B8M3|E9B8M3_LEIDB;tr|A4HSQ3|A4HSQ3_LEIIN;tr|A4H4H8|A4H4H8_LEIBR	tr|E9AKP0|E9AKP0_LEIMU	3;1;1;1;1;1	3;1;1;1;1;1	3;1;1;1;1;1	>tr|E9AKP0|E9AKP0_LEIMU Peptidyl-prolyl cis-trans isomerase OS=Leishmania mexicana (strain MHOM/GT/2001/U1103) GN=LMXM_06_0120 PE=3 SV=1
52455000	50467000	54554000	59084000	67828000	68613000	80848000	105310000	118050000	111460000	64231000	61062000	3	3	1	26.3	26.3	10.5	14.982	0	65.371	512340000	23	tr|E9AKY4|E9AKY4_LEIMU	tr|E9AKY4|E9AKY4_LEIMU	3	3	1	>tr|E9AKY4|E9AKY4_LEIMU Protein disulfide isomerase OS=Leishmania mexicana (strain MHOM/GT/2001/U1103) GN=LMXM_06_1050 PE=4 SV=1
1173800	936620	797450	889790	825290	0	0	268490	439550	0	901390	0	1	1	1	4.4	4.4	4.4	49.627	0.0021142	6.688	3903800	2	tr|E9ALI8|E9ALI8_LEIMU	tr|E9ALI8|E9ALI8_LEIMU	1	1	1	>tr|E9ALI8|E9ALI8_LEIMU Putative aspartyl aminopeptidase OS=Leishmania mexicana (strain MHOM/GT/2001/U1103) GN=LMXM_08_29_2360 PE=3 SV=1
6163600	2828400	2870500	0	3859200	3258200	2455400	0	0	1488800	0	2406400	1	1	1	15.2	15.2	15.2	20.966	0	12.596	17281000	5	tr|E9ALJ0|E9ALJ0_LEIMU	tr|E9ALJ0|E9ALJ0_LEIMU	1	1	1	>tr|E9ALJ0|E9ALJ0_LEIMU Uncharacterized protein OS=Leishmania mexicana (strain MHOM/GT/2001/U1103) GN=LMXM_08_29_2340 PE=4 SV=1
23256000	14545000	16090000	11196000	17751000	17808000	17135000	13003000	19840000	14290000	25928000	17051000	3	3	3	12.6	12.6	12.6	49.863	0	20.719	116460000	15	tr|E9ALK7|E9ALK7_LEIMU;tr|E9BL24|E9BL24_LEIDB;tr|E9AE78|E9AE78_LEIMA;tr|A4I4S5|A4I4S5_LEIIN;tr|A4HHL6|A4HHL6_LEIBR;tr|A0A088RWA1|A0A088RWA1_9TRYP	tr|E9ALK7|E9ALK7_LEIMU;tr|E9BL24|E9BL24_LEIDB;tr|E9AE78|E9AE78_LEIMA;tr|A4I4S5|A4I4S5_LEIIN	3;2;2;2;1;1	3;2;2;2;1;1	3;2;2;2;1;1	>tr|E9ALK7|E9ALK7_LEIMU Putative rab-GDP dissociation inhibitor OS=Leishmania mexicana (strain MHOM/GT/2001/U1103) GN=LMXM_08_29_2160 PE=4 SV=1;>tr|E9BL24|E9BL24_LEIDB Rab-GDP dissociation inhibitor, putative OS=Leishmania donovani (strain BPK282A1) GN=LDB
19779000	15587000	23662000	19764000	15683000	15239000	16344000	21094000	12635000	21270000	12970000	18256000	6	6	6	19.1	19.1	19.1	68.576	0	65.962	124550000	10	tr|E9ALU2|E9ALU2_LEIMU;tr|E9BKT6|E9BKT6_LEIDB;tr|E9ADY9|E9ADY9_LEIMA;tr|A4I4I8|A4I4I8_LEIIN;tr|A4HHE2|A4HHE2_LEIBR;tr|A0A088RXT2|A0A088RXT2_9TRYP	tr|E9ALU2|E9ALU2_LEIMU;tr|E9BKT6|E9BKT6_LEIDB;tr|E9ADY9|E9ADY9_LEIMA;tr|A4I4I8|A4I4I8_LEIIN	6;4;4;4;1;1	6;4;4;4;1;1	6;4;4;4;1;1	>tr|E9ALU2|E9ALU2_LEIMU Putative carnitine/choline acetyltransferase OS=Leishmania mexicana (strain MHOM/GT/2001/U1103) GN=LMXM_08_29_1310 PE=3 SV=1;>tr|E9BKT6|E9BKT6_LEIDB Carnitine/choline acetyltransferase, putative OS=Leishmania donovani (strain BPK282
4071700	4110600	0	0	0	0	0	1896600	2114400	2690100	0	2021600	1	1	1	2.9	2.9	2.9	79.692	0	7.8358	11308000	2	tr|E9ALU9|E9ALU9_LEIMU	tr|E9ALU9|E9ALU9_LEIMU	1	1	1	>tr|E9ALU9|E9ALU9_LEIMU Uncharacterized protein OS=Leishmania mexicana (strain MHOM/GT/2001/U1103) GN=LMXM_08_29_1240 PE=4 SV=1
26858000	30098000	27608000	30198000	24825000	21306000	17968000	20265000	28581000	36906000	28545000	28882000	3	3	3	11	11	11	49.172	0	110.72	185990000	25	tr|E9ALY9|E9ALY9_LEIMU;tr|E9BKN9|E9BKN9_LEIDB;tr|E9ADU1|E9ADU1_LEIMA;tr|A7LBL4|A7LBL4_LEIDO;tr|A4I4E1|A4I4E1_LEIIN	tr|E9ALY9|E9ALY9_LEIMU	3;1;1;1;1	3;1;1;1;1	3;1;1;1;1	>tr|E9ALY9|E9ALY9_LEIMU Putative guanine deaminase OS=Leishmania mexicana (strain MHOM/GT/2001/U1103) GN=LMXM_08_29_0867 PE=4 SV=1
71512000	78699000	75370000	61656000	97214000	77618000	229880000	218730000	329450000	410370000	159360000	194920000	7	7	7	18.8	18.8	18.8	37.2	0	55.068	1028200000	43	tr|Q25319|Q25319_LEIME;tr|E9ALZ5|E9ALZ5_LEIMU;tr|Q9GQN7|Q9GQN7_LEICH;tr|Q9GQM5|Q9GQM5_LEIDO;tr|Q8WT30|Q8WT30_LEIIN;tr|E9BKN2|E9BKN2_LEIDB;tr|A4I4D6|A4I4D6_LEIIN;tr|K4NQ58|K4NQ58_LEIDO;tr|P90627|P90627_LEIMA;tr|E9ADT5|E9ADT5_LEIMA	tr|Q25319|Q25319_LEIME;tr|E9ALZ5|E9ALZ5_LEIMU	7;7;3;3;3;3;3;3;1;1	7;7;3;3;3;3;3;3;1;1	7;7;3;3;3;3;3;3;1;1	>tr|Q25319|Q25319_LEIME Cathepsin B-like enzyme OS=Leishmania mexicana GN=lmcpc PE=3 SV=1;>tr|E9ALZ5|E9ALZ5_LEIMU Cysteine peptidase C (CPC) OS=Leishmania mexicana (strain MHOM/GT/2001/U1103) GN=LMXM_08_29_0820 PE=3 SV=1
17030000	12719000	19370000	12311000	15137000	12205000	9736100	9405000	12086000	17488000	6747500	7776600	2	2	2	27.3	27.3	27.3	15.689	0	13.975	94546000	4	tr|E9AM28|E9AM28_LEIMU;tr|E9BKJ8|E9BKJ8_LEIDB;tr|E9ADQ2|E9ADQ2_LEIMA;tr|A4I4A3|A4I4A3_LEIIN;tr|Q2QKR1|Q2QKR1_LEIDO	tr|E9AM28|E9AM28_LEIMU;tr|E9BKJ8|E9BKJ8_LEIDB;tr|E9ADQ2|E9ADQ2_LEIMA;tr|A4I4A3|A4I4A3_LEIIN;tr|Q2QKR1|Q2QKR1_LEIDO	2;1;1;1;1	2;1;1;1;1	2;1;1;1;1	>tr|E9AM28|E9AM28_LEIMU Cofilin-like protein OS=Leishmania mexicana (strain MHOM/GT/2001/U1103) GN=LMXM_08_29_0510 PE=4 SV=1;>tr|E9BKJ8|E9BKJ8_LEIDB Cofilin-like protein OS=Leishmania donovani (strain BPK282A1) GN=LDBPK_290520 PE=4 SV=1;>tr|E9ADQ2|E9ADQ2_L
109440000	101760000	74663000	66531000	59383000	66336000	64767000	77479000	85605000	78538000	63993000	58189000	2	2	2	2.5	2.5	2.5	114.94	0	13.276	566710000	1	tr|E9AM77|E9AM77_LEIMU;tr|E9BKE9|E9BKE9_LEIDB;tr|E9ADK4|E9ADK4_LEIMA;tr|A4I439|A4I439_LEIIN;tr|A4HH10|A4HH10_LEIBR;tr|A0A088RUW0|A0A088RUW0_9TRYP	tr|E9AM77|E9AM77_LEIMU;tr|E9BKE9|E9BKE9_LEIDB;tr|E9ADK4|E9ADK4_LEIMA;tr|A4I439|A4I439_LEIIN;tr|A4HH10|A4HH10_LEIBR;tr|A0A088RUW0|A0A088RUW0_9TRYP	2;1;1;1;1;1	2;1;1;1;1;1	2;1;1;1;1;1	>tr|E9AM77|E9AM77_LEIMU Transcription factor-like protein OS=Leishmania mexicana (strain MHOM/GT/2001/U1103) GN=LMXM_08_29_0020 PE=4 SV=1;>tr|E9BKE9|E9BKE9_LEIDB Transcription factor-like protein OS=Leishmania donovani (strain BPK282A1) GN=LDBPK_290020 PE=
5339200	4282600	2709700	0	4079900	3969000	7047400	7671800	6306400	10402000	3205200	3307000	2	2	2	7	7	7	26.519	0	12.483	38195000	3	tr|E9AMA8|E9AMA8_LEIMU	tr|E9AMA8|E9AMA8_LEIMU	2	2	2	>tr|E9AMA8|E9AMA8_LEIMU Superoxide dismutase OS=Leishmania mexicana (strain MHOM/GT/2001/U1103) GN=LMXM_08_0290 PE=3 SV=1
78984000	89738000	68304000	74986000	35401000	41885000	32360000	44286000	60024000	64789000	42551000	46708000	3	3	3	15.3	15.3	15.3	24.55	0	21.492	420050000	12	tr|E9AMB1|E9AMB1_LEIMU;tr|Q4QID7|Q4QID7_LEIMA;tr|E9B9D8|E9B9D8_LEIDB;tr|A4HTI3|A4HTI3_LEIIN	tr|E9AMB1|E9AMB1_LEIMU;tr|Q4QID7|Q4QID7_LEIMA	3;2;1;1	3;2;1;1	3;2;1;1	>tr|E9AMB1|E9AMB1_LEIMU Putative mitochondrial associated ribonuclease OS=Leishmania mexicana (strain MHOM/GT/2001/U1103) GN=LMXM_08_0320 PE=4 SV=1;>tr|Q4QID7|Q4QID7_LEIMA Putative mitochondrial associated ribonuclease OS=Leishmania major GN=LMJF_08_0320 P
5844800	1851900	2479300	2712600	1961100	0	0	1178700	1930000	1773300	1578200	2046700	1	1	1	7.4	7.4	7.4	42.701	0	11.199	14612000	1	tr|E9AMG3|E9AMG3_LEIMU	tr|E9AMG3|E9AMG3_LEIMU	1	1	1	>tr|E9AMG3|E9AMG3_LEIMU Mitochondrial DNA polymerase beta OS=Leishmania mexicana (strain MHOM/GT/2001/U1103) GN=LMXM_08_0890 PE=4 SV=1
6686900	7337100	0	7008600	9530700	10576000	8087800	0	11629000	11642000	7241300	7595400	4	2	2	16.8	6.3	6.3	25.995	0	10.806	57230000	2	tr|E9AMJ6|E9AMJ6_LEIMU	tr|E9AMJ6|E9AMJ6_LEIMU	4	2	2	>tr|E9AMJ6|E9AMJ6_LEIMU Uncharacterized protein OS=Leishmania mexicana (strain MHOM/GT/2001/U1103) GN=LMXM_08_1225 PE=4 SV=1
11583000	13731000	19424000	25834000	10159000	12172000	10689000	10633000	13014000	20542000	24744000	17578000	1	1	1	2.9	2.9	2.9	65.756	0	43.119	103150000	13	tr|E9AML1|E9AML1_LEIMU	tr|E9AML1|E9AML1_LEIMU	1	1	1	>tr|E9AML1|E9AML1_LEIMU Uncharacterized protein OS=Leishmania mexicana (strain MHOM/GT/2001/U1103) GN=LMXM_09_0100 PE=4 SV=1
4428600	4559700	2588400	1701500	3264200	2446100	2429000	3703900	1896900	3700500	1919300	2579500	2	2	2	33.3	33.3	33.3	15.426	0	17.83	22589000	7	tr|Q4QHV7|Q4QHV7_LEIMA;tr|E9AMR8|E9AMR8_LEIMU;tr|E9B9V9|E9B9V9_LEIDB;tr|A4HTY8|A4HTY8_LEIIN;tr|A0A088RLB6|A0A088RLB6_9TRYP;tr|A4H5P8|A4H5P8_LEIBR	tr|Q4QHV7|Q4QHV7_LEIMA;tr|E9AMR8|E9AMR8_LEIMU;tr|E9B9V9|E9B9V9_LEIDB;tr|A4HTY8|A4HTY8_LEIIN;tr|A0A088RLB6|A0A088RLB6_9TRYP;tr|A4H5P8|A4H5P8_LEIBR	2;2;1;1;1;1	2;2;1;1;1;1	2;2;1;1;1;1	>tr|Q4QHV7|Q4QHV7_LEIMA Putative prefoldin subunit 2 OS=Leishmania major GN=LMJF_09_0670 PE=4 SV=1;>tr|E9AMR8|E9AMR8_LEIMU Putative prefoldin subunit 2 OS=Leishmania mexicana (strain MHOM/GT/2001/U1103) GN=LMXM_09_0670 PE=4 SV=1;>tr|E9B9V9|E9B9V9_LEIDB Pre
223390	309780	272700	176770	214810	270450	0	0	0	0	0	252730	1	1	1	2.8	2.8	2.8	67.39	0.0058252	6.2132	1120300	1	tr|E9AMV3|E9AMV3_LEIMU	tr|E9AMV3|E9AMV3_LEIMU	1	1	1	>tr|E9AMV3|E9AMV3_LEIMU Uncharacterized protein OS=Leishmania mexicana (strain MHOM/GT/2001/U1103) GN=LMXM_09_1010 PE=4 SV=1
9317200	9058200	0	5442100	0	0	0	0	8326500	8659200	0	0	1	1	1	5	5	5	26.891	0.0022124	6.9154	28879000	2	tr|E9AMW3|E9AMW3_LEIMU	tr|E9AMW3|E9AMW3_LEIMU	1	1	1	>tr|E9AMW3|E9AMW3_LEIMU Mitochondrial RNA binding protein 2 OS=Leishmania mexicana (strain MHOM/GT/2001/U1103) GN=LMXM_09_1120 PE=4 SV=1
136500000	168980000	133640000	127990000	107750000	138020000	337800000	390610000	471310000	513020000	330620000	335130000	6	6	6	12.5	12.5	12.5	69.024	0	68.075	1665700000	49	tr|E9AN56|E9AN56_LEIMU;tr|E9AN53|E9AN53_LEIMU;tr|E9AN55|E9AN55_LEIMU;tr|E9AN57|E9AN57_LEIMU;tr|E9AN54|E9AN54_LEIMU;sp|P43150|GP63_LEIME;sp|Q27673|GP63_LEIAM;tr|Q9U947|Q9U947_LEIIN;tr|Q9U946|Q9U946_LEIIN;tr|Q9U945|Q9U945_LEIIN;tr|Q9U944|Q9U944_LEIIN;tr|E8NHL1|E8NHL1_LEIMU;tr|Q3C0M5|Q3C0M5_9TRYP;tr|Q967C0|Q967C0_LEIDO;tr|Q968U1|Q968U1_LEIDO;tr|Q967B1|Q967B1_LEIDO;tr|Q967C4|Q967C4_LEIDO;tr|Q967B5|Q9…	tr|E9AN56|E9AN56_LEIMU;tr|E9AN53|E9AN53_LEIMU;tr|E9AN55|E9AN55_LEIMU;tr|E9AN57|E9AN57_LEIMU;tr|E9AN54|E9AN54_LEIMU;sp|P43150|GP63_LEIME	6;6;4;3;3;3;2;1;1;1;1;1;1;1;1;1;1;1;1;1;1;1;1;1;1;1;1;1;1;1;1;1;1;1;1;1;1;1;1;1;1;1;1;1;1;1;1;1;1;1;1;1;1;1;1;1;1;1;1;1;1;1;1;1;1;1;1;1;1;1;1;1;1;1;1;1;1;1;1;1;1;1;1;1;1;1	6;6;4;3;3;3;2;1;1;1;1;1;1;1;1;1;1;1;1;1;1;1;1;1;1;1;1;1;1;1;1;1;1;1;1;1;1;1;1;1;1;1;1;1;1;1;1;1;1;1;1;1;1;1;1;1;1;1;1;1;1;1;1;1;1;1;1;1;1;1;1;1;1;1;1;1;1;1;1;1;1;1;1;1;1;1	6;6;4;3;3;3;2;1;1;1;1;1;1;1;1;1;1;1;1;1;1;1;1;1;1;1;1;1;1;1;1;1;1;1;1;1;1;1;1;1;1;1;1;1;1;1;1;1;1;1;1;1;1;1;1;1;1;1;1;1;1;1;1;1;1;1;1;1;1;1;1;1;1;1;1;1;1;1;1;1;1;1;1;1;1;1	>tr|E9AN56|E9AN56_LEIMU GP63, leishmanolysin OS=Leishmania mexicana (strain MHOM/GT/2001/U1103) GN=LMXM_10_0465 PE=4 SV=1;>tr|E9AN53|E9AN53_LEIMU GP63, leishmanolysin OS=Leishmania mexicana (strain MHOM/GT/2001/U1103) GN=LMXM_10_0460 PE=4 SV=1;>tr|E9AN55|E
16287000	11589000	5664900	6275200	4562300	6306600	6920100	6507100	3649400	4351600	7920000	0	1	1	1	16.9	16.9	16.9	13.957	0	323.31	53464000	12	tr|E9AN95|E9AN95_LEIMU	tr|E9AN95|E9AN95_LEIMU	1	1	1	>tr|E9AN95|E9AN95_LEIMU Putative nuclear transport factor 2 OS=Leishmania mexicana (strain MHOM/GT/2001/U1103) GN=LMXM_10_0850 PE=4 SV=1
40094000	51986000	8855200	9082600	22859000	19596000	39674000	31415000	7766200	9869600	22894000	8735500	1	1	1	10.1	10.1	10.1	14.52	0	10.661	176860000	5	tr|Q9NL78|Q9NL78_LEIAM;tr|Q9NL77|Q9NL77_LEIAM;tr|E9AQL5|E9AQL5_LEIMU;tr|E9AN97|E9AN97_LEIMU	tr|Q9NL78|Q9NL78_LEIAM;tr|Q9NL77|Q9NL77_LEIAM;tr|E9AQL5|E9AQL5_LEIMU;tr|E9AN97|E9AN97_LEIMU	1;1;1;1	1;1;1;1	1;1;1;1	>tr|Q9NL78|Q9NL78_LEIAM Histone H3 OS=Leishmania amazonensis GN=Histone H3.1 PE=4 SV=1;>tr|Q9NL77|Q9NL77_LEIAM Histone H3 OS=Leishmania amazonensis GN=Histone H3.2 PE=4 SV=1;>tr|E9AQL5|E9AQL5_LEIMU Histone H3 OS=Leishmania mexicana (strain MHOM/GT/2001/U11
19165000	20989000	26999000	20307000	20261000	20519000	27400000	27112000	72826000	51623000	15344000	17934000	2	2	2	13.4	13.4	13.4	174.4	0	19.232	195600000	10	tr|E9ANF3|E9ANF3_LEIMU	tr|E9ANF3|E9ANF3_LEIMU	2	2	2	>tr|E9ANF3|E9ANF3_LEIMU Putative uncharacterized protein OS=Leishmania mexicana (strain MHOM/GT/2001/U1103) GN=LMXM_11_0070 PE=4 SV=1
26768000	22587000	16583000	18202000	17929000	18253000	26460000	15341000	23719000	18556000	19154000	19446000	2	2	2	7.7	7.7	7.7	56.931	0	18.018	146190000	20	tr|E9ANK8|E9ANK8_LEIMU;tr|E9ANK7|E9ANK7_LEIMU	tr|E9ANK8|E9ANK8_LEIMU;tr|E9ANK7|E9ANK7_LEIMU	2;1	2;1	2;1	>tr|E9ANK8|E9ANK8_LEIMU Putative aminopeptidase (Metallo-peptidase, clan mf, family m17) OS=Leishmania mexicana (strain MHOM/GT/2001/U1103) GN=LMXM_11_0630 PE=4 SV=1;>tr|E9ANK7|E9ANK7_LEIMU Putative aminopeptidase OS=Leishmania mexicana (strain MHOM/GT/200
7527200	6221400	6340600	5702100	0	5711800	5737600	0	6544000	4939300	5758900	7335400	1	1	1	3.7	3.7	3.7	37.464	0	9.6932	35995000	1	tr|E9ANN2|E9ANN2_LEIMU	tr|E9ANN2|E9ANN2_LEIMU	1	1	1	>tr|E9ANN2|E9ANN2_LEIMU Putative uncharacterized protein OS=Leishmania mexicana (strain MHOM/GT/2001/U1103) GN=LMXM_11_0880 PE=4 SV=1
21276000	21500000	17283000	17710000	15288000	13850000	15547000	14450000	34298000	18415000	25622000	16959000	2	2	2	11	11	11	30.501	0	17.012	134710000	10	tr|E9ANS8|E9ANS8_LEIMU;tr|Q4QGU1|Q4QGU1_LEIMA;tr|E9BAX6|E9BAX6_LEIDB;tr|A4HV47|A4HV47_LEIIN;tr|A4H6R7|A4H6R7_LEIBR;tr|A0A088S4D1|A0A088S4D1_9TRYP	tr|E9ANS8|E9ANS8_LEIMU;tr|Q4QGU1|Q4QGU1_LEIMA;tr|E9BAX6|E9BAX6_LEIDB;tr|A4HV47|A4HV47_LEIIN;tr|A4H6R7|A4H6R7_LEIBR;tr|A0A088S4D1|A0A088S4D1_9TRYP	2;1;1;1;1;1	2;1;1;1;1;1	2;1;1;1;1;1	>tr|E9ANS8|E9ANS8_LEIMU Proteasome subunit beta type OS=Leishmania mexicana (strain MHOM/GT/2001/U1103) GN=LMXM_12_0030 PE=3 SV=1;>tr|Q4QGU1|Q4QGU1_LEIMA Proteasome subunit beta type OS=Leishmania major GN=LMJF_12_0030 PE=3 SV=1;>tr|E9BAX6|E9BAX6_LEIDB Pro
85436000	84067000	69314000	102430000	66857000	78469000	145270000	156030000	228620000	210580000	187840000	127770000	7	7	6	18.7	18.7	17.4	67.065	0	43.364	852070000	20	tr|E9ANY1|E9ANY1_LEIMU;tr|Q4QGN9|Q4QGN9_LEIMA;tr|Q3C165|Q3C165_LEIIN;tr|Q3C164|Q3C164_LEIDO;tr|Q2PDE6|Q2PDE6_LEIDO;tr|Q2PDE4|Q2PDE4_LEIIN;tr|Q2PDE2|Q2PDE2_LEIIN;tr|Q2PDD5|Q2PDD5_LEIDO;tr|Q2PDD4|Q2PDD4_LEIDO;tr|E9AGE1|E9AGE1_LEIIN;tr|A0A0R4J9A9|A0A0R4J9A9_LEIDB;sp|P42861|G6PI_LEIME;tr|I7HP99|I7HP99_9TRYP;tr|Q4GZT7|Q4GZT7_9TRYP;tr|A7UFI5|A7UFI5_9TRYP;tr|A7UFI4|A7UFI4_9TRYP;tr|A7UFI3|A7UFI3_LEIGU;tr…	tr|E9ANY1|E9ANY1_LEIMU;tr|Q4QGN9|Q4QGN9_LEIMA;tr|Q3C165|Q3C165_LEIIN;tr|Q3C164|Q3C164_LEIDO;tr|Q2PDE6|Q2PDE6_LEIDO;tr|Q2PDE4|Q2PDE4_LEIIN;tr|Q2PDE2|Q2PDE2_LEIIN;tr|Q2PDD5|Q2PDD5_LEIDO;tr|Q2PDD4|Q2PDD4_LEIDO;tr|E9AGE1|E9AGE1_LEIIN;tr|A0A0R4J9A9|A0A0R4J9A9_LEIDB;sp|P42861|G6PI_LEIME	7;5;5;5;5;5;5;5;5;5;5;4;3;3;3;3;3;3;3;3;1;1	7;5;5;5;5;5;5;5;5;5;5;4;3;3;3;3;3;3;3;3;1;1	6;4;4;4;4;4;4;4;4;4;4;3;3;3;2;2;2;2;2;2;1;1	>tr|E9ANY1|E9ANY1_LEIMU Glucose-6-phosphate isomerase OS=Leishmania mexicana (strain MHOM/GT/2001/U1103) GN=LMXM_12_0530 PE=3 SV=1;>tr|Q4QGN9|Q4QGN9_LEIMA Glucose-6-phosphate isomerase OS=Leishmania major GN=PGI PE=3 SV=1;>tr|Q3C165|Q3C165_LEIIN Glucose-6-
6044000	4083700	2952500	2431800	5789000	4529500	2813700	1745400	2153900	2844200	4144000	4110000	2	2	2	8.1	8.1	8.1	41.405	0	20.476	22824000	7	tr|E9AP13|E9AP13_LEIMU;tr|A4H6Z3|A4H6Z3_LEIBR;tr|A0A088RKE3|A0A088RKE3_9TRYP	tr|E9AP13|E9AP13_LEIMU;tr|A4H6Z3|A4H6Z3_LEIBR;tr|A0A088RKE3|A0A088RKE3_9TRYP	2;1;1	2;1;1	2;1;1	>tr|E9AP13|E9AP13_LEIMU NADH:flavin oxidoreductase/NADH oxidase,putative OS=Leishmania mexicana (strain MHOM/GT/2001/U1103) GN=LMXM_12_1130 PE=4 SV=1;>tr|A4H6Z3|A4H6Z3_LEIBR Putative NADH:flavin oxidoreductase/NADH oxidase OS=Leishmania braziliensis GN=LBR
9420800	0	3224700	0	0	0	3548100	0	0	0	0	2554000	1	1	1	2.6	2.6	2.6	57.25	0.0023041	7.1902	14504000	1	tr|E9AP43|E9AP43_LEIMU	tr|E9AP43|E9AP43_LEIMU	1	1	1	>tr|E9AP43|E9AP43_LEIMU Putative carboxypeptidase (Metallo-peptidase, clan ma(E), family 32) OS=Leishmania mexicana (strain MHOM/GT/2001/U1103) GN=LMXM_13_0090 PE=4 SV=1
16914000	8314000	8224900	15488000	11126000	10624000	10961000	9307500	9168400	12703000	14618000	10271000	4	4	4	7.2	7.2	7.2	83.596	0	27.298	83972000	12	tr|E9AP54|E9AP54_LEIMU	tr|E9AP54|E9AP54_LEIMU	4	4	4	>tr|E9AP54|E9AP54_LEIMU Putative uncharacterized protein OS=Leishmania mexicana (strain MHOM/GT/2001/U1103) GN=LMXM_13_0200 PE=4 SV=1
11595000	11661000	28037000	33127000	45663000	53593000	0	0	0	0	0	0	1	1	1	10.7	10.7	10.7	13.323	0	66.655	112870000	10	tr|E9AP69|E9AP69_LEIMU	tr|E9AP69|E9AP69_LEIMU	1	1	1	>tr|E9AP69|E9AP69_LEIMU Putative uncharacterized protein OS=Leishmania mexicana (strain MHOM/GT/2001/U1103) GN=LMXM_13_0450 PE=4 SV=1
2195100	2710300	1286900	1893300	0	2847000	1278800	0	0	0	0	2457400	1	1	1	1.9	1.9	1.9	122.02	0.0021053	6.6798	9334800	1	tr|E9APD4|E9APD4_LEIMU	tr|E9APD4|E9APD4_LEIMU	1	1	1	>tr|E9APD4|E9APD4_LEIMU Putative leucyl-tRNA synthetase OS=Leishmania mexicana (strain MHOM/GT/2001/U1103) GN=LMXM_13_1100 PE=3 SV=1
34601000	43425000	27407000	29503000	22176000	31008000	17566000	19872000	25648000	30526000	40530000	35337000	3	3	3	10.7	10.7	10.7	536.11	0	35.981	205350000	11	tr|E9APV6|E9APV6_LEIMU	tr|E9APV6|E9APV6_LEIMU	3	3	3	>tr|E9APV6|E9APV6_LEIMU Kinesin-like protein OS=Leishmania mexicana (strain MHOM/GT/2001/U1103) GN=LMXM_14_1100 PE=3 SV=1
108420000	126260000	124890000	150640000	110470000	115400000	116320000	131620000	216920000	179400000	122600000	147400000	8	8	8	19.4	19.4	19.4	58.19	0	79.974	926920000	60	tr|Q95PT4|Q95PT4_LEIME;tr|E9APY4|E9APY4_LEIMU;tr|O00815|O00815_LEIAM;tr|E9BC27|E9BC27_LEIDB;tr|A4HW82|A4HW82_LEIIN;tr|Q4QFJ8|Q4QFJ8_LEIMA	tr|Q95PT4|Q95PT4_LEIME;tr|E9APY4|E9APY4_LEIMU;tr|O00815|O00815_LEIAM	8;8;8;3;3;3	8;8;8;3;3;3	8;8;8;3;3;3	>tr|Q95PT4|Q95PT4_LEIME Myo-inositol-1-phosphate synthase OS=Leishmania mexicana GN=ino1 PE=4 SV=1;>tr|E9APY4|E9APY4_LEIMU Myo-inositol-1-phosphate synthase OS=Leishmania mexicana (strain MHOM/GT/2001/U1103) GN=LMXM_14_1360 PE=4 SV=1;>tr|O00815|O00815_LEIA
112210000	158700000	80219000	84081000	66470000	88716000	114460000	89898000	131910000	97883000	120990000	100670000	5	5	5	6.3	6.3	6.3	108.73	0	40.574	758550000	29	tr|E9APZ2|E9APZ2_LEIMU;tr|Q4QFI9|Q4QFI9_LEIMA	tr|E9APZ2|E9APZ2_LEIMU	5;1	5;1	5;1	>tr|E9APZ2|E9APZ2_LEIMU Putative uncharacterized protein OS=Leishmania mexicana (strain MHOM/GT/2001/U1103) GN=LMXM_14_1440 PE=4 SV=1
290160000	306340000	15169000	19718000	111260000	52954000	141120000	134860000	28855000	54408000	34261000	32124000	4	4	1	40	40	12	11.272	0	32.103	851520000	12	tr|E9APZ8|E9APZ8_LEIMU;tr|Q9U9A5|Q9U9A5_LEITA;tr|E9ASB9|E9ASB9_LEIMU;tr|A4H399|A4H399_LEIBR;tr|A4HD43|A4HD43_LEIBR;tr|A0A088RRX5|A0A088RRX5_9TRYP;tr|C9EIA0|C9EIA0_LEIDO	tr|E9APZ8|E9APZ8_LEIMU;tr|Q9U9A5|Q9U9A5_LEITA;tr|E9ASB9|E9ASB9_LEIMU;tr|A4H399|A4H399_LEIBR;tr|A4HD43|A4HD43_LEIBR;tr|A0A088RRX5|A0A088RRX5_9TRYP	4;3;3;3;2;2;1	4;3;3;3;2;2;1	1;1;1;1;1;1;1	>tr|E9APZ8|E9APZ8_LEIMU Histone H4 OS=Leishmania mexicana (strain MHOM/GT/2001/U1103) GN=LMXM_15_0010 PE=3 SV=1;>tr|Q9U9A5|Q9U9A5_LEITA Histone H4 OS=Leishmania tarentolae PE=2 SV=1;>tr|E9ASB9|E9ASB9_LEIMU Histone H4 OS=Leishmania mexicana (strain MHOM/GT/
13763000	12763000	24978000	31553000	23690000	19718000	18201000	13898000	26570000	22231000	16087000	16102000	3	3	3	22.5	22.5	22.5	21.244	0	18.999	149390000	16	tr|E9AQ29|E9AQ29_LEIMU;tr|Q4QFF2|Q4QFF2_LEIMA;tr|E9BC74|E9BC74_LEIDB;tr|A4HWD0|A4HWD0_LEIIN;tr|A4HWC9|A4HWC9_LEIIN;sp|Q25423|P18_LEITA	tr|E9AQ29|E9AQ29_LEIMU	3;1;1;1;1;1	3;1;1;1;1;1	3;1;1;1;1;1	>tr|E9AQ29|E9AQ29_LEIMU Ribonucleoprotein p18, mitochondrial,putative OS=Leishmania mexicana (strain MHOM/GT/2001/U1103) GN=LMXM_15_0275 PE=4 SV=1
88385000	44069000	38686000	54883000	51969000	45113000	57702000	59830000	71026000	77174000	45694000	50597000	5	5	5	18.5	18.5	18.5	36.976	0	35.675	394510000	13	tr|E9AQN5|E9AQN5_LEIMU;tr|Q4QEU3|Q4QEU3_LEIMA;tr|E9BCS9|E9BCS9_LEIDB;tr|A4HWX3|A4HWX3_LEIIN;tr|A4H8J8|A4H8J8_LEIBR;tr|A0A088RLK9|A0A088RLK9_9TRYP	tr|E9AQN5|E9AQN5_LEIMU	5;2;2;2;1;1	5;2;2;2;1;1	5;2;2;2;1;1	>tr|E9AQN5|E9AQN5_LEIMU Transaldolase OS=Leishmania mexicana (strain MHOM/GT/2001/U1103) GN=LMXM_16_0760 PE=3 SV=1
15234000	17366000	15234000	19672000	12093000	12366000	16596000	11075000	16041000	15515000	23644000	16989000	2	2	2	16	16	16	15.644	0	21.433	112810000	8	tr|E9AR03|E9AR03_LEIMU	tr|E9AR03|E9AR03_LEIMU	2	2	2	>tr|E9AR03|E9AR03_LEIMU Putative uncharacterized protein OS=Leishmania mexicana (strain MHOM/GT/2001/U1103) GN=LMXM_17_0340 PE=4 SV=1
6179000	3755800	2191200	3369700	1183300	1366300	2029300	2135000	3257800	4159000	2835800	2845500	3	3	3	16.2	16.2	16.2	38.588	0	28.518	23032000	15	tr|E9ARF8|E9ARF8_LEIMU;tr|E9BDK2|E9BDK2_LEIDB;tr|A4HXP7|A4HXP7_LEIIN	tr|E9ARF8|E9ARF8_LEIMU	3;1;1	3;1;1	3;1;1	>tr|E9ARF8|E9ARF8_LEIMU Uncharacterized protein OS=Leishmania mexicana (strain MHOM/GT/2001/U1103) GN=LMXM_18_0210 PE=4 SV=1
26287000	23010000	19990000	17085000	23277000	23362000	21714000	25949000	38046000	63085000	32645000	31182000	4	4	4	7.8	7.8	7.8	97.47	0	30.197	196680000	6	tr|E9ARI8|E9ARI8_LEIMU;tr|E9BDN2|E9BDN2_LEIDB;tr|A4HXS6|A4HXS6_LEIIN;tr|Q4QDZ1|Q4QDZ1_LEIMA;tr|A0A0B4ULA0|A0A0B4ULA0_LEIDO;tr|A0A0B4UL31|A0A0B4UL31_LEIMA;tr|A0A0B4UKF2|A0A0B4UKF2_LEIIN;tr|A4H9F9|A4H9F9_LEIBR;tr|A0A088RPU4|A0A088RPU4_9TRYP	tr|E9ARI8|E9ARI8_LEIMU;tr|E9BDN2|E9BDN2_LEIDB;tr|A4HXS6|A4HXS6_LEIIN;tr|Q4QDZ1|Q4QDZ1_LEIMA	4;3;3;2;1;1;1;1;1	4;3;3;2;1;1;1;1;1	4;3;3;2;1;1;1;1;1	>tr|E9ARI8|E9ARI8_LEIMU Aconitate hydratase OS=Leishmania mexicana (strain MHOM/GT/2001/U1103) GN=LMXM_18_0510 PE=3 SV=1;>tr|E9BDN2|E9BDN2_LEIDB Aconitate hydratase OS=Leishmania donovani (strain BPK282A1) GN=LDBPK_180510 PE=3 SV=1;>tr|A4HXS6|A4HXS6_LEIIN
29604000	31212000	61951000	70627000	41702000	49650000	20037000	12641000	19205000	15520000	24563000	21347000	4	4	3	11.1	11.1	8.5	52.26	0	25.813	231370000	9	tr|E9ARK6|E9ARK6_LEIMU;tr|E9ARK7|E9ARK7_LEIMU;tr|E9BDQ0|E9BDQ0_LEIDB;tr|A4HXU5|A4HXU5_LEIIN;sp|Q4QDX3|CISY_LEIMA;sp|A4HXU4|CISY_LEIIN	tr|E9ARK6|E9ARK6_LEIMU;tr|E9ARK7|E9ARK7_LEIMU	4;3;1;1;1;1	4;3;1;1;1;1	3;2;1;1;0;1	>tr|E9ARK6|E9ARK6_LEIMU Citrate synthase OS=Leishmania mexicana (strain MHOM/GT/2001/U1103) GN=LMXM_18_0680 PE=3 SV=1;>tr|E9ARK7|E9ARK7_LEIMU Citrate synthase OS=Leishmania mexicana (strain MHOM/GT/2001/U1103) GN=LMXM_18_0670 PE=3 SV=1
82020000	111920000	53619000	70271000	88262000	102410000	56901000	61457000	120420000	120440000	33506000	46053000	10	10	10	12.3	12.3	12.3	91.953	0	74.889	582320000	29	tr|E9ARS1|E9ARS1_LEIMU;tr|E9BDW6|E9BDW6_LEIDB;tr|E9AGQ5|E9AGQ5_LEIIN;tr|Q4QDQ2|Q4QDQ2_LEIMA;tr|A0A088RPZ2|A0A088RPZ2_9TRYP;tr|A4H9P0|A4H9P0_LEIBR	tr|E9ARS1|E9ARS1_LEIMU	10;4;4;4;2;2	10;4;4;4;2;2	10;4;4;4;2;2	>tr|E9ARS1|E9ARS1_LEIMU Putative heat shock protein OS=Leishmania mexicana (strain MHOM/GT/2001/U1103) GN=LMXM_18_1370 PE=3 SV=1
42436000	61799000	57921000	48308000	58476000	60659000	44135000	79284000	55591000	48557000	54526000	79169000	3	3	3	12.4	12.4	12.4	34.19	0	18.818	426820000	4	tr|E9ARU2|E9ARU2_LEIMU;tr|Q6QMH7|Q6QMH7_LEIME;tr|Q4QDN1|Q4QDN1_LEIMA;sp|P83851|IUNH_LEIMA	tr|E9ARU2|E9ARU2_LEIMU;tr|Q6QMH7|Q6QMH7_LEIME	3;2;1;1	3;2;1;1	3;2;1;1	>tr|E9ARU2|E9ARU2_LEIMU Nonspecific nucleoside hydrolase OS=Leishmania mexicana (strain MHOM/GT/2001/U1103) GN=LMXM_18_1580 PE=4 SV=1;>tr|Q6QMH7|Q6QMH7_LEIME Nonspecific nucleoside hydrolase (Fragment) OS=Leishmania mexicana GN=nsnh PE=4 SV=1
10748000	8244900	7493700	7486400	5772100	5750000	6077300	4359900	5457400	4666000	10114000	9861900	2	2	2	7.1	7.1	7.1	39.825	0	16.074	51393000	8	tr|E9ARZ6|E9ARZ6_LEIMU;tr|Q4QDH7|Q4QDH7_LEIMA;tr|E9BE39|E9BE39_LEIDB	tr|E9ARZ6|E9ARZ6_LEIMU;tr|Q4QDH7|Q4QDH7_LEIMA;tr|E9BE39|E9BE39_LEIDB	2;1;1	2;1;1	2;1;1	>tr|E9ARZ6|E9ARZ6_LEIMU Putative nucleosome assembly protein OS=Leishmania mexicana (strain MHOM/GT/2001/U1103) GN=LMXM_19_0440 PE=3 SV=1;>tr|Q4QDH7|Q4QDH7_LEIMA Putative nucleosome assembly protein OS=Leishmania major GN=LMJF_19_0440 PE=3 SV=1;>tr|E9BE39|
32068000	19624000	9126100	12614000	31082000	41134000	12260000	13964000	15779000	15080000	16467000	16763000	4	4	4	23	23	23	33.727	0	323.31	140210000	36	tr|E9AS23|E9AS23_LEIMU;tr|Q4QDF0|Q4QDF0_LEIMA;tr|E9BE66|E9BE66_LEIDB;tr|A4HY91|A4HY91_LEIIN;tr|A4HA28|A4HA28_LEIBR;tr|A0A088S764|A0A088S764_9TRYP	tr|E9AS23|E9AS23_LEIMU;tr|Q4QDF0|Q4QDF0_LEIMA	4;2;1;1;1;1	4;2;1;1;1;1	4;2;1;1;1;1	>tr|E9AS23|E9AS23_LEIMU Glycosomal malate dehydrogenase OS=Leishmania mexicana (strain MHOM/GT/2001/U1103) GN=LMXM_19_0710 PE=3 SV=1;>tr|Q4QDF0|Q4QDF0_LEIMA Glycosomal malate dehydrogenase OS=Leishmania major GN=gMDH PE=3 SV=1
13773000	28612000	9397700	15880000	15112000	21947000	45867000	50103000	132450000	156540000	29124000	51569000	7	7	7	18.2	18.2	18.2	41.311	0	47.667	316120000	26	tr|E9AS67|E9AS67_LEIMU;tr|Q4QD99|Q4QD99_LEIMA;tr|E9BEA7|E9BEA7_LEIDB;tr|A4HYD4|A4HYD4_LEIIN	tr|E9AS67|E9AS67_LEIMU	7;1;1;1	7;1;1;1	7;1;1;1	>tr|E9AS67|E9AS67_LEIMU Uncharacterized protein OS=Leishmania mexicana (strain MHOM/GT/2001/U1103) GN=LMXM_19_1160 PE=4 SV=1
690680	0	511940	0	482770	519750	0	427580	0	0	0	458850	1	1	1	8.8	8.8	8.8	25.776	0.0057803	6.1761	2057700	1	tr|E9AS94|E9AS94_LEIMU	tr|E9AS94|E9AS94_LEIMU	1	1	1	>tr|E9AS94|E9AS94_LEIMU Uncharacterized protein OS=Leishmania mexicana (strain MHOM/GT/2001/U1103) GN=LMXM_19_1400 PE=4 SV=1
26957000	24873000	19381000	20458000	22303000	19134000	15148000	0	24025000	20444000	10157000	25316000	4	4	4	13.2	13.2	13.2	47.776	0	29.694	145180000	7	tr|E9ASA6|E9ASA6_LEIMU;tr|Q4QD56|Q4QD56_LEIMA;tr|E9BEE5|E9BEE5_LEIDB;tr|A4HYI1|A4HYI1_LEIIN;tr|A4HAA2|A4HAA2_LEIBR;tr|A0A088RN48|A0A088RN48_9TRYP	tr|E9ASA6|E9ASA6_LEIMU;tr|Q4QD56|Q4QD56_LEIMA;tr|E9BEE5|E9BEE5_LEIDB;tr|A4HYI1|A4HYI1_LEIIN	4;2;2;2;1;1	4;2;2;2;1;1	4;2;2;2;1;1	>tr|E9ASA6|E9ASA6_LEIMU Peptidylprolyl isomerase-like protein OS=Leishmania mexicana (strain MHOM/GT/2001/U1103) GN=LMXM_19_1530 PE=4 SV=1;>tr|Q4QD56|Q4QD56_LEIMA Peptidylprolyl isomerase-like protein OS=Leishmania major GN=LMJF_19_1530 PE=4 SV=1;>tr|E9BEE
30411000	33976000	21610000	16510000	19654000	21378000	17321000	19810000	19888000	18169000	40540000	26292000	2	2	2	11.8	11.8	11.8	28.977	0	13.462	156810000	14	tr|E9ASC5|E9ASC5_LEIMU;tr|Q4Q271|Q4Q271_LEIMA;tr|E9BT68|E9BT68_LEIDB;tr|A4ICY0|A4ICY0_LEIIN	tr|E9ASC5|E9ASC5_LEIMU;tr|Q4Q271|Q4Q271_LEIMA;tr|E9BT68|E9BT68_LEIDB;tr|A4ICY0|A4ICY0_LEIIN	2;1;1;1	2;1;1;1	2;1;1;1	>tr|E9ASC5|E9ASC5_LEIMU Stress-inducible protein STI1 homolog OS=Leishmania mexicana (strain MHOM/GT/2001/U1103) GN=LMXM_36_0070 PE=4 SV=1;>tr|Q4Q271|Q4Q271_LEIMA Stress-inducible protein STI1 homolog OS=Leishmania major GN=LMJF_36_0070 PE=4 SV=1;>tr|E9BT6
252450000	254550000	227330000	194540000	213240000	195640000	126110000	129780000	151810000	157900000	136800000	143570000	13	13	1	21.9	21.9	1.7	94.056	0	323.31	1366200000	90	tr|E9ASD6|E9ASD6_LEIMU	tr|E9ASD6|E9ASD6_LEIMU	13	13	1	>tr|E9ASD6|E9ASD6_LEIMU Elongation factor 2 OS=Leishmania mexicana (strain MHOM/GT/2001/U1103) GN=LMXM_36_0180 PE=4 SV=1
17124000	21770000	20698000	22059000	15263000	20302000	23698000	26372000	29242000	37036000	24137000	28595000	3	3	3	13.1	13.1	13.1	22.974	0	18.728	161560000	3	tr|E9ASE9|E9ASE9_LEIMU;tr|Q4Q246|Q4Q246_LEIMA;tr|E9BT93|E9BT93_LEIDB;tr|A4ICV5|A4ICV5_LEIIN	tr|E9ASE9|E9ASE9_LEIMU;tr|Q4Q246|Q4Q246_LEIMA;tr|E9BT93|E9BT93_LEIDB;tr|A4ICV5|A4ICV5_LEIIN	3;2;2;2	3;2;2;2	3;2;2;2	>tr|E9ASE9|E9ASE9_LEIMU Putative proteasome beta 2 subunit OS=Leishmania mexicana (strain MHOM/GT/2001/U1103) GN=LMXM_36_0320 PE=4 SV=1;>tr|Q4Q246|Q4Q246_LEIMA Putative proteasome beta 2 subunit OS=Leishmania major GN=LMJF_36_0320 PE=4 SV=1;>tr|E9BT93|E9BT
3872300	5743300	8089800	8626500	7011500	7260300	6524300	0	5702600	8906300	8775900	6786700	1	1	1	7.6	7.6	7.6	22.463	0	16.322	42167000	3	tr|E9ASL7|E9ASL7_LEIMU	tr|E9ASL7|E9ASL7_LEIMU	1	1	1	>tr|E9ASL7|E9ASL7_LEIMU Uncharacterized protein OS=Leishmania mexicana (strain MHOM/GT/2001/U1103) GN=LMXM_36_0970 PE=4 SV=1
33753000	40926000	15466000	15899000	40527000	35939000	25092000	29151000	32853000	42321000	9311800	19266000	4	4	4	12.7	12.7	12.7	40.833	0	33.711	209590000	11	tr|E9ASP6|E9ASP6_LEIMU;tr|Q9U5N6|Q9U5N6_LEIME;tr|Q4Q1V0|Q4Q1V0_LEIMA;tr|Q27J11|Q27J11_LEIDO;tr|E9BTJ1|E9BTJ1_LEIDB;tr|A4ICK8|A4ICK8_LEIIN;tr|A4HNY6|A4HNY6_LEIBR;tr|A0A088SKC4|A0A088SKC4_9TRYP;tr|C7DTJ5|C7DTJ5_LEIDO	tr|E9ASP6|E9ASP6_LEIMU	4;1;1;1;1;1;1;1;1	4;1;1;1;1;1;1;1;1	4;1;1;1;1;1;1;1;1	>tr|E9ASP6|E9ASP6_LEIMU Fructose-bisphosphate aldolase OS=Leishmania mexicana (strain MHOM/GT/2001/U1103) GN=LMXM_36_1260 PE=3 SV=1
6390900	8603600	12979000	13331000	10207000	13797000	6221800	7221700	6685300	7634600	11455000	13381000	3	3	3	6.6	6.6	6.6	86.887	0	30.621	65880000	11	tr|E9ASQ6|E9ASQ6_LEIMU;tr|Q4Q1T9|Q4Q1T9_LEIMA;tr|E9BTK1|E9BTK1_LEIDB;tr|A4ICJ9|A4ICJ9_LEIIN;tr|A4HNZ5|A4HNZ5_LEIBR;tr|A0A088S247|A0A088S247_9TRYP	tr|E9ASQ6|E9ASQ6_LEIMU;tr|Q4Q1T9|Q4Q1T9_LEIMA;tr|E9BTK1|E9BTK1_LEIDB	3;2;2;1;1;1	3;2;2;1;1;1	3;2;2;1;1;1	>tr|E9ASQ6|E9ASQ6_LEIMU Transitional endoplasmic reticulum ATPase,putative OS=Leishmania mexicana (strain MHOM/GT/2001/U1103) GN=LMXM_36_1370 PE=3 SV=1;>tr|Q4Q1T9|Q4Q1T9_LEIMA Putative Transitional endoplasmic reticulum ATPase OS=Leishmania major GN=LMJF_3
34234000	37455000	33690000	31568000	47301000	53217000	25354000	31493000	23241000	19423000	28750000	25060000	3	2	2	18.8	14.9	14.9	22.954	0	17.226	234740000	15	tr|E9ASR3|E9ASR3_LEIMU	tr|E9ASR3|E9ASR3_LEIMU	3	2	2	>tr|E9ASR3|E9ASR3_LEIMU Putative translation elongation factor 1-beta OS=Leishmania mexicana (strain MHOM/GT/2001/U1103) GN=LMXM_36_1430 PE=3 SV=1
53426000	69445000	55752000	31117000	87500000	71354000	49570000	42789000	137020000	131270000	28339000	27207000	2	2	2	33.9	33.9	33.9	12.594	0	21.436	460880000	21	tr|E9AST2|E9AST2_LEIMU;tr|A4HP22|A4HP22_LEIBR;tr|A4HP21|A4HP21_LEIBR;tr|A0A088SKF4|A0A088SKF4_9TRYP;tr|A0A088S1N6|A0A088S1N6_9TRYP;tr|E9AST3|E9AST3_LEIMU	tr|E9AST2|E9AST2_LEIMU;tr|A4HP22|A4HP22_LEIBR;tr|A4HP21|A4HP21_LEIBR;tr|A0A088SKF4|A0A088SKF4_9TRYP;tr|A0A088S1N6|A0A088S1N6_9TRYP;tr|E9AST3|E9AST3_LEIMU	2;1;1;1;1;1	2;1;1;1;1;1	2;1;1;1;1;1	>tr|E9AST2|E9AST2_LEIMU Universal minicircle sequence binding protein,putative OS=Leishmania mexicana (strain MHOM/GT/2001/U1103) GN=LMXM_36_1610 PE=4 SV=1;>tr|A4HP22|A4HP22_LEIBR Universal minicircle sequence binding protein OS=Leishmania braziliensis GN=
11057000	4075600	4887800	14994000	3586200	8132200	3779100	5898600	3494000	5178300	4904100	0	2	2	2	6.9	6.9	6.9	28.077	0	29.609	44167000	10	tr|Q95ZD7|Q95ZD7_LEIME;tr|E9ASX1|E9ASX1_LEIMU	tr|Q95ZD7|Q95ZD7_LEIME;tr|E9ASX1|E9ASX1_LEIMU	2;2	2;2	2;2	>tr|Q95ZD7|Q95ZD7_LEIME Phosphomannomutase OS=Leishmania mexicana GN=pmm PE=1 SV=1;>tr|E9ASX1|E9ASX1_LEIMU Phosphomannomutase OS=Leishmania mexicana (strain MHOM/GT/2001/U1103) GN=LMXM_36_1960 PE=3 SV=1
8297300	9623800	19192000	15412000	14273000	19194000	0	0	0	4993300	0	7714500	5	2	1	7.2	4.6	2.5	60.305	0	14.693	65196000	8	tr|E9ASX7|E9ASX7_LEIMU;tr|Q4Q1M1|Q4Q1M1_LEIMA	tr|E9ASX7|E9ASX7_LEIMU	5;2	2;2	1;1	>tr|E9ASX7|E9ASX7_LEIMU Chaperonin HSP60, mitochondrial OS=Leishmania mexicana (strain MHOM/GT/2001/U1103) GN=LMXM_36_2020 PE=3 SV=1
46253000	35037000	38399000	36310000	32790000	32611000	22810000	28432000	24774000	24999000	26715000	20204000	5	5	5	29.1	29.1	29.1	29.686	0	31.57	219340000	6	tr|E9AT99|E9AT99_LEIMU;tr|Q4Q198|Q4Q198_LEIMA;tr|E9BU45|E9BU45_LEIDB;tr|A4IDA9|A4IDA9_LEIIN;tr|A4HPI7|A4HPI7_LEIBR;tr|A0A088S4B3|A0A088S4B3_9TRYP	tr|E9AT99|E9AT99_LEIMU;tr|Q4Q198|Q4Q198_LEIMA;tr|E9BU45|E9BU45_LEIDB;tr|A4IDA9|A4IDA9_LEIIN;tr|A4HPI7|A4HPI7_LEIBR;tr|A0A088S4B3|A0A088S4B3_9TRYP	5;4;4;4;3;3	5;4;4;4;3;3	5;4;4;4;3;3	>tr|E9AT99|E9AT99_LEIMU 14-3-3 protein-like protein OS=Leishmania mexicana (strain MHOM/GT/2001/U1103) GN=LMXM_36_3210 PE=4 SV=1;>tr|Q4Q198|Q4Q198_LEIMA 14-3-3 protein I OS=Leishmania major GN=Lm 14-3-3 I PE=4 SV=1;>tr|E9BU45|E9BU45_LEIDB 14-3-3 protein-li
7662400	8710800	17994000	18609000	19065000	15336000	0	0	0	0	4162300	0	2	2	2	6.9	6.9	6.9	47.871	0	12.429	57785000	3	tr|E9ATH3|E9ATH3_LEIMU;tr|Q4Q124|Q4Q124_LEIMA;tr|E9BUB8|E9BUB8_LEIDB;tr|D3K115|D3K115_LEIDO;tr|A4ID05|A4ID05_LEIIN;tr|A4HPQ9|A4HPQ9_LEIBR;tr|A4HPQ8|A4HPQ8_LEIBR;tr|A0A088S2U2|A0A088S2U2_9TRYP;sp|P36889|SAHH_LEIDO	tr|E9ATH3|E9ATH3_LEIMU;tr|Q4Q124|Q4Q124_LEIMA;tr|E9BUB8|E9BUB8_LEIDB;tr|D3K115|D3K115_LEIDO;tr|A4ID05|A4ID05_LEIIN;tr|A4HPQ9|A4HPQ9_LEIBR;tr|A4HPQ8|A4HPQ8_LEIBR;tr|A0A088S2U2|A0A088S2U2_9TRYP;sp|P36889|SAHH_LEIDO	2;1;1;1;1;1;1;1;1	2;1;1;1;1;1;1;1;1	2;1;1;1;1;1;1;1;1	>tr|E9ATH3|E9ATH3_LEIMU Adenosylhomocysteinase OS=Leishmania mexicana (strain MHOM/GT/2001/U1103) GN=LMXM_36_3910 PE=3 SV=1;>tr|Q4Q124|Q4Q124_LEIMA Adenosylhomocysteinase OS=Leishmania major GN=LMJF_36_3910 PE=1 SV=1;>tr|E9BUB8|E9BUB8_LEIDB Adenosylhomocys
7711300	4249400	4754000	2861100	7800200	6619000	4089700	0	6843500	5434400	5642500	5985900	2	2	2	2.8	2.8	2.8	105.88	0	12.361	31562000	5	tr|E9ATU4|E9ATU4_LEIMU;tr|A4IDT2|A4IDT2_LEIIN;tr|E9BUP1|E9BUP1_LEIDB;tr|Q4Q0Q2|Q4Q0Q2_LEIMA	tr|E9ATU4|E9ATU4_LEIMU;tr|A4IDT2|A4IDT2_LEIIN;tr|E9BUP1|E9BUP1_LEIDB;tr|Q4Q0Q2|Q4Q0Q2_LEIMA	2;1;1;1	2;1;1;1	2;1;1;1	>tr|E9ATU4|E9ATU4_LEIMU Uncharacterized protein OS=Leishmania mexicana (strain MHOM/GT/2001/U1103) GN=LMXM_36_5100 PE=4 SV=1;>tr|A4IDT2|A4IDT2_LEIIN Uncharacterized protein OS=Leishmania infantum GN=LINJ_36_5330 PE=4 SV=1;>tr|E9BUP1|E9BUP1_LEIDB Uncharacte
29741000	29590000	18287000	22916000	15872000	16496000	19423000	19716000	18595000	24102000	25415000	23807000	2	2	2	11.2	11.2	11.2	26.386	0	18.879	151660000	10	tr|E9AU90|E9AU90_LEIMU;tr|Q4Q0A1|Q4Q0A1_LEIMA;tr|E9BV41|E9BV41_LEIDB;tr|A4ICB3|A4ICB3_LEIIN	tr|E9AU90|E9AU90_LEIMU;tr|Q4Q0A1|Q4Q0A1_LEIMA;tr|E9BV41|E9BV41_LEIDB;tr|A4ICB3|A4ICB3_LEIIN	2;1;1;1	2;1;1;1	2;1;1;1	>tr|E9AU90|E9AU90_LEIMU Similarity to endo-1-like protein OS=Leishmania mexicana (strain MHOM/GT/2001/U1103) GN=LMXM_36_6540 PE=4 SV=1;>tr|Q4Q0A1|Q4Q0A1_LEIMA Similarity to endo-1-like protein OS=Leishmania major GN=LMJF_36_6540 PE=4 SV=1;>tr|E9BV41|E9BV41
15780000	5606400	4816000	7588400	6090300	6125700	9234800	7877200	8720600	8032600	7041400	6534300	2	2	2	3.6	3.6	3.6	77.931	0	11.678	52055000	3	tr|E9AUB0|E9AUB0_LEIMU;tr|A0A088S3Q1|A0A088S3Q1_9TRYP;tr|E9BV62|E9BV62_LEIDB;tr|A4ICB5|A4ICB5_LEIIN	tr|E9AUB0|E9AUB0_LEIMU;tr|A0A088S3Q1|A0A088S3Q1_9TRYP;tr|E9BV62|E9BV62_LEIDB;tr|A4ICB5|A4ICB5_LEIIN	2;1;1;1	2;1;1;1	2;1;1;1	>tr|E9AUB0|E9AUB0_LEIMU Putative prolyl oligopeptidase OS=Leishmania mexicana (strain MHOM/GT/2001/U1103) GN=LMXM_36_6750 PE=4 SV=1;>tr|A0A088S3Q1|A0A088S3Q1_9TRYP Prolyl oligopeptidase, putative OS=Leishmania panamensis GN=LPMP_356930 PE=4 SV=1;>tr|E9BV62
59567000	75931000	82803000	83907000	43751000	48147000	72014000	79790000	46519000	35136000	64294000	54309000	4	4	4	19.8	19.8	19.8	29.109	0	24.539	437760000	23	tr|E9AUB1|E9AUB1_LEIMU;tr|Q4Q079|Q4Q079_LEIMA;tr|E9BV63|E9BV63_LEIDB;tr|A4ICB6|A4ICB6_LEIIN;tr|A4HQJ8|A4HQJ8_LEIBR;tr|A0A088SLX5|A0A088SLX5_9TRYP	tr|E9AUB1|E9AUB1_LEIMU;tr|Q4Q079|Q4Q079_LEIMA;tr|E9BV63|E9BV63_LEIDB;tr|A4ICB6|A4ICB6_LEIIN	4;2;2;2;1;1	4;2;2;2;1;1	4;2;2;2;1;1	>tr|E9AUB1|E9AUB1_LEIMU Uncharacterized protein OS=Leishmania mexicana (strain MHOM/GT/2001/U1103) GN=LMXM_36_6760 PE=4 SV=1;>tr|Q4Q079|Q4Q079_LEIMA Uncharacterized protein OS=Leishmania major GN=LMJF_36_6760 PE=4 SV=1;>tr|E9BV63|E9BV63_LEIDB Uncharacteriz
13061000	6638300	6058500	4883900	5603900	7375600	6106100	5396600	8423500	5331400	7681600	9461000	3	3	3	6.4	6.4	6.4	81.701	0	104.21	52562000	8	tr|E9AUD5|E9AUD5_LEIMU;tr|Q4Q055|Q4Q055_LEIMA;tr|E9BV88|E9BV88_LEIDB;tr|A4ICD8|A4ICD8_LEIIN	tr|E9AUD5|E9AUD5_LEIMU;tr|Q4Q055|Q4Q055_LEIMA;tr|E9BV88|E9BV88_LEIDB;tr|A4ICD8|A4ICD8_LEIIN	3;2;2;2	3;2;2;2	3;2;2;2	>tr|E9AUD5|E9AUD5_LEIMU Putative eukaryotic translation initiation factor 3 subunit 8 OS=Leishmania mexicana (strain MHOM/GT/2001/U1103) GN=LMXM_36_6980 PE=4 SV=1;>tr|Q4Q055|Q4Q055_LEIMA Putative eukaryotic translation initiation factor 3 subunit 8 OS=Leis
7154200	8606500	0	8859900	8825100	6473400	8919600	5818600	0	0	0	8572800	1	1	1	7.4	7.4	7.4	26.311	0.0020877	6.6518	38883000	1	tr|E9AUW8|E9AUW8_LEIMU	tr|E9AUW8|E9AUW8_LEIMU	1	1	1	>tr|E9AUW8|E9AUW8_LEIMU Uncharacterized protein OS=Leishmania mexicana (strain MHOM/GT/2001/U1103) GN=LMXM_21_0030 PE=4 SV=1
5792900	7880900	8471800	6917200	2704000	0	0	0	0	0	0	8641600	1	1	1	2.4	2.4	2.4	37.206	0.0020921	6.6551	25209000	3	tr|E9AV21|E9AV21_LEIMU	tr|E9AV21|E9AV21_LEIMU	1	1	1	>tr|E9AV21|E9AV21_LEIMU Putative la RNA binding protein OS=Leishmania mexicana (strain MHOM/GT/2001/U1103) GN=LMXM_21_0540 PE=4 SV=1
1422600	1298200	0	852410	802030	885790	995070	1010900	1670100	822640	956060	1243800	1	1	1	2.7	2.7	2.7	54.428	0	7.9197	7013000	5	tr|E9AV44|E9AV44_LEIMU	tr|E9AV44|E9AV44_LEIMU	1	1	1	>tr|E9AV44|E9AV44_LEIMU Proteasome regulatory non-ATP-ase subunit 5,putative OS=Leishmania mexicana (strain MHOM/GT/2001/U1103) GN=LMXM_21_0760 PE=4 SV=1
9845400	5875400	7276300	6332900	0	6839700	10556000	13264000	16529000	12157000	10435000	11981000	1	1	1	4	4	4	359.36	0	8.9358	61934000	8	tr|E9AV52|E9AV52_LEIMU	tr|E9AV52|E9AV52_LEIMU	1	1	1	>tr|E9AV52|E9AV52_LEIMU Uncharacterized protein OS=Leishmania mexicana (strain MHOM/GT/2001/U1103) GN=LMXM_21_0825 PE=4 SV=1
36006000	27294000	18813000	7064100	7351900	9562400	33253000	12199000	11448000	14510000	8867600	7013500	3	3	3	17.6	17.6	17.6	26.857	0	38.095	134300000	11	tr|E9AVH9|E9AVH9_LEIMU;tr|E9BFK5|E9BFK5_LEIDB;tr|B5TV90|B5TV90_LEIDO;tr|A4HZI9|A4HZI9_LEIIN;tr|A4HLC5|A4HLC5_LEIBR;tr|A0A088S9H9|A0A088S9H9_9TRYP;tr|Q4QC00|Q4QC00_LEIMA	tr|E9AVH9|E9AVH9_LEIMU;tr|E9BFK5|E9BFK5_LEIDB;tr|B5TV90|B5TV90_LEIDO;tr|A4HZI9|A4HZI9_LEIIN;tr|A4HLC5|A4HLC5_LEIBR;tr|A0A088S9H9|A0A088S9H9_9TRYP	3;2;2;2;2;2;1	3;2;2;2;2;2;1	3;2;2;2;2;2;1	>tr|E9AVH9|E9AVH9_LEIMU Proteasome subunit alpha type OS=Leishmania mexicana (strain MHOM/GT/2001/U1103) GN=LMXM_21_1830 PE=3 SV=1;>tr|E9BFK5|E9BFK5_LEIDB Proteasome subunit alpha type OS=Leishmania donovani (strain BPK282A1) GN=LDBPK_212200 PE=3 SV=1;>tr|
47656000	63641000	39854000	33666000	57448000	45005000	42872000	45173000	57157000	38629000	51493000	44314000	6	6	6	17.3	17.3	17.3	47.152	0	314.61	332080000	31	tr|E9AVQ7|E9AVQ7_LEIMU	tr|E9AVQ7|E9AVQ7_LEIMU	6	6	6	>tr|E9AVQ7|E9AVQ7_LEIMU Putative uncharacterized protein OS=Leishmania mexicana (strain MHOM/GT/2001/U1103) GN=LMXM_22_0730 PE=4 SV=1
0	0	367360	209280	787500	1604900	0	0	0	0	0	0	1	1	1	6.9	6.9	6.9	41.087	0	9.2226	1674700	2	tr|E9AVW8|E9AVW8_LEIMU	tr|E9AVW8|E9AVW8_LEIMU	1	1	1	>tr|E9AVW8|E9AVW8_LEIMU Putative farnesyl pyrophosphate synthase OS=Leishmania mexicana (strain MHOM/GT/2001/U1103) GN=LMXM_22_1360 PE=3 SV=1
20102000	31258000	27451000	28401000	31878000	22934000	29739000	27143000	41443000	23688000	19578000	15197000	3	3	3	17.2	17.2	17.2	22.879	0	20.233	191110000	11	tr|E9AVX8|E9AVX8_LEIMU	tr|E9AVX8|E9AVX8_LEIMU	3	3	3	>tr|E9AVX8|E9AVX8_LEIMU I/6 autoantigen-like protein OS=Leishmania mexicana (strain MHOM/GT/2001/U1103) GN=LMXM_22_1460 PE=4 SV=1
754590	590590	0	0	0	0	0	0	0	0	504040	0	1	1	1	3.9	3.9	3.9	42.995	0	7.2865	1384200	1	tr|E9AW01|E9AW01_LEIMU	tr|E9AW01|E9AW01_LEIMU	1	1	1	>tr|E9AW01|E9AW01_LEIMU Putative uncharacterized protein OS=Leishmania mexicana (strain MHOM/GT/2001/U1103) GN=LMXM_23_0020 PE=4 SV=1
488000000	536850000	481280000	449270000	327970000	362030000	364450000	441260000	507050000	442430000	446170000	423880000	5	5	5	32.3	32.3	32.3	25.373	0	253.37	3067800000	137	tr|E9AW04|E9AW04_LEIMU;tr|Q95U89|Q95U89_LEIIN;tr|Q56JA6|Q56JA6_LEIDO;tr|Q4QBH2|Q4QBH2_LEIMA;tr|E9BG25|E9BG25_LEIDB;tr|Q4VKK7|Q4VKK7_LEIAM;tr|A4ZZ67|A4ZZ67_LEIDO	tr|E9AW04|E9AW04_LEIMU;tr|Q95U89|Q95U89_LEIIN;tr|Q56JA6|Q56JA6_LEIDO;tr|Q4QBH2|Q4QBH2_LEIMA;tr|E9BG25|E9BG25_LEIDB	5;3;3;3;3;2;2	5;3;3;3;3;2;2	5;3;3;3;3;2;2	>tr|E9AW04|E9AW04_LEIMU Peroxidoxin (Tryparedoxin peroxidase) OS=Leishmania mexicana (strain MHOM/GT/2001/U1103) GN=LMXM_23_0040 PE=4 SV=1;>tr|Q95U89|Q95U89_LEIIN Peroxidoxin OS=Leishmania infantum GN=mTXNPx PE=4 SV=1;>tr|Q56JA6|Q56JA6_LEIDO Mitochondrial
29881000	33698000	61527000	74050000	67667000	67091000	48772000	58515000	29670000	25299000	48286000	42401000	3	3	3	8.1	8.1	8.1	46.534	0	21.308	330930000	23	tr|E9AW29|E9AW29_LEIMU;tr|H9BG20|H9BG20_LEIDO;tr|E9BG50|E9BG50_LEIDB;tr|A4I066|A4I066_LEIIN;tr|Q4QBE8|Q4QBE8_LEIMA	tr|E9AW29|E9AW29_LEIMU;tr|H9BG20|H9BG20_LEIDO;tr|E9BG50|E9BG50_LEIDB;tr|A4I066|A4I066_LEIIN;tr|Q4QBE8|Q4QBE8_LEIMA	3;2;2;2;2	3;2;2;2;2	3;2;2;2;2	>tr|E9AW29|E9AW29_LEIMU Putative argininosuccinate synthase OS=Leishmania mexicana (strain MHOM/GT/2001/U1103) GN=LMXM_23_0260 PE=3 SV=1;>tr|H9BG20|H9BG20_LEIDO Argininosuccinate synthase OS=Leishmania donovani PE=3 SV=1;>tr|E9BG50|E9BG50_LEIDB Argininosuc
0	11993000	7530600	6485600	8609000	7292100	8746300	7701900	6269100	0	13182000	10990000	2	2	2	3.8	3.8	3.8	70.138	0	13.456	56579000	4	tr|E9AW79|E9AW79_LEIMU;tr|E9BGA0|E9BGA0_LEIDB;tr|Q9U0V4|Q9U0V4_LEIMA;tr|A4I0B5|A4I0B5_LEIIN	tr|E9AW79|E9AW79_LEIMU;tr|E9BGA0|E9BGA0_LEIDB;tr|Q9U0V4|Q9U0V4_LEIMA;tr|A4I0B5|A4I0B5_LEIIN	2;1;1;1	2;1;1;1	2;1;1;1	>tr|E9AW79|E9AW79_LEIMU Putative uncharacterized protein OS=Leishmania mexicana (strain MHOM/GT/2001/U1103) GN=LMXM_23_0640 PE=4 SV=1;>tr|E9BGA0|E9BGA0_LEIDB Uncharacterized protein OS=Leishmania donovani (strain BPK282A1) GN=LDBPK_230810 PE=4 SV=1;>tr|Q9U
32202000	16442000	14737000	12577000	25289000	14542000	19532000	18976000	19548000	35773000	13222000	15951000	4	4	4	21.2	21.2	21.2	27.286	0	29.449	146260000	5	tr|E9AWI0|E9AWI0_LEIMU;tr|Q4QAZ0|Q4QAZ0_LEIMA;tr|E9BGK2|E9BGK2_LEIDB;tr|A4I0L9|A4I0L9_LEIIN;tr|A4HD32|A4HD32_LEIBR;tr|A0A088RTQ6|A0A088RTQ6_9TRYP	tr|E9AWI0|E9AWI0_LEIMU;tr|Q4QAZ0|Q4QAZ0_LEIMA;tr|E9BGK2|E9BGK2_LEIDB;tr|A4I0L9|A4I0L9_LEIIN	4;2;2;2;1;1	4;2;2;2;1;1	4;2;2;2;1;1	>tr|E9AWI0|E9AWI0_LEIMU Putative uncharacterized protein OS=Leishmania mexicana (strain MHOM/GT/2001/U1103) GN=LMXM_23_1480 PE=3 SV=1;>tr|Q4QAZ0|Q4QAZ0_LEIMA Putative alanine racemase OS=Leishmania major GN=LMJF_23_1480 PE=3 SV=1;>tr|E9BGK2|E9BGK2_LEIDB Un
132240000	152310000	23538000	23296000	37390000	23954000	18879000	21850000	21656000	5677400	13840000	21374000	6	6	6	33.5	33.5	33.5	27.054	0	51.62	379600000	15	tr|E9AWS6|E9AWS6_LEIMU;tr|Q0ZAG6|Q0ZAG6_LEIDO;tr|A0A0C5DM92|A0A0C5DM92_LEIAM;tr|A0A0C5D665|A0A0C5D665_LEIME;tr|Q4QAP8|Q4QAP8_LEIMA;tr|B5APK4|B5APK4_LEIDO;tr|A0A0C5D5R9|A0A0C5D5R9_LEICH;sp|P48499|TPIS_LEIME;tr|Q8N067|Q8N067_LEIIN;tr|E9BGU9|E9BGU9_LEIDB;tr|A4I0S4|A4I0S4_LEIIN;tr|I2APN2|I2APN2_9TRYP;tr|E9AIG9|E9AIG9_LEIBR;tr|A0A088SAQ9|A0A088SAQ9_9TRYP	tr|E9AWS6|E9AWS6_LEIMU;tr|Q0ZAG6|Q0ZAG6_LEIDO;tr|A0A0C5DM92|A0A0C5DM92_LEIAM;tr|A0A0C5D665|A0A0C5D665_LEIME;tr|Q4QAP8|Q4QAP8_LEIMA;tr|B5APK4|B5APK4_LEIDO	6;5;3;3;3;3;2;2;2;2;2;1;1;1	6;5;3;3;3;3;2;2;2;2;2;1;1;1	6;5;3;3;3;3;2;2;2;2;2;1;1;1	>tr|E9AWS6|E9AWS6_LEIMU Triosephosphate isomerase OS=Leishmania mexicana (strain MHOM/GT/2001/U1103) GN=LMXM_24_0850 PE=3 SV=1;>tr|Q0ZAG6|Q0ZAG6_LEIDO Triosephosphate isomerase OS=Leishmania donovani PE=3 SV=1;>tr|A0A0C5DM92|A0A0C5DM92_LEIAM Triosephosphat
14035000	16062000	17917000	15145000	12782000	16145000	14242000	13330000	18148000	17618000	12391000	17269000	2	2	2	9.4	9.4	9.4	45.211	0	19.387	110040000	9	tr|E9AXF3|E9AXF3_LEIMU;tr|O43941|O43941_LEIDO;tr|E9BHI2|E9BHI2_LEIDB;tr|A4I1B7|A4I1B7_LEIIN;tr|A4HE10|A4HE10_LEIBR;tr|A0A088RSQ0|A0A088RSQ0_9TRYP;sp|P36982|PP2C_LEICH	tr|E9AXF3|E9AXF3_LEIMU;tr|O43941|O43941_LEIDO;tr|E9BHI2|E9BHI2_LEIDB;tr|A4I1B7|A4I1B7_LEIIN;tr|A4HE10|A4HE10_LEIBR;tr|A0A088RSQ0|A0A088RSQ0_9TRYP;sp|P36982|PP2C_LEICH	2;1;1;1;1;1;1	2;1;1;1;1;1;1	2;1;1;1;1;1;1	>tr|E9AXF3|E9AXF3_LEIMU Putative uncharacterized protein OS=Leishmania mexicana (strain MHOM/GT/2001/U1103) GN=LMXM_25_0750 PE=3 SV=1;>tr|O43941|O43941_LEIDO Protein phosphatase-2C OS=Leishmania donovani PE=3 SV=1;>tr|E9BHI2|E9BHI2_LEIDB Protein phosphatas
75588000	99359000	97871000	60552000	86578000	93263000	29364000	30490000	28135000	32114000	38904000	43178000	3	3	3	22.6	22.6	22.6	18.794	0	24.385	426990000	10	tr|E9AXG9|E9AXG9_LEIMU;tr|E9BHJ8|E9BHJ8_LEIDB;tr|A4I1D2|A4I1D2_LEIIN	tr|E9AXG9|E9AXG9_LEIMU	3;1;1	3;1;1	3;1;1	>tr|E9AXG9|E9AXG9_LEIMU Peptidyl-prolyl cis-trans isomerase OS=Leishmania mexicana (strain MHOM/GT/2001/U1103) GN=LMXM_25_0910 PE=4 SV=1
87748000	85919000	178430000	234000000	133980000	197320000	45120000	51396000	88428000	11138000	111950000	128150000	5	5	5	10.6	10.6	10.6	54.259	0	40.29	781550000	28	tr|E9AXJ1|E9AXJ1_LEIMU;tr|E9BHM0|E9BHM0_LEIDB;tr|A4I1F4|A4I1F4_LEIIN;sp|Q25417|ALDH2_LEITA;tr|Q4Q9Y1|Q4Q9Y1_LEIMA	tr|E9AXJ1|E9AXJ1_LEIMU;tr|E9BHM0|E9BHM0_LEIDB;tr|A4I1F4|A4I1F4_LEIIN	5;3;3;2;1	5;3;3;2;1	5;3;3;2;1	>tr|E9AXJ1|E9AXJ1_LEIMU Aldehyde dehydrogenase, mitochondrial OS=Leishmania mexicana (strain MHOM/GT/2001/U1103) GN=LMXM_25_1120 PE=3 SV=1;>tr|E9BHM0|E9BHM0_LEIDB Aldehyde dehydrogenase, mitochondrial OS=Leishmania donovani (strain BPK282A1) GN=LDBPK_25116
1882400	0	0	776720	0	0	0	0	0	0	0	0	1	1	1	11.1	11.1	11.1	37.873	0	15.254	2296600	1	tr|E9AXQ3|E9AXQ3_LEIMU	tr|E9AXQ3|E9AXQ3_LEIMU	1	1	1	>tr|E9AXQ3|E9AXQ3_LEIMU Putative pyruvate dehydrogenase E1 beta subunit OS=Leishmania mexicana (strain MHOM/GT/2001/U1103) GN=LMXM_25_1710 PE=4 SV=1
2511100	2988900	2786900	2583700	4199300	2666500	2402800	2395100	4115800	3575400	2175900	1723400	3	3	3	4.2	4.2	4.2	109.59	0	17.903	20771000	4	tr|E9AXX5|E9AXX5_LEIMU;tr|A0A088RT20|A0A088RT20_9TRYP;tr|A4HEE3|A4HEE3_LEIBR;tr|Q4Q9J7|Q4Q9J7_LEIMA;tr|E9BI06|E9BI06_LEIDB;tr|E9AHA1|E9AHA1_LEIIN	tr|E9AXX5|E9AXX5_LEIMU	3;1;1;1;1;1	3;1;1;1;1;1	3;1;1;1;1;1	>tr|E9AXX5|E9AXX5_LEIMU Putative uncharacterized protein OS=Leishmania mexicana (strain MHOM/GT/2001/U1103) GN=LMXM_25_2410 PE=4 SV=1
125530000	80010000	68271000	113660000	145480000	91770000	57560000	33861000	55282000	85618000	64789000	40950000	7	7	7	23.2	23.2	23.2	40.947	0	52.183	582570000	16	tr|E9AY45|E9AY45_LEIMU;tr|E9BI76|E9BI76_LEIDB;tr|A4I1Z8|A4I1Z8_LEIIN;tr|A7YBX2|A7YBX2_LEIAM;tr|Q4Q9C8|Q4Q9C8_LEIMA	tr|E9AY45|E9AY45_LEIMU	7;3;3;1;1	7;3;3;1;1	7;3;3;1;1	>tr|E9AY45|E9AY45_LEIMU Putative uncharacterized protein OS=Leishmania mexicana (strain MHOM/GT/2001/U1103) GN=LMXM_26_0660 PE=3 SV=1
13215000	17780000	18131000	17301000	21636000	24040000	12833000	14453000	0	13419000	16912000	15073000	2	2	2	13.8	13.8	13.8	19.257	0	11.435	111870000	2	tr|E9AY60|E9AY60_LEIMU;tr|E9AY59|E9AY59_LEIMU;tr|Q4Q9B2|Q4Q9B2_LEIMA;tr|Q4Q9B4|Q4Q9B4_LEIMA;tr|Q4Q9B3|Q4Q9B3_LEIMA	tr|E9AY60|E9AY60_LEIMU;tr|E9AY59|E9AY59_LEIMU;tr|Q4Q9B2|Q4Q9B2_LEIMA;tr|Q4Q9B4|Q4Q9B4_LEIMA;tr|Q4Q9B3|Q4Q9B3_LEIMA	2;2;1;1;1	2;2;1;1;1	2;2;1;1;1	>tr|E9AY60|E9AY60_LEIMU Glutathione peroxidase OS=Leishmania mexicana (strain MHOM/GT/2001/U1103) GN=LMXM_26_0810 PE=3 SV=1;>tr|E9AY59|E9AY59_LEIMU Glutathione peroxidase OS=Leishmania mexicana (strain MHOM/GT/2001/U1103) GN=LMXM_26_0800 PE=3 SV=1;>tr|Q4Q9
31085000	30689000	23970000	21835000	37491000	25154000	17951000	18559000	23231000	24291000	18937000	33642000	5	5	5	10.8	10.8	10.8	70.599	0	47.442	190700000	14	tr|E9AYA3|E9AYA3_LEIMU;tr|Q4Q970|Q4Q970_LEIMA;tr|E9BID4|E9BID4_LEIDB;tr|A4I253|A4I253_LEIIN;tr|Q25325|Q25325_LEIMA	tr|E9AYA3|E9AYA3_LEIMU;tr|Q4Q970|Q4Q970_LEIMA;tr|E9BID4|E9BID4_LEIDB;tr|A4I253|A4I253_LEIIN	5;3;3;3;2	5;3;3;3;2	5;3;3;3;2	>tr|E9AYA3|E9AYA3_LEIMU Heat shock protein 70-related protein OS=Leishmania mexicana (strain MHOM/GT/2001/U1103) GN=LMXM_26_1240 PE=3 SV=1;>tr|Q4Q970|Q4Q970_LEIMA Heat shock protein 70-related protein OS=Leishmania major GN=HSP70.4 PE=3 SV=1;>tr|E9BID4|E9B
1326500	1784600	1343000	1635300	1334800	1546100	799060	631200	0	1237000	1360000	0	1	1	1	3.5	3.5	3.5	57.212	0.0076923	6.1637	8049100	1	tr|E9AYG6|E9AYG6_LEIMU	tr|E9AYG6|E9AYG6_LEIMU	1	1	1	>tr|E9AYG6|E9AYG6_LEIMU Putative uncharacterized protein OS=Leishmania mexicana (strain MHOM/GT/2001/U1103) GN=LMXM_26_1860 PE=4 SV=1
331240000	326370000	244750000	272740000	215130000	250940000	317510000	310330000	396860000	379320000	471840000	420760000	14	14	14	24.5	24.5	24.5	89.474	0	184.7	2247500000	84	tr|E9AYH6|E9AYH6_LEIMU	tr|E9AYH6|E9AYH6_LEIMU	14	14	14	>tr|E9AYH6|E9AYH6_LEIMU Putative uncharacterized protein OS=Leishmania mexicana (strain MHOM/GT/2001/U1103) GN=LMXM_26_1960 PE=4 SV=1
6425300	6181200	0	8788500	5602000	8117200	0	0	0	0	0	0	1	1	1	5.6	5.6	5.6	28.422	0	7.2937	23792000	3	tr|E9AYQ1|E9AYQ1_LEIMU	tr|E9AYQ1|E9AYQ1_LEIMU	1	1	1	>tr|E9AYQ1|E9AYQ1_LEIMU 6-phosphogluconolactonase OS=Leishmania mexicana (strain MHOM/GT/2001/U1103) GN=LMXM_26_2700 PE=4 SV=1
430970	0	0	0	0	0	0	0	425060	0	0	535240	1	1	1	1.5	1.5	1.5	95.284	0	9.0408	796260	1	tr|E9AYY6|E9AYY6_LEIMU	tr|E9AYY6|E9AYY6_LEIMU	1	1	1	>tr|E9AYY6|E9AYY6_LEIMU Uncharacterized protein OS=Leishmania mexicana (strain MHOM/GT/2001/U1103) GN=LMXM_27_0840 PE=4 SV=1
19456000	13543000	10198000	11909000	10207000	12281000	16045000	11983000	18729000	8866400	10513000	10013000	3	3	3	8.6	8.6	8.6	56.722	0	18.82	93397000	13	tr|Q4Q8M1|Q4Q8M1_LEIMA;tr|E9BK65|E9BK65_LEIDB;tr|E9AZL0|E9AZL0_LEIMU;tr|A4HG89|A4HG89_LEIBR;tr|A0A088RWT0|A0A088RWT0_9TRYP	tr|Q4Q8M1|Q4Q8M1_LEIMA;tr|E9BK65|E9BK65_LEIDB;tr|E9AZL0|E9AZL0_LEIMU;tr|A4HG89|A4HG89_LEIBR	3;3;3;2;1	3;3;3;2;1	3;3;3;2;1	>tr|Q4Q8M1|Q4Q8M1_LEIMA Putative propionyl-coa carboxylase beta chain OS=Leishmania major GN=LMJF_28_0490 PE=4 SV=1;>tr|E9BK65|E9BK65_LEIDB Propionyl-coa carboxylase beta chain, putative OS=Leishmania donovani (strain BPK282A1) GN=LDBPK_280250 PE=4 SV=1;>t
186430000	174370000	222870000	227220000	189550000	165500000	147410000	174060000	327670000	327590000	128670000	169280000	11	10	10	18.2	16.1	16.1	71.792	0	95.656	1405100000	40	tr|E9AZT9|E9AZT9_LEIMU;tr|Q95WG5|Q95WG5_LEIDO;tr|Q4Q8E6|Q4Q8E6_LEIMA;tr|E9BJK2|E9BJK2_LEIDB;tr|A4I3J9|A4I3J9_LEIIN;tr|A4HGG7|A4HGG7_LEIBR;tr|A0A088RUF5|A0A088RUF5_9TRYP	tr|E9AZT9|E9AZT9_LEIMU;tr|Q95WG5|Q95WG5_LEIDO;tr|Q4Q8E6|Q4Q8E6_LEIMA;tr|E9BJK2|E9BJK2_LEIDB;tr|A4I3J9|A4I3J9_LEIIN;tr|A4HGG7|A4HGG7_LEIBR;tr|A0A088RUF5|A0A088RUF5_9TRYP	11;9;9;9;9;8;8	10;8;8;8;8;7;7	10;8;8;8;8;7;7	>tr|E9AZT9|E9AZT9_LEIMU Putative glucose-regulated protein 78 OS=Leishmania mexicana (strain MHOM/GT/2001/U1103) GN=LMXM_28_1200 PE=3 SV=1;>tr|Q95WG5|Q95WG5_LEIDO Glucose-regulated protein 78 (Fragment) OS=Leishmania donovani PE=2 SV=1;>tr|Q4Q8E6|Q4Q8E6_LE
7695700	6897700	7698200	0	0	0	0	4291100	0	6768100	0	0	2	2	2	16.9	16.9	16.9	25.603	0	12.277	25270000	2	tr|E9B003|E9B003_LEIMU;tr|E9BJR7|E9BJR7_LEIDB;tr|A0A088RUX4|A0A088RUX4_9TRYP;sp|A4I3R0|MTNB_LEIIN;sp|A4HGN7|MTNB_LEIBR;sp|Q4Q882|MTNB_LEIMA	tr|E9B003|E9B003_LEIMU;tr|E9BJR7|E9BJR7_LEIDB;tr|A0A088RUX4|A0A088RUX4_9TRYP;sp|A4I3R0|MTNB_LEIIN;sp|A4HGN7|MTNB_LEIBR;sp|Q4Q882|MTNB_LEIMA	2;1;1;1;1;1	2;1;1;1;1;1	2;1;1;1;1;1	>tr|E9B003|E9B003_LEIMU Probable methylthioribulose-1-phosphate dehydratase OS=Leishmania mexicana (strain MHOM/GT/2001/U1103) GN=LMXM_28_1840 PE=3 SV=1;>tr|E9BJR7|E9BJR7_LEIDB Probable methylthioribulose-1-phosphate dehydratase OS=Leishmania donovani (str
4743900	3619600	4951000	3687000	5006900	7365900	2227200	2291200	2601000	4009400	4651200	4453900	1	1	1	14	14	14	18.716	0	9.211	27994000	2	tr|G9JM00|G9JM00_LEIDO;tr|E9B016|E9B016_LEIMU	tr|G9JM00|G9JM00_LEIDO;tr|E9B016|E9B016_LEIMU	1;1	1;1	1;1	>tr|G9JM00|G9JM00_LEIDO Ribose 5-phosphate isomerase B OS=Leishmania donovani PE=4 SV=1;>tr|E9B016|E9B016_LEIMU Putative ribose 5-phosphate isomerase OS=Leishmania mexicana (strain MHOM/GT/2001/U1103) GN=LMXM_28_1970 PE=4 SV=1
4282700	3629200	5903900	4298900	2897700	3447500	4609700	4210500	6720900	5733400	4626300	6250100	1	1	1	3.2	3.2	3.2	81.564	0	10.599	32200000	8	tr|E9B018|E9B018_LEIMU	tr|E9B018|E9B018_LEIMU	1	1	1	>tr|E9B018|E9B018_LEIMU Putative uncharacterized protein OS=Leishmania mexicana (strain MHOM/GT/2001/U1103) GN=LMXM_28_1990 PE=4 SV=1
0	0	2004800	2043200	5125200	2471400	2184600	0	3161500	3870500	2650300	8943300	2	2	2	3.5	3.5	3.5	69.002	0	12.659	14680000	2	tr|E9B073|E9B073_LEIMU;tr|Q4Q812|Q4Q812_LEIMA;tr|E9BJZ0|E9BJZ0_LEIDB;tr|A4I3Y3|A4I3Y3_LEIIN;tr|A4HGV3|A4HGV3_LEIBR;tr|A0A088RV40|A0A088RV40_9TRYP	tr|E9B073|E9B073_LEIMU;tr|Q4Q812|Q4Q812_LEIMA;tr|E9BJZ0|E9BJZ0_LEIDB;tr|A4I3Y3|A4I3Y3_LEIIN;tr|A4HGV3|A4HGV3_LEIBR;tr|A0A088RV40|A0A088RV40_9TRYP	2;1;1;1;1;1	2;1;1;1;1;1	2;1;1;1;1;1	>tr|E9B073|E9B073_LEIMU Putative acyl-CoA dehydrogenase OS=Leishmania mexicana (strain MHOM/GT/2001/U1103) GN=LMXM_28_2510 PE=3 SV=1;>tr|Q4Q812|Q4Q812_LEIMA Putative acyl-CoA dehydrogenase OS=Leishmania major GN=LMJF_28_2510 PE=3 SV=1;>tr|E9BJZ0|E9BJZ0_LEI
7010300	15535000	5997200	5901200	6045200	5960100	7413900	7674400	0	0	8454600	6918200	1	1	1	7.5	7.5	7.5	16.57	0.0020747	6.5697	45630000	1	tr|E9B089|E9B089_LEIMU	tr|E9B089|E9B089_LEIMU	1	1	1	>tr|E9B089|E9B089_LEIMU Putative uncharacterized protein OS=Leishmania mexicana (strain MHOM/GT/2001/U1103) GN=LMXM_28_2660 PE=4 SV=1
1392900000	1567400000	669760000	503560000	899740000	782630000	765290000	678000000	1179700000	1050400000	374280000	546900000	27	27	0	48.8	48.8	0	71.24	0	323.31	7023300000	211	tr|E9B099|E9B099_LEIMU;tr|E9LIL7|E9LIL7_LEIDO;tr|I3W8N4|I3W8N4_LEIDO;tr|E9BK18|E9BK18_LEIDB;tr|A4I412|A4I412_LEIIN;tr|Q6TDF7|Q6TDF7_LEITA;tr|Q4Q7Y4|Q4Q7Y4_LEIMA;tr|E9AHH1|E9AHH1_LEIIN;sp|P14834|HSP70_LEIMA;tr|E9AHH0|E9AHH0_LEIIN;sp|P17804|HSP70_LEIDO;tr|L7UWN8|L7UWN8_LEIDO;tr|S6D9H9|S6D9H9_LEIIN;tr|S6D2R6|S6D2R6_LEIDO;tr|S6CWE3|S6CWE3_LEIIN;tr|S6CVJ8|S6CVJ8_LEIIN;tr|H6QXT2|H6QXT2_LEIDO;tr|L7UZP9|…	tr|E9B099|E9B099_LEIMU;tr|E9LIL7|E9LIL7_LEIDO;tr|I3W8N4|I3W8N4_LEIDO;tr|E9BK18|E9BK18_LEIDB;tr|A4I412|A4I412_LEIIN;tr|Q6TDF7|Q6TDF7_LEITA;tr|Q4Q7Y4|Q4Q7Y4_LEIMA;tr|E9AHH1|E9AHH1_LEIIN;sp|P14834|HSP70_LEIMA;tr|E9AHH0|E9AHH0_LEIIN;sp|P17804|HSP70_LEIDO;tr|L7UWN8|L7UWN8_LEIDO;tr|S6D9H9|S6D9H9_LEIIN;tr|S6D2R6|S6D2R6_LEIDO;tr|S6CWE3|S6CWE3_LEIIN;tr|S6CVJ8|S6CVJ8_LEIIN;tr|H6QXT2|H6QXT2_LEIDO;tr|L7UZP9|…	27;22;22;22;22;22;22;22;21;21;20;19;19;19;19;19;19;19;19;19;19;19;19;19;19;19;19;19;19;19;19;19;19;19;19;19;19;19;19;19;19;19;19;19;19;18;18;18;18;18;18;18;18;18;18;18;18;18;18;18;18;18;18;17;17;17;16;15;7;2;2;2;2;2;1;1;1	27;22;22;22;22;22;22;22;21;21;20;19;19;19;19;19;19;19;19;19;19;19;19;19;19;19;19;19;19;19;19;19;19;19;19;19;19;19;19;19;19;19;19;19;19;18;18;18;18;18;18;18;18;18;18;18;18;18;18;18;18;18;18;17;17;17;16;15;7;2;2;2;2;2;1;1;1	0;0;0;0;0;0;0;0;0;0;0;0;0;0;0;0;0;0;0;0;0;0;0;0;0;0;0;0;0;0;0;0;0;0;0;0;0;0;0;0;0;0;0;0;0;0;0;0;0;0;0;0;0;0;0;0;0;0;0;0;0;0;0;0;0;0;0;0;0;0;0;0;0;0;0;0;0	>tr|E9B099|E9B099_LEIMU Putative heat-shock protein hsp70 OS=Leishmania mexicana (strain MHOM/GT/2001/U1103) GN=LMXM_28_2770 PE=3 SV=1;>tr|E9LIL7|E9LIL7_LEIDO Heat shock protein 70 (Fragment) OS=Leishmania donovani GN=HSP-70 PE=3 SV=1;>tr|I3W8N4|I3W8N4_LEI
147110000	173820000	130740000	123940000	128760000	107540000	185420000	195260000	149560000	144500000	201340000	185790000	10	10	10	32.7	32.7	32.7	49.079	0	137.87	1073000000	52	tr|E9B0B3|E9B0B3_LEIMU;tr|E9BK30|E9BK30_LEIDB;tr|A4I426|A4I426_LEIIN;tr|Q4Q7X1|Q4Q7X1_LEIMA;tr|A4HGZ4|A4HGZ4_LEIBR;tr|A0A088RV80|A0A088RV80_9TRYP	tr|E9B0B3|E9B0B3_LEIMU	10;4;4;3;2;1	10;4;4;3;2;1	10;4;4;3;2;1	>tr|E9B0B3|E9B0B3_LEIMU Glutamate dehydrogenase OS=Leishmania mexicana (strain MHOM/GT/2001/U1103) GN=LMXM_28_2910 PE=3 SV=1
36991000	34999000	35941000	46119000	25996000	25873000	21454000	20283000	19515000	23891000	24634000	24092000	4	4	4	22.8	22.8	22.8	23.867	0	29.581	207670000	14	tr|E9B0J8|E9B0J8_LEIMU	tr|E9B0J8|E9B0J8_LEIMU	4	4	4	>tr|E9B0J8|E9B0J8_LEIMU GrpE protein homolog OS=Leishmania mexicana (strain MHOM/GT/2001/U1103) GN=LMXM_29_0730 PE=3 SV=1
340550000	421390000	187970000	181280000	263450000	245950000	173300000	211680000	224100000	225690000	155260000	164960000	12	12	3	27.4	27.4	7.7	70.866	0	323.31	1718500000	106	tr|E9B125|E9B125_LEIMU;tr|E9B121|E9B121_LEIMU;tr|Q4Q744|Q4Q744_LEIMA;tr|A4I5T0|A4I5T0_LEIIN;tr|A4I5S5|A4I5S5_LEIIN;tr|B4YAJ4|B4YAJ4_LEICH;tr|A4I5S9|A4I5S9_LEIIN;tr|Q4Q745|Q4Q745_LEIMA;sp|P12076|HSP71_LEIMA;tr|Q4Q747|Q4Q747_LEIMA;tr|E9B119|E9B119_LEIMU;tr|B4YAJ5|B4YAJ5_LEICH;tr|A4I5S4|A4I5S4_LEIIN;tr|A4HIH8|A4HIH8_LEIBR;tr|A4HII0|A4HII0_LEIBR;tr|A0A088RYT5|A0A088RYT5_9TRYP;tr|E9BLZ1|E9BLZ1_LEIDB;t…	tr|E9B125|E9B125_LEIMU;tr|E9B121|E9B121_LEIMU;tr|Q4Q744|Q4Q744_LEIMA;tr|A4I5T0|A4I5T0_LEIIN;tr|A4I5S5|A4I5S5_LEIIN;tr|B4YAJ4|B4YAJ4_LEICH;tr|A4I5S9|A4I5S9_LEIIN;tr|Q4Q745|Q4Q745_LEIMA;sp|P12076|HSP71_LEIMA;tr|Q4Q747|Q4Q747_LEIMA;tr|E9B119|E9B119_LEIMU;tr|B4YAJ5|B4YAJ5_LEICH;tr|A4I5S4|A4I5S4_LEIIN	12;11;9;9;9;9;9;9;7;7;7;6;6;5;5;5;4;3;3;2;2;1;1;1;1	12;11;9;9;9;9;9;9;7;7;7;6;6;5;5;5;4;3;3;2;2;1;1;1;1	3;2;0;0;0;0;0;0;0;0;2;0;0;0;0;0;0;0;0;0;0;0;0;0;0	>tr|E9B125|E9B125_LEIMU Putative heat shock 70-related protein 1, mitochondrial OS=Leishmania mexicana (strain MHOM/GT/2001/U1103) GN=LMXM_29_2550 PE=3 SV=1;>tr|E9B121|E9B121_LEIMU Putative heat shock 70-related protein 1, mitochondrial OS=Leishmania mexic
33734000	27668000	19472000	21652000	23804000	19598000	12687000	18047000	18402000	7823100	18180000	11895000	3	3	3	9.5	9.5	9.5	45.16	0	23.319	142500000	6	tr|E9B146|E9B146_LEIMU;tr|Q4Q720|Q4Q720_LEIMA;tr|E9BM17|E9BM17_LEIDB;tr|A4I5V1|A4I5V1_LEIIN	tr|E9B146|E9B146_LEIMU;tr|Q4Q720|Q4Q720_LEIMA;tr|E9BM17|E9BM17_LEIDB;tr|A4I5V1|A4I5V1_LEIIN	3;3;2;2	3;3;2;2	3;3;2;2	>tr|E9B146|E9B146_LEIMU Conserved TPR domain protein OS=Leishmania mexicana (strain MHOM/GT/2001/U1103) GN=LMXM_29_2740 PE=4 SV=1;>tr|Q4Q720|Q4Q720_LEIMA Putative small glutamine-rich tetratricopeptide repeat protein OS=Leishmania major GN=SGT PE=4 SV=1;>t
0	0	0	0	0	0	0	0	0	0	0	2509400	2	2	2	3.2	3.2	3.2	51.064	0	12.217	33477000	1	tr|E9B1E2|E9B1E2_LEIMU	tr|E9B1E2|E9B1E2_LEIMU	2	2	2	>tr|E9B1E2|E9B1E2_LEIMU Uncharacterized protein OS=Leishmania mexicana (strain MHOM/GT/2001/U1103) GN=LMXM_29_3680 PE=4 SV=1
9676700	0	8669100	14381000	7953000	9486500	4156000	3359000	5673600	5996300	6721000	3262300	2	1	1	10.5	6.1	6.1	37.516	0	80.964	45696000	5	tr|E9B1Y8|E9B1Y8_LEIMU;tr|E9B201|E9B201_LEIMU	tr|E9B1Y8|E9B1Y8_LEIMU;tr|E9B201|E9B201_LEIMU	2;2	1;1	1;1	>tr|E9B1Y8|E9B1Y8_LEIMU Peptidase m20/m25/m40 family-like protein (Fragment) OS=Leishmania mexicana (strain MHOM/GT/2001/U1103) GN=LMXM_30_1890 PE=4 SV=1;>tr|E9B201|E9B201_LEIMU Succinyl-diaminopimelate desuccinylase-like protein OS=Leishmania mexicana (st
70770000	54690000	55199000	64832000	34554000	46122000	33708000	38689000	49029000	53679000	54583000	100300000	4	4	4	11.9	11.9	11.9	44.755	0	25.572	403150000	17	tr|E9B259|E9B259_LEIMU	tr|E9B259|E9B259_LEIMU	4	4	4	>tr|E9B259|E9B259_LEIMU Putative calreticulin OS=Leishmania mexicana (strain MHOM/GT/2001/U1103) GN=LMXM_30_2600 PE=3 SV=1
5946200	6874700	7316600	9622300	7587400	0	6009700	10627000	11490000	7847400	9928500	9957400	1	1	1	2.8	2.8	2.8	59.3	0	52.6	51498000	9	tr|E9B2M5|E9B2M5_LEIMU	tr|E9B2M5|E9B2M5_LEIMU	1	1	1	>tr|E9B2M5|E9B2M5_LEIMU Chaperonin containing t-complex protein,putative OS=Leishmania mexicana (strain MHOM/GT/2001/U1103) GN=LMXM_31_1000 PE=3 SV=1
82843000	100130000	61701000	66430000	106210000	85380000	17697000	15247000	34648000	36577000	11474000	14224000	5	5	4	26.7	26.7	22.1	21.722	0	43.49	404960000	22	tr|E9B2V9|E9B2V9_LEIMU;tr|E9B2W0|E9B2W0_LEIMU	tr|E9B2V9|E9B2V9_LEIMU;tr|E9B2W0|E9B2W0_LEIMU	5;5	5;5	4;4	>tr|E9B2V9|E9B2V9_LEIMU Superoxide dismutase OS=Leishmania mexicana (strain MHOM/GT/2001/U1103) GN=LMXM_31_1820 PE=3 SV=1;>tr|E9B2W0|E9B2W0_LEIMU Superoxide dismutase OS=Leishmania mexicana (strain MHOM/GT/2001/U1103) GN=LMXM_31_1830 PE=3 SV=1
347400000	280210000	253820000	233930000	227960000	218030000	201590000	152420000	196070000	236210000	123850000	107760000	7	7	7	45.7	45.7	45.7	16.674	0	72.957	1637200000	47	tr|E9B376|E9B376_LEIMU;tr|Q9GP00|Q9GP00_LEIIN;tr|E9BP61|E9BP61_LEIDB;tr|Q9U1E1|Q9U1E1_LEIMA;tr|B5APK3|B5APK3_LEIDO	tr|E9B376|E9B376_LEIMU;tr|Q9GP00|Q9GP00_LEIIN;tr|E9BP61|E9BP61_LEIDB;tr|Q9U1E1|Q9U1E1_LEIMA;tr|B5APK3|B5APK3_LEIDO	7;5;5;4;4	7;5;5;4;4	7;5;5;4;4	>tr|E9B376|E9B376_LEIMU Nucleoside diphosphate kinase OS=Leishmania mexicana (strain MHOM/GT/2001/U1103) GN=LMXM_31_2950 PE=3 SV=1;>tr|Q9GP00|Q9GP00_LEIIN Nucleoside diphosphate kinase OS=Leishmania infantum GN=ndpk PE=2 SV=1;>tr|E9BP61|E9BP61_LEIDB Nucleo
17215000	17196000	14816000	12933000	24919000	26182000	11163000	15944000	14241000	17798000	24570000	29819000	5	5	5	9.4	9.4	9.4	96.957	0	40.194	125700000	19	tr|E9B384|E9B384_LEIMU;tr|E9BP70|E9BP70_LEIDB;tr|A4I8C5|A4I8C5_LEIIN;tr|Q4Q4X1|Q4Q4X1_LEIMA;tr|A4HKU6|A4HKU6_LEIBR;tr|A0A088RZ00|A0A088RZ00_9TRYP	tr|E9B384|E9B384_LEIMU	5;2;2;1;1;1	5;2;2;1;1;1	5;2;2;1;1;1	>tr|E9B384|E9B384_LEIMU Uncharacterized protein OS=Leishmania mexicana (strain MHOM/GT/2001/U1103) GN=LMXM_31_3010 PE=4 SV=1
1282800	1008500	2265000	374990	699020	835770	0	634840	0	0	881240	0	2	2	2	6.5	6.5	6.5	50.577	0	11.771	6668800	3	tr|Q4Q4U1|Q4Q4U1_LEIMA;tr|E9B3B4|E9B3B4_LEIMU;tr|A4HKX6|A4HKX6_LEIBR;tr|A0A088RYN1|A0A088RYN1_9TRYP;tr|Q6S4V7|Q6S4V7_LEIMA;tr|E9BPA1|E9BPA1_LEIDB;tr|A4I8F6|A4I8F6_LEIIN	tr|Q4Q4U1|Q4Q4U1_LEIMA;tr|E9B3B4|E9B3B4_LEIMU;tr|A4HKX6|A4HKX6_LEIBR;tr|A0A088RYN1|A0A088RYN1_9TRYP;tr|Q6S4V7|Q6S4V7_LEIMA;tr|E9BPA1|E9BPA1_LEIDB;tr|A4I8F6|A4I8F6_LEIIN	2;2;1;1;1;1;1	2;2;1;1;1;1;1	2;2;1;1;1;1;1	>tr|Q4Q4U1|Q4Q4U1_LEIMA Dihydrolipoyl dehydrogenase OS=Leishmania major GN=GCVL-2 PE=4 SV=1;>tr|E9B3B4|E9B3B4_LEIMU Dihydrolipoyl dehydrogenase OS=Leishmania mexicana (strain MHOM/GT/2001/U1103) GN=LMXM_31_3310 PE=4 SV=1;>tr|A4HKX6|A4HKX6_LEIBR Dihydrolipo
2674500	1922500	2378500	0	1985000	2195300	1315600	1474800	1626700	1560400	0	1673400	1	1	1	31.2	31.2	31.2	11.623	0	10.056	12039000	1	tr|E9B3H9|E9B3H9_LEIMU	tr|E9B3H9|E9B3H9_LEIMU	1	1	1	>tr|E9B3H9|E9B3H9_LEIMU Uncharacterized protein OS=Leishmania mexicana (strain MHOM/GT/2001/U1103) GN=LMXM_32_0020 PE=4 SV=1
1107800000	1147200000	1161600000	1232400000	779910000	974640000	529880000	619550000	948320000	905780000	676200000	787540000	19	19	4	28	28	5.4	80.572	0	323.31	6434400000	143	tr|E9B3L2|E9B3L2_LEIMU;sp|Q25293|HSP83_LEIIN;tr|E9AHM8|E9AHM8_LEIIN;tr|Q4Q4I0|Q4Q4I0_LEIMA;tr|Q4Q4I6|Q4Q4I6_LEIMA;tr|E9BPW6|E9BPW6_LEIDB;tr|E9BPW4|E9BPW4_LEIDB;tr|E9AHM9|E9AHM9_LEIIN;tr|Q29U49|Q29U49_LEIBR;tr|A4HL70|A4HL70_LEIBR;tr|A0A088S198|A0A088S198_9TRYP;sp|P27890|HSP83_LEIDO;tr|Q9TX07|Q9TX07_LEIBR;tr|F1CCS2|F1CCS2_LEIDO;tr|Q3LZT1|Q3LZT1_LEICH;tr|Q9NJT7|Q9NJT7_LEIMA;tr|Q3LZT4|Q3LZT4_LEICH;tr…	tr|E9B3L2|E9B3L2_LEIMU;sp|Q25293|HSP83_LEIIN;tr|E9AHM8|E9AHM8_LEIIN;tr|Q4Q4I0|Q4Q4I0_LEIMA;tr|Q4Q4I6|Q4Q4I6_LEIMA;tr|E9BPW6|E9BPW6_LEIDB;tr|E9BPW4|E9BPW4_LEIDB;tr|E9AHM9|E9AHM9_LEIIN;tr|Q29U49|Q29U49_LEIBR;tr|A4HL70|A4HL70_LEIBR;tr|A0A088S198|A0A088S198_9TRYP	19;15;13;13;13;12;12;12;11;11;11;8;8;7;6;4;4;4;3;2;2;2;2;1	19;15;13;13;13;12;12;12;11;11;11;8;8;7;6;4;4;4;3;2;2;2;2;1	4;3;4;4;4;3;3;3;4;4;4;1;1;2;1;0;2;1;1;2;0;1;1;0	>tr|E9B3L2|E9B3L2_LEIMU Heat shock protein 83-1 OS=Leishmania mexicana (strain MHOM/GT/2001/U1103) GN=LMXM_32_0312 PE=3 SV=1;>sp|Q25293|HSP83_LEIIN Heat shock protein 83-1 OS=Leishmania infantum GN=HSP83-1 PE=3 SV=2;>tr|E9AHM8|E9AHM8_LEIIN Heat shock prote
5691700	5307200	2818200	3050000	2582400	3383900	2070400	0	0	1522700	2125700	1959400	1	1	1	14.5	14.5	14.5	27.341	0	25.877	19882000	4	tr|E9B3Z3|E9B3Z3_LEIMU	tr|E9B3Z3|E9B3Z3_LEIMU	1	1	1	>tr|E9B3Z3|E9B3Z3_LEIMU Ribulose-phosphate 3-epimerase OS=Leishmania mexicana (strain MHOM/GT/2001/U1103) GN=LMXM_32_1570 PE=3 SV=1
33549000	31786000	21007000	23694000	23622000	24898000	20524000	14898000	26003000	17420000	23691000	19216000	4	4	3	12.7	12.7	9.5	51.682	0	31.026	173770000	11	tr|E9B3Z8|E9B3Z8_LEIMU;tr|Q4Q426|Q4Q426_LEIMA;tr|E9BQA2|E9BQA2_LEIDB;tr|A4I933|A4I933_LEIIN;tr|E9BMX8|E9BMX8_LEIDB;tr|A4I6X9|A4I6X9_LEIIN	tr|E9B3Z8|E9B3Z8_LEIMU;tr|Q4Q426|Q4Q426_LEIMA;tr|E9BQA2|E9BQA2_LEIDB;tr|A4I933|A4I933_LEIIN	4;3;2;2;1;1	4;3;2;2;1;1	3;2;1;1;0;0	>tr|E9B3Z8|E9B3Z8_LEIMU Putative peptidase M20/M25/M40 OS=Leishmania mexicana (strain MHOM/GT/2001/U1103) GN=LMXM_32_1610 PE=4 SV=1;>tr|Q4Q426|Q4Q426_LEIMA Putative peptidase M20/M25/M40 OS=Leishmania major GN=LMJF_33_1610 PE=4 SV=1;>tr|E9BQA2|E9BQA2_LEIDB
0	0	13244000	7301100	0	4802900	7516900	6466200	0	0	14656000	15560000	1	1	1	29.3	29.3	29.3	83.318	0.0038911	6.2275	31536000	6	tr|E9B466|E9B466_LEIMU	tr|E9B466|E9B466_LEIMU	1	1	1	>tr|E9B466|E9B466_LEIMU Uncharacterized protein OS=Leishmania mexicana (strain MHOM/GT/2001/U1103) GN=LMXM_32_2270 PE=4 SV=1
2048200	2969600	1256900	0	0	0	0	0	0	0	0	0	1	1	1	4.3	4.3	4.3	60.828	0	71.41	5437900	2	tr|E9B476|E9B476_LEIMU	tr|E9B476|E9B476_LEIMU	1	1	1	>tr|E9B476|E9B476_LEIMU Uncharacterized protein OS=Leishmania mexicana (strain MHOM/GT/2001/U1103) GN=LMXM_32_2370 PE=4 SV=1
15153000	20004000	11587000	12802000	13468000	16279000	9956800	9051200	0	0	0	14205000	1	1	1	2.2	2.2	2.2	56.275	0.0021413	6.7195	78190000	1	tr|E9B483|E9B483_LEIMU	tr|E9B483|E9B483_LEIMU	1	1	1	>tr|E9B483|E9B483_LEIMU Uncharacterized protein OS=Leishmania mexicana (strain MHOM/GT/2001/U1103) GN=LMXM_32_2440 PE=4 SV=1
6355200	5797500	3260700	5559000	4985200	2725600	3467700	4626600	5778000	4819800	5182100	4369300	2	2	2	7.4	7.4	7.4	55.902	0	67.022	35227000	14	tr|E9B496|E9B496_LEIMU;tr|E9BPK8|E9BPK8_LEIDB;tr|A4I996|A4I996_LEIIN;tr|Q4Q3T0|Q4Q3T0_LEIMA	tr|E9B496|E9B496_LEIMU;tr|E9BPK8|E9BPK8_LEIDB;tr|A4I996|A4I996_LEIIN;tr|Q4Q3T0|Q4Q3T0_LEIMA	2;1;1;1	2;1;1;1	2;1;1;1	>tr|E9B496|E9B496_LEIMU Putative aminopeptidase OS=Leishmania mexicana (strain MHOM/GT/2001/U1103) GN=LMXM_32_2570 PE=4 SV=1;>tr|E9BPK8|E9BPK8_LEIDB Aminopeptidase, putative OS=Leishmania donovani (strain BPK282A1) GN=LDBPK_332700 PE=4 SV=1;>tr|A4I996|A4I9
2907900	1865500	0	2902500	3338200	0	1072700	0	2307600	0	0	795890	1	1	1	3.8	3.8	3.8	57.031	0.0022523	7.0584	10086000	2	tr|E9B4B3|E9B4B3_LEIMU	tr|E9B4B3|E9B4B3_LEIMU	1	1	1	>tr|E9B4B3|E9B4B3_LEIMU Uncharacterized protein OS=Leishmania mexicana (strain MHOM/GT/2001/U1103) GN=LMXM_32_2730 PE=4 SV=1
28110000	31597000	17474000	29838000	16965000	10733000	14313000	9440100	13628000	21382000	15731000	19964000	4	4	4	14.9	14.9	14.9	63.714	0	38.177	144390000	16	tr|E9B4H4|E9B4H4_LEIMU;tr|I3VJM0|I3VJM0_LEIDO;tr|L7UZN5|L7UZN5_LEIDO;tr|L7V2W8|L7V2W8_LEIDO;tr|I3VJM7|I3VJM7_9TRYP;tr|I3VJM4|I3VJM4_LEIIN;tr|I3VJM1|I3VJM1_LEIDO;tr|E9BQG2|E9BQG2_LEIDB;tr|A2CIM6|A2CIM6_LEIIN;tr|A2CIL3|A2CIL3_LEIDO;tr|A2CIL1|A2CIL1_LEIIN;tr|A2CIK8|A2CIK8_LEIDO;tr|A2CIK6|A2CIK6_LEIDO;tr|A2CIK1|A2CIK1_LEIIN;tr|A2CIJ8|A2CIJ8_LEIIN;tr|Q8I911|Q8I911_LEIAM;tr|A2CIM9|A2CIM9_LEITR;tr|I3VJL…	tr|E9B4H4|E9B4H4_LEIMU;tr|I3VJM0|I3VJM0_LEIDO;tr|L7UZN5|L7UZN5_LEIDO;tr|L7V2W8|L7V2W8_LEIDO;tr|I3VJM7|I3VJM7_9TRYP;tr|I3VJM4|I3VJM4_LEIIN;tr|I3VJM1|I3VJM1_LEIDO;tr|E9BQG2|E9BQG2_LEIDB;tr|A2CIM6|A2CIM6_LEIIN;tr|A2CIL3|A2CIL3_LEIDO;tr|A2CIL1|A2CIL1_LEIIN;tr|A2CIK8|A2CIK8_LEIDO;tr|A2CIK6|A2CIK6_LEIDO;tr|A2CIK1|A2CIK1_LEIIN;tr|A2CIJ8|A2CIJ8_LEIIN;tr|Q8I911|Q8I911_LEIAM;tr|A2CIM9|A2CIM9_LEITR;tr|I3VJL…	4;3;3;3;3;3;3;3;3;3;3;3;3;3;3;3;3;2;1;1;1;1;1;1;1;1;1;1;1;1;1;1;1;1	4;3;3;3;3;3;3;3;3;3;3;3;3;3;3;3;3;2;1;1;1;1;1;1;1;1;1;1;1;1;1;1;1;1	4;3;3;3;3;3;3;3;3;3;3;3;3;3;3;3;3;2;1;1;1;1;1;1;1;1;1;1;1;1;1;1;1;1	>tr|E9B4H4|E9B4H4_LEIMU Glucose-6-phosphate 1-dehydrogenase OS=Leishmania mexicana (strain MHOM/GT/2001/U1103) GN=LMXM_33_0080 PE=3 SV=1;>tr|I3VJM0|I3VJM0_LEIDO Glucose-6-phosphate 1-dehydrogenase (Fragment) OS=Leishmania donovani GN=g6pdh PE=3 SV=1;>tr|L7
1834200	1320800	1788600	1704900	2013400	1484800	1308500	1292200	1470800	1904500	2319500	3141900	1	1	1	7.3	7.3	7.3	24.529	0.0020619	6.5393	11575000	1	tr|E9B4H8|E9B4H8_LEIMU	tr|E9B4H8|E9B4H8_LEIMU	1	1	1	>tr|E9B4H8|E9B4H8_LEIMU Putative adenylate kinase OS=Leishmania mexicana (strain MHOM/GT/2001/U1103) GN=LMXM_33_0110 PE=3 SV=1
211880000	151350000	123260000	135320000	78213000	75002000	103380000	90440000	177800000	174990000	192580000	115000000	5	5	1	22.3	22.3	5.9	223.81	0	123.14	943880000	39	tr|E9B4N8|E9B4N8_LEIMU;tr|Q4Q3D8|Q4Q3D8_LEIMA	tr|E9B4N8|E9B4N8_LEIMU;tr|Q4Q3D8|Q4Q3D8_LEIMA	5;3	5;3	1;1	>tr|E9B4N8|E9B4N8_LEIMU Putative uncharacterized protein OS=Leishmania mexicana (strain MHOM/GT/2001/U1103) GN=LMXM_33_0690 PE=4 SV=1;>tr|Q4Q3D8|Q4Q3D8_LEIMA Uncharacterized protein OS=Leishmania major GN=LMJF_34_0690 PE=4 SV=1
81097000	39878000	108210000	56417000	78914000	82427000	17173000	19777000	26616000	22458000	31921000	16569000	4	4	3	18	18	14.8	26.076	0	28.592	371290000	8	tr|E9B4Q3|E9B4Q3_LEIMU;tr|E9B4Q5|E9B4Q5_LEIMU	tr|E9B4Q3|E9B4Q3_LEIMU;tr|E9B4Q5|E9B4Q5_LEIMU	4;3	4;3	3;2	>tr|E9B4Q3|E9B4Q3_LEIMU Elongation factor 1-beta OS=Leishmania mexicana (strain MHOM/GT/2001/U1103) GN=LMXM_33_0820 PE=3 SV=1;>tr|E9B4Q5|E9B4Q5_LEIMU Putative translation elongation factor 1-beta OS=Leishmania mexicana (strain MHOM/GT/2001/U1103) GN=LMXM_3
77850000	62227000	51784000	16690000	40596000	23810000	64433000	50587000	31070000	33099000	53877000	41898000	1	1	1	3.6	3.6	3.6	251.28	0	7.8069	341560000	19	tr|E9B544|E9B544_LEIMU	tr|E9B544|E9B544_LEIMU	1	1	1	>tr|E9B544|E9B544_LEIMU Putative uncharacterized protein OS=Leishmania mexicana (strain MHOM/GT/2001/U1103) GN=LMXM_33_2530 PE=4 SV=1
21450000	15658000	18856000	19631000	13759000	13834000	20160000	25444000	24046000	26982000	18219000	26036000	2	2	2	14.5	14.5	14.5	24.648	0	21.18	138630000	8	tr|E9B5M9|E9B5M9_LEIMU;tr|Q4Q289|Q4Q289_LEIMA;tr|E8NHC1|E8NHC1_LEIIN	tr|E9B5M9|E9B5M9_LEIMU;tr|Q4Q289|Q4Q289_LEIMA;tr|E8NHC1|E8NHC1_LEIIN	2;1;1	2;1;1	2;1;1	>tr|E9B5M9|E9B5M9_LEIMU Proteasome subunit beta type OS=Leishmania mexicana (strain MHOM/GT/2001/U1103) GN=LMXM_33_4340 PE=3 SV=1;>tr|Q4Q289|Q4Q289_LEIMA Proteasome subunit beta type OS=Leishmania major GN=LMJF_34_4340 PE=3 SV=1;>tr|E8NHC1|E8NHC1_LEIIN Pro
1638200	1376000	717080	1262100	501210	780060	609670	751570	515120	818570	396950	575630	1	1	1	5.7	5.7	5.7	30.971	0	11.434	6251900	4	tr|E9B5S4|E9B5S4_LEIMU	tr|E9B5S4|E9B5S4_LEIMU	1	1	1	>tr|E9B5S4|E9B5S4_LEIMU Enoyl-CoA hydratase/isomerase family protein,conserved OS=Leishmania mexicana (strain MHOM/GT/2001/U1103) GN=LMXM_34_0360 PE=4 SV=1
10671000	10479000	0	4481400	11368000	10189000	11113000	13563000	12888000	12857000	10641000	13463000	2	2	2	2.5	2.5	2.5	126.69	0	14.117	67497000	4	tr|E9B6I5|E9B6I5_LEIMU;tr|E9BSI1|E9BSI1_LEIDB;tr|E9AFD0|E9AFD0_LEIMA;tr|A4IBJ4|A4IBJ4_LEIIN;tr|A4HMX3|A4HMX3_LEIBR;tr|A0A088SJB7|A0A088SJB7_9TRYP	tr|E9B6I5|E9B6I5_LEIMU;tr|E9BSI1|E9BSI1_LEIDB;tr|E9AFD0|E9AFD0_LEIMA;tr|A4IBJ4|A4IBJ4_LEIIN;tr|A4HMX3|A4HMX3_LEIBR;tr|A0A088SJB7|A0A088SJB7_9TRYP	2;1;1;1;1;1	2;1;1;1;1;1	2;1;1;1;1;1	>tr|E9B6I5|E9B6I5_LEIMU Putative ubiquitin-activating enzyme e1 OS=Leishmania mexicana (strain MHOM/GT/2001/U1103) GN=LMXM_34_3060 PE=4 SV=1;>tr|E9BSI1|E9BSI1_LEIDB Ubiquitin-activating enzyme e1, putative OS=Leishmania donovani (strain BPK282A1) GN=LDBPK_
111880000	71788000	72914000	0	61747000	63477000	21919000	0	67577000	74043000	69509000	65421000	2	2	2	10.9	10.9	10.9	21.837	0	13.686	409910000	1	tr|E9B6X6|E9B6X6_LEIMU;tr|E9BSX3|E9BSX3_LEIDB;tr|A4IBY7|A4IBY7_LEIIN	tr|E9B6X6|E9B6X6_LEIMU;tr|E9BSX3|E9BSX3_LEIDB;tr|A4IBY7|A4IBY7_LEIIN	2;1;1	2;1;1	2;1;1	>tr|E9B6X6|E9B6X6_LEIMU Putative uncharacterized protein OS=Leishmania mexicana (strain MHOM/GT/2001/U1103) GN=LMXM_34_4470 PE=4 SV=1;>tr|E9BSX3|E9BSX3_LEIDB Uncharacterized protein OS=Leishmania donovani (strain BPK282A1) GN=LDBPK_354540 PE=4 SV=1;>tr|A4I
48153000	56412000	67499000	31718000	42744000	46393000	41369000	25545000	45607000	48077000	17199000	16267000	2	2	2	31.8	31.8	31.8	11.58	0	14.342	308450000	17	tr|E9B701|E9B701_LEIMU	tr|E9B701|E9B701_LEIMU	2	2	2	>tr|E9B701|E9B701_LEIMU Putative glycine cleavage system H protein OS=Leishmania mexicana (strain MHOM/GT/2001/U1103) GN=LMXM_34_4720 PE=3 SV=1
6107600	2274800	0	0	0	3813900	0	0	0	0	0	0	1	1	1	6.5	6.5	6.5	42.229	0	8.4269	10027000	2	tr|E9B709|E9B709_LEIMU	tr|E9B709|E9B709_LEIMU	1	1	1	>tr|E9B709|E9B709_LEIMU Putative uncharacterized protein OS=Leishmania mexicana (strain MHOM/GT/2001/U1103) GN=LMXM_34_4810 PE=4 SV=1
0	0	12496000	14409000	9174600	15516000	7123900	0	0	0	13385000	12413000	2	2	2	18.6	18.6	18.6	17.689	0	15.877	40468000	5	tr|E9PWG4|E9PWG4_MOUSE;tr|E0CZ30|E0CZ30_MOUSE;sp|P05977|MYL1_MOUSE	tr|E9PWG4|E9PWG4_MOUSE;tr|E0CZ30|E0CZ30_MOUSE;sp|P05977|MYL1_MOUSE	2;1;1	2;1;1	2;1;1	>tr|E9PWG4|E9PWG4_MOUSE Myosin light chain 1/3, skeletal muscle isoform OS=Mus musculus GN=Myl1 PE=1 SV=1;>tr|E0CZ30|E0CZ30_MOUSE Myosin light chain 1/3, skeletal muscle isoform (Fragment) OS=Mus musculus GN=Myl1 PE=1 SV=1;>sp|P05977|MYL1_MOUSE Myosin ligh
57934000	52971000	26032000	23627000	157310000	80118000	141910000	163890000	22090000	20552000	46772000	42281000	11	1	1	52.5	4.2	4.2	29.442	0.0022075	6.9041	481920000	5	tr|E9Q5F4|E9Q5F4_MOUSE	tr|E9Q5F4|E9Q5F4_MOUSE	11	1	1	>tr|E9Q5F4|E9Q5F4_MOUSE Actin, cytoplasmic 1 (Fragment) OS=Mus musculus GN=Actb PE=1 SV=1
90698000	114650000	104800000	113280000	91278000	72800000	63779000	132660000	397370000	453570000	111100000	113110000	3	3	3	7.9	7.9	7.9	34.855	0	22.538	1010500000	14	tr|G8FRC4|G8FRC4_LEITA;tr|Q86GJ3|Q86GJ3_LEIAM;tr|E9B0S5|E9B0S5_LEIMU;tr|E9B0S4|E9B0S4_LEIMU	tr|G8FRC4|G8FRC4_LEITA;tr|Q86GJ3|Q86GJ3_LEIAM	3;2;1;1	3;2;1;1	3;2;1;1	>tr|G8FRC4|G8FRC4_LEITA Single strand nuclease OS=Leishmania tarentolae PE=4 SV=1;>tr|Q86GJ3|Q86GJ3_LEIAM P4 nuclease OS=Leishmania amazonensis PE=2 SV=1
163560000	150050000	141770000	181210000	163930000	179130000	235360000	291590000	290450000	83936000	340950000	395470000	1	1	1	15.2	15.2	15.2	9.7077	0	7.5496	1637200000	15	tr|Q0ZKZ9|Q0ZKZ9_LEITR;tr|Q0ZKZ8|Q0ZKZ8_LEITR;tr|K7PPB5|K7PPB5_LEITR;tr|K7PNR1|K7PNR1_LEITR;tr|K7PNR0|K7PNR0_LEITR;tr|K7PKP4|K7PKP4_LEITR;tr|K7PKP2|K7PKP2_LEITR;tr|K7PK76|K7PK76_LEITR	tr|Q0ZKZ9|Q0ZKZ9_LEITR;tr|Q0ZKZ8|Q0ZKZ8_LEITR;tr|K7PPB5|K7PPB5_LEITR;tr|K7PNR1|K7PNR1_LEITR;tr|K7PNR0|K7PNR0_LEITR;tr|K7PKP4|K7PKP4_LEITR;tr|K7PKP2|K7PKP2_LEITR;tr|K7PK76|K7PK76_LEITR	1;1;1;1;1;1;1;1	1;1;1;1;1;1;1;1	1;1;1;1;1;1;1;1	>tr|Q0ZKZ9|Q0ZKZ9_LEITR Truncated cysteine proteinase (Fragment) OS=Leishmania tropica GN=cpb PE=3 SV=1;>tr|Q0ZKZ8|Q0ZKZ8_LEITR Cysteine proteinase (Fragment) OS=Leishmania tropica GN=cpb PE=3 SV=1;>tr|K7PPB5|K7PPB5_LEITR Cysteine protease OS=Leishmania tr
65906000	76340000	49458000	56847000	49202000	35129000	54931000	65936000	92845000	117470000	41542000	37382000	7	7	0	29.8	29.8	0	51.364	0	58.696	448370000	26	tr|Q0GU43|Q0GU43_LEIAM	tr|Q0GU43|Q0GU43_LEIAM	7	7	0	>tr|Q0GU43|Q0GU43_LEIAM Trypanothione reductase (Fragment) OS=Leishmania amazonensis GN=tr PE=3 SV=1
2320600000	2545400000	1264600000	1373600000	1901000000	1799100000	1259600000	1259500000	739000000	708740000	1364700000	1521000000	17	17	6	52.3	52.3	23.1	49.775	0	323.31	11210000000	341	tr|Q1A5Y2|Q1A5Y2_LEITA;tr|Q4QGC5|Q4QGC5_LEIMA;tr|Q45KF9|Q45KF9_LEICH;tr|Q25262|Q25262_LEIDO;tr|I3W8N6|I3W8N6_LEIDO;tr|E9BBA8|E9BBA8_LEIDB;tr|E9AGJ8|E9AGJ8_LEIIN;tr|A4H727|A4H727_LEIBR;tr|A0A088RKI3|A0A088RKI3_9TRYP;tr|E9AGK7|E9AGK7_LEIIN;tr|E9AP62|E9AP62_LEIMU;tr|E8NHR0|E8NHR0_LEIMU;tr|Q9GU32|Q9GU32_LEIMA;tr|A4HVG1|A4HVG1_LEIIN;tr|E8NHQ9|E8NHQ9_LEIMU;tr|A4HHS1|A4HHS1_LEIBR;tr|A4H729|A4H729_LEIBR	tr|Q1A5Y2|Q1A5Y2_LEITA;tr|Q4QGC5|Q4QGC5_LEIMA;tr|Q45KF9|Q45KF9_LEICH;tr|Q25262|Q25262_LEIDO;tr|I3W8N6|I3W8N6_LEIDO;tr|E9BBA8|E9BBA8_LEIDB;tr|E9AGJ8|E9AGJ8_LEIIN;tr|A4H727|A4H727_LEIBR;tr|A0A088RKI3|A0A088RKI3_9TRYP;tr|E9AGK7|E9AGK7_LEIIN;tr|E9AP62|E9AP62_LEIMU;tr|E8NHR0|E8NHR0_LEIMU	17;16;16;16;16;16;16;16;16;16;16;12;5;5;4;4;1	17;16;16;16;16;16;16;16;16;16;16;12;5;5;4;4;1	6;5;5;5;5;5;5;5;5;5;5;5;0;4;0;0;1	>tr|Q1A5Y2|Q1A5Y2_LEITA Alpha-tubulin OS=Leishmania tarentolae PE=3 SV=1;>tr|Q4QGC5|Q4QGC5_LEIMA Alpha tubulin OS=Leishmania major GN=LMJF_13_0280 PE=3 SV=1;>tr|Q45KF9|Q45KF9_LEICH Alpha-tubulin OS=Leishmania chagasi GN=Tub PE=3 SV=1;>tr|Q25262|Q25262_LEID
3786000	3701900	2284200	2177300	4000600	4547600	4636800	4126600	10717000	8390100	2259900	1736800	10	1	1	24.5	4.8	4.8	70.608	0	31.653	30767000	9	tr|Q4Q740|Q4Q740_LEIMA	tr|Q4Q740|Q4Q740_LEIMA	10	1	1	>tr|Q4Q740|Q4Q740_LEIMA Putative heat shock 70-related protein 1,mitochondrial OS=Leishmania major GN=LMJF_30_2550 PE=3 SV=1
16897000	10372000	9066800	0	10594000	9976100	9021300	6435500	0	4553000	7649300	6903100	2	2	2	10.8	10.8	10.8	32.312	0	11.965	58090000	2	tr|Q4QA41|Q4QA41_LEIMA;tr|A4HEG4|A4HEG4_LEIBR;tr|A0A088RSN4|A0A088RSN4_9TRYP;tr|E9AXD1|E9AXD1_LEIMU;tr|E9BHF9|E9BHF9_LEIDB;tr|A4I195|A4I195_LEIIN	tr|Q4QA41|Q4QA41_LEIMA;tr|A4HEG4|A4HEG4_LEIBR;tr|A0A088RSN4|A0A088RSN4_9TRYP;tr|E9AXD1|E9AXD1_LEIMU;tr|E9BHF9|E9BHF9_LEIDB;tr|A4I195|A4I195_LEIIN	2;1;1;1;1;1	2;1;1;1;1;1	2;1;1;1;1;1	>tr|Q4QA41|Q4QA41_LEIMA Uncharacterized protein OS=Leishmania major GN=LMJF_25_0540 PE=4 SV=1;>tr|A4HEG4|A4HEG4_LEIBR Uncharacterized protein OS=Leishmania braziliensis GN=LbrM_25_2210 PE=4 SV=1;>tr|A0A088RSN4|A0A088RSN4_9TRYP Uncharacterized protein OS=Le
8517700	9154200	0	0	9587600	0	8421200	11337000	6444100	0	6639200	0	2	2	2	5.9	5.9	5.9	53.87	0	11.384	40138000	2	tr|Q4QA85|Q4QA85_LEIMA;tr|E9BHB5|E9BHB5_LEIDB;tr|E9AX87|E9AX87_LEIMU;tr|A4I153|A4I153_LEIIN	tr|Q4QA85|Q4QA85_LEIMA;tr|E9BHB5|E9BHB5_LEIDB;tr|E9AX87|E9AX87_LEIMU;tr|A4I153|A4I153_LEIIN	2;1;1;1	2;1;1;1	2;1;1;1	>tr|Q4QA85|Q4QA85_LEIMA Uncharacterized protein OS=Leishmania major GN=LMJF_25_0110 PE=4 SV=1;>tr|E9BHB5|E9BHB5_LEIDB Uncharacterized protein OS=Leishmania donovani (strain BPK282A1) GN=LDBPK_250110 PE=4 SV=1;>tr|E9AX87|E9AX87_LEIMU Putative uncharacterize
4585300	7220300	8748500	9786100	6576500	9743600	10788000	0	0	0	9688200	10088000	1	1	1	3	3	3	67.258	0.0058027	6.1768	42650000	1	tr|Q4QBZ5|Q4QBZ5_LEIMA	tr|Q4QBZ5|Q4QBZ5_LEIMA	1	1	1	>tr|Q4QBZ5|Q4QBZ5_LEIMA Putative histone deacetylase OS=Leishmania major GN=LMJF_21_1870 PE=4 SV=1
25316000	30318000	28706000	22502000	22869000	23646000	18920000	17119000	12661000	9750500	23079000	17587000	3	1	1	13.6	7.3	7.3	31.822	0	217.04	152470000	19	tr|Q4QI44|Q4QI44_LEIMA;tr|Q4QI38|Q4QI38_LEIMA	tr|Q4QI44|Q4QI44_LEIMA;tr|Q4QI38|Q4QI38_LEIMA	3;3	1;1	1;1	>tr|Q4QI44|Q4QI44_LEIMA Uncharacterized protein OS=Leishmania major GN=LMJF_08_1225 PE=4 SV=1;>tr|Q4QI38|Q4QI38_LEIMA Uncharacterized protein OS=Leishmania major GN=LMJF_08_1270 PE=4 SV=1
12345000	15742000	11448000	12246000	12148000	13396000	0	12791000	0	0	11119000	0	9	1	1	50.2	4.4	4.4	27.892	0	10.777	63645000	2	tr|Q66VD0|Q66VD0_LEIDO	tr|Q66VD0|Q66VD0_LEIDO	9	1	1	>tr|Q66VD0|Q66VD0_LEIDO Alpha tubulin (Fragment) OS=Leishmania donovani PE=2 SV=1
5886800	4073500	9158900	9579600	7452300	7323900	6747000	7716900	0	11239000	7751400	9274400	2	1	1	10.2	4.4	4.4	29.429	0.005814	6.1835	46275000	1	tr|Q6Y9S1|Q6Y9S1_LEIMA;tr|Q9NGR1|Q9NGR1_LEIMA;tr|Q9NGR0|Q9NGR0_LEIMA;tr|Q95UN7|Q95UN7_LEITR	tr|Q6Y9S1|Q6Y9S1_LEIMA;tr|Q9NGR1|Q9NGR1_LEIMA;tr|Q9NGR0|Q9NGR0_LEIMA;tr|Q95UN7|Q95UN7_LEITR	2;2;2;2	1;1;1;1	1;1;1;1	>tr|Q6Y9S1|Q6Y9S1_LEIMA 6-phosphogluconate dehydrogenase (Fragment) OS=Leishmania major PE=4 SV=1;>tr|Q9NGR1|Q9NGR1_LEIMA 6-phosphogluconate dehydrogenase, decarboxylating OS=Leishmania major GN=gnd PE=3 SV=2;>tr|Q9NGR0|Q9NGR0_LEIMA 6-phosphogluconate dehy
5483400	6749500	4806800	5037800	7075400	8169400	5926100	8988700	18034000	20503000	4295600	5038000	2	2	2	100	100	100	1.7288	0	12.87	57355000	7	tr|Q7JMY8|Q7JMY8_LEIIN	tr|Q7JMY8|Q7JMY8_LEIIN	2	2	2	>tr|Q7JMY8|Q7JMY8_LEIIN Heat shock protein 70 (Fragment) OS=Leishmania infantum GN=hsp70 PE=4 SV=1
41841000	21691000	17919000	19197000	26609000	17084000	19072000	16881000	11742000	9050900	21281000	17040000	4	4	4	18.3	18.3	18.3	31.864	0	27.845	149270000	15	tr|Q8MM02|Q8MM02_LEIDO;tr|Q7KXK6|Q7KXK6_LEITR;tr|A1YGN9|A1YGN9_9TRYP;tr|A1Y2E0|A1Y2E0_9TRYP;tr|A1Y2D9|A1Y2D9_LEIMA;tr|A1Y2D8|A1Y2D8_LEIMA;tr|A1Y2D7|A1Y2D7_LEITR;tr|A1Y2D6|A1Y2D6_LEITR;tr|A1Y2D5|A1Y2D5_LEIDO;tr|A1Y2D3|A1Y2D3_LEIIN;tr|Q95WV1|Q95WV1_LEIDO;tr|E9BMZ2|E9BMZ2_LEIDB;tr|E9B215|E9B215_LEIMU;tr|A4UTP6|A4UTP6_LEIDO;tr|A4I6Z4|A4I6Z4_LEIIN;sp|P22045|PGFS_LEIMA	tr|Q8MM02|Q8MM02_LEIDO;tr|Q7KXK6|Q7KXK6_LEITR;tr|A1YGN9|A1YGN9_9TRYP;tr|A1Y2E0|A1Y2E0_9TRYP;tr|A1Y2D9|A1Y2D9_LEIMA;tr|A1Y2D8|A1Y2D8_LEIMA;tr|A1Y2D7|A1Y2D7_LEITR;tr|A1Y2D6|A1Y2D6_LEITR;tr|A1Y2D5|A1Y2D5_LEIDO;tr|A1Y2D3|A1Y2D3_LEIIN;tr|Q95WV1|Q95WV1_LEIDO;tr|E9BMZ2|E9BMZ2_LEIDB;tr|E9B215|E9B215_LEIMU;tr|A4UTP6|A4UTP6_LEIDO;tr|A4I6Z4|A4I6Z4_LEIIN;sp|P22045|PGFS_LEIMA	4;4;3;3;3;3;3;3;3;3;3;3;3;3;3;3	4;4;3;3;3;3;3;3;3;3;3;3;3;3;3;3	4;4;3;3;3;3;3;3;3;3;3;3;3;3;3;3	>tr|Q8MM02|Q8MM02_LEIDO Prostaglandin F2-alpha synthase OS=Leishmania donovani GN=pgfs PE=2 SV=1;>tr|Q7KXK6|Q7KXK6_LEITR Prostaglandin F2-alpha synthase OS=Leishmania tropica GN=pgfs PE=2 SV=1;>tr|A1YGN9|A1YGN9_9TRYP Prostaglandin f2-alpha synthase (Fragme
0	0	0	0	9338800	11684000	0	0	0	0	12590000	0	1	1	1	10.3	10.3	10.3	12.535	0.0039293	6.2701	14185000	1	tr|Q8K426|Q8K426_MOUSE	tr|Q8K426|Q8K426_MOUSE	1	1	1	>tr|Q8K426|Q8K426_MOUSE Myeloid cysteine-rich protein OS=Mus musculus GN=Retnlg PE=1 SV=1
0	5133100	7517400	8529500	6197400	7507700	6467000	8016400	8531500	9160300	8552600	16842000	1	1	1	7.2	7.2	7.2	31.025	0.003937	6.2856	45817000	1	tr|Q8R5L1|Q8R5L1_MOUSE	tr|Q8R5L1|Q8R5L1_MOUSE	1	1	1	>tr|Q8R5L1|Q8R5L1_MOUSE Complement component 1 Q subcomponent-binding protein, mitochondrial OS=Mus musculus GN=C1qbp PE=1 SV=1
40292000	35861000	50461000	55976000	34440000	33498000	35813000	26230000	60602000	69893000	81646000	69293000	2	2	2	20.6	20.6	20.6	17.357	0	19.326	312070000	37	tr|Q923L7|Q923L7_MOUSE	tr|Q923L7|Q923L7_MOUSE	2	2	2	>tr|Q923L7|Q923L7_MOUSE Ear6 protein OS=Mus musculus GN=Ear6 PE=1 SV=1
3028000	2289800	2461500	2314900	1633100	0	2807300	0	2665900	2255500	3469500	2639000	1	1	1	7.7	7.7	7.7	38.768	0.0021645	6.7719	14595000	3	tr|Q99LB4|Q99LB4_MOUSE	tr|Q99LB4|Q99LB4_MOUSE	1	1	1	>tr|Q99LB4|Q99LB4_MOUSE Capping protein (Actin filament), gelsolin-like OS=Mus musculus GN=Capg PE=1 SV=1
57855000	50475000	31012000	35198000	39711000	27890000	41738000	46596000	89748000	96348000	20617000	18727000	5	5	5	27.6	27.6	27.6	35.011	0	33.68	312940000	8	tr|Q9NJY3|Q9NJY3_LEIPI;tr|Q6RWD7|Q6RWD7_LEIDO;tr|A4K7S4|A4K7S4_LEIDO	tr|Q9NJY3|Q9NJY3_LEIPI	5;1;1	5;1;1	5;1;1	>tr|Q9NJY3|Q9NJY3_LEIPI Single strand-specific nuclease OS=Leishmania pifanoi GN=P-4 PE=2 SV=1
69331000	85871000	93181000	111810000	67921000	74210000	112730000	147150000	201920000	227830000	162860000	157230000	1	1	1	50	50	50	1.9102	0.004008	6.409	808030000	7	tr|Q9TWN9|Q9TWN9_LEIME	tr|Q9TWN9|Q9TWN9_LEIME	1	1	1	>tr|Q9TWN9|Q9TWN9_LEIME Cysteine protease group C (Fragment) OS=Leishmania mexicana PE=1 SV=1
426530000	460650000	389290000	542930000	371050000	395920000	576020000	698730000	934940000	1119400000	620440000	628740000	1	1	1	47.1	47.1	47.1	1.5687	0.0039526	6.3136	3956500000	23	tr|Q9TWP0|Q9TWP0_LEIME	tr|Q9TWP0|Q9TWP0_LEIME	1	1	1	>tr|Q9TWP0|Q9TWP0_LEIME Cysteine protease group B (Fragment) OS=Leishmania mexicana PE=1 SV=1
