# Supplementary material for: Quantitative proteomic analysis of amastigotes from Leishmania (L.) amazonensis LV79 and PH8 strains reveals molecular traits associated with the virulence phenotype
Source: PLoS Negl Trop Dis. 2017 Nov 27;11(11):e0006090. doi: 10.1371/journal.pntd.0006090 (PMC5720813; doi:10.1371/journal.pntd.0006090)
Supplement: S2 Table — The LFQ intensities was log2 transformed and T-test was applied in PH8 and LV79 group samples (* = p<0.05). (XLSX) [file pntd.0006090.s005.xlsx]

## Sheet: Table S2
S2 Table. Protein groups identified in the soluble proteome of PH8 and LV79 amastigotes. Reverse and potential contaminants were excluded as well as proteins identified in mouse database. The LFQ intensities was log2 transformed and T-test was applied in PH8 and LV79 group samples (+ p<0.05)
LV1	LV2	LV3	PH1	PH2	PH3	C: Student's T-test Significant LV_PH	C: Student's T-test significant	N: Peptides	N: Razor + unique peptides	N: Unique peptides	N: Sequence coverage [%]	N: Unique + razor sequence coverage [%]	N: Unique sequence coverage [%]	N: Mol. weight [kDa]	N: Q-value	N: Score	N: Intensity	N: MS/MS Count	N: -Log Student's T-test p-value LV_PH	Fold change	N: Student's T-test Difference LV_PH	N: Student's T-test Test statistic LV_PH	T: Protein IDs	T: Majority protein IDs	T: Peptide counts (all)	T: Peptide counts (razor+unique)	T: Peptide counts (unique)	T: Fasta headers
21.6136	22.5513	22.3082	23.1515	22.9073	22.8848	+	LV_PH	1	1	1	5.3	5.3	5.3	30.008	0	7.5978	35035000	3	1.31345	0.565076	-0.823483	-2.80445	tr|E9BRS2|E9BRS2_LEIDB;tr|E8NHI0|E8NHI0_LEIMU;sp|Q4FX73|RS3A_LEIMA;sp|A4IAU1|RS3A2_LEIIN;sp|A4IAU0|RS3A1_LEIIN	tr|E9BRS2|E9BRS2_LEIDB;tr|E8NHI0|E8NHI0_LEIMU;sp|Q4FX73|RS3A_LEIMA;sp|A4IAU1|RS3A2_LEIIN;sp|A4IAU0|RS3A1_LEIIN	1;1;1;1;1	1;1;1;1;1	1;1;1;1;1	>tr|E9BRS2|E9BRS2_LEIDB 40S ribosomal protein S3a OS=Leishmania donovani (strain BPK282A1) GN=LDBPK_350400 PE=3 SV=1;>tr|E8NHI0|E8NHI0_LEIMU 40S ribosomal protein S3a OS=Leishmania mexicana (strain MHOM/GT/2001/U1103) GN=LmxM_34_0400a_1 PE=3 SV=1;>sp|Q4FX7
30.533	30.6712	30.5736	31.4236	31.747	31.1905	+	LV_PH	7	7	3	29.6	29.6	13.3	40.462	0	245.1	15758000000	260	2.17783	0.550529	-0.861109	-5.17259	tr|E8NHS3|E8NHS3_LEIMU;sp|P36400|LMCPB_LEIME;sp|Q05094|CYSP2_LEIPI;tr|E8NHJ1|E8NHJ1_LEIMU;tr|E8NHL3|E8NHL3_LEIMU;tr|E8NHH7|E8NHH7_LEIMU;tr|Q7JMY2|Q7JMY2_LEIME;tr|E9AMH6|E9AMH6_LEIMU;tr|Q25318|Q25318_LEIME;tr|E9AMH5|E9AMH5_LEIMU;tr|E8NHH6|E8NHH6_LEIMU;tr|Q95ZD6|Q95ZD6_LEIME;tr|E9AMH7|E9AMH7_LEIMU	tr|E8NHS3|E8NHS3_LEIMU;sp|P36400|LMCPB_LEIME;sp|Q05094|CYSP2_LEIPI;tr|E8NHJ1|E8NHJ1_LEIMU;tr|E8NHL3|E8NHL3_LEIMU;tr|E8NHH7|E8NHH7_LEIMU;tr|Q7JMY2|Q7JMY2_LEIME;tr|E9AMH6|E9AMH6_LEIMU;tr|Q25318|Q25318_LEIME;tr|E9AMH5|E9AMH5_LEIMU;tr|E8NHH6|E8NHH6_LEIMU;tr|Q95ZD6|Q95ZD6_LEIME;tr|E9AMH7|E9AMH7_LEIMU	7;7;7;7;7;6;6;6;5;5;4;4;4	7;7;7;7;7;6;6;6;5;5;4;4;4	3;3;3;3;3;2;2;2;1;1;1;0;0	>tr|E8NHS3|E8NHS3_LEIMU WGS CADB00000000 data, contig 96 OS=Leishmania mexicana (strain MHOM/GT/2001/U1103) GN=LmxM_08_1070a_1 PE=3 SV=1;>sp|P36400|LMCPB_LEIME Cysteine proteinase B OS=Leishmania mexicana GN=LMCPB PE=2 SV=2;>sp|Q05094|CYSP2_LEIPI Cysteine
22.9778	22.4853	22.0467	21.4653	21.2382	21.8139	+	LV_PH	1	1	1	6.6	6.6	6.6	19.913	0	31.679	36692000	6	1.46154	1.99652	0.997489	3.14889	tr|A4H800|A4H800_LEIBR;tr|Q4QFF3|Q4QFF3_LEIMA;tr|E9BC72|E9BC72_LEIDB;tr|E9AQ28|E9AQ28_LEIMU;tr|A4HWC8|A4HWC8_LEIIN;tr|A0A088RLS6|A0A088RLS6_9TRYP	tr|A4H800|A4H800_LEIBR;tr|Q4QFF3|Q4QFF3_LEIMA;tr|E9BC72|E9BC72_LEIDB;tr|E9AQ28|E9AQ28_LEIMU;tr|A4HWC8|A4HWC8_LEIIN;tr|A0A088RLS6|A0A088RLS6_9TRYP	1;1;1;1;1;1	1;1;1;1;1;1	1;1;1;1;1;1	>tr|A4H800|A4H800_LEIBR Putative replication Factor A 28 kDa subunit OS=Leishmania braziliensis GN=LBRM_15_0300 PE=4 SV=1;>tr|Q4QFF3|Q4QFF3_LEIMA Putative replication Factor A 28 kDa subunit OS=Leishmania major GN=LMJF_15_0270 PE=4 SV=1;>tr|E9BC72|E9BC72_L
25.8234	25.4677	24.949	23.9741	24.2545	24.744	+	LV_PH	2	2	2	6.4	6.4	6.4	40.235	0	13.307	258750000	7	1.48729	2.12744	1.08912	3.21087	tr|Q9U8C3|Q9U8C3_LEIMA;tr|Q4QDK5|Q4QDK5_LEIMA;tr|E9ARW7|E9ARW7_LEIMU;tr|A4H9X3|A4H9X3_LEIBR;tr|A0A088RNE2|A0A088RNE2_9TRYP;tr|B3VA18|B3VA18_LEIDO;tr|E9BE11|E9BE11_LEIDB;tr|E9AGR8|E9AGR8_LEIIN	tr|Q9U8C3|Q9U8C3_LEIMA;tr|Q4QDK5|Q4QDK5_LEIMA;tr|E9ARW7|E9ARW7_LEIMU;tr|A4H9X3|A4H9X3_LEIBR;tr|A0A088RNE2|A0A088RNE2_9TRYP;tr|B3VA18|B3VA18_LEIDO;tr|E9BE11|E9BE11_LEIDB;tr|E9AGR8|E9AGR8_LEIIN	2;2;2;2;2;1;1;1	2;2;2;2;2;1;1;1	2;2;2;2;2;1;1;1	>tr|Q9U8C3|Q9U8C3_LEIMA P45 (Fragment) OS=Leishmania major PE=2 SV=1;>tr|Q4QDK5|Q4QDK5_LEIMA Putative aminopeptidase OS=Leishmania major GN=LMJF_19_0160 PE=4 SV=1;>tr|E9ARW7|E9ARW7_LEIMU Putative aminopeptidase OS=Leishmania mexicana (strain MHOM/GT/2001/U
19.583	19.2505	19.0095	18.2421	18.5047	NaN	+	LV_PH	1	1	1	3.4	3.4	3.4	47.151	0	10.061	2117200	2	1.50883	1.87594	0.907617	3.8478	tr|A4HC04|A4HC04_LEIBR;tr|A0A088RQW1|A0A088RQW1_9TRYP;tr|Q4QC38|Q4QC38_LEIMA;tr|E9AVE1|E9AVE1_LEIMU;tr|E9BFG8|E9BFG8_LEIDB;tr|A4HZF8|A4HZF8_LEIIN	tr|A4HC04|A4HC04_LEIBR;tr|A0A088RQW1|A0A088RQW1_9TRYP;tr|Q4QC38|Q4QC38_LEIMA;tr|E9AVE1|E9AVE1_LEIMU;tr|E9BFG8|E9BFG8_LEIDB;tr|A4HZF8|A4HZF8_LEIIN	1;1;1;1;1;1	1;1;1;1;1;1	1;1;1;1;1;1	>tr|A4HC04|A4HC04_LEIBR Putative RNA helicase OS=Leishmania braziliensis GN=LBRM_21_1700 PE=4 SV=1;>tr|A0A088RQW1|A0A088RQW1_9TRYP RNA helicase, putative OS=Leishmania panamensis GN=LPMP_211770 PE=4 SV=1;>tr|Q4QC38|Q4QC38_LEIMA Putative RNA helicase OS=Lei
20.9957	20.098	20.4783	19.5017	19.7368	19.5921	+	LV_PH	1	1	1	1.8	1.8	1.8	68.668	0	16.702	8206400	9	1.56309	1.88402	0.913813	3.39723	tr|A4HF12|A4HF12_LEIBR;tr|A0A088RTF1|A0A088RTF1_9TRYP;tr|Q4Q937|Q4Q937_LEIMA;tr|E9BIG7|E9BIG7_LEIDB;tr|E9AYD6|E9AYD6_LEIMU;tr|A4I291|A4I291_LEIIN	tr|A4HF12|A4HF12_LEIBR;tr|A0A088RTF1|A0A088RTF1_9TRYP;tr|Q4Q937|Q4Q937_LEIMA;tr|E9BIG7|E9BIG7_LEIDB;tr|E9AYD6|E9AYD6_LEIMU;tr|A4I291|A4I291_LEIIN	1;1;1;1;1;1	1;1;1;1;1;1	1;1;1;1;1;1	>tr|A4HF12|A4HF12_LEIBR Putative thimet oligopeptidase OS=Leishmania braziliensis GN=LBRM_26_1590 PE=3 SV=1;>tr|A0A088RTF1|A0A088RTF1_9TRYP Thimet oligopeptidase, putative OS=Leishmania panamensis GN=LPMP_261550 PE=3 SV=1;>tr|Q4Q937|Q4Q937_LEIMA Putative t
24.8881	24.5779	24.8602	25.566	25.7131	25.796	+	LV_PH	3	3	3	19.5	19.5	19.5	22.254	0	18.213	270140000	3	2.80502	0.529861	-0.916313	-7.6528	tr|E9AYX8|E9AYX8_LEIMU;tr|E9AHE8|E9AHE8_LEIIN;tr|E9AD53|E9AD53_LEIMA;tr|A4HFK0|A4HFK0_LEIBR;tr|A0A088RTV7|A0A088RTV7_9TRYP;tr|E9BIZ5|E9BIZ5_LEIDB;tr|Q25324|Q25324_LEIMA;tr|Q5SW86|Q5SW86_MOUSE;tr|Q5SW87|Q5SW87_MOUSE;tr|Q4FJL0|Q4FJL0_MOUSE;sp|P61027|RAB10_MOUSE;tr|Q0PD66|Q0PD66_MOUSE;sp|Q9D1G1|RAB1B_MOUSE;tr|Q5SW88|Q5SW88_MOUSE;sp|Q9DD03|RAB13_MOUSE;tr|Q0PD67|Q0PD67_MOUSE;sp|P62821|RAB1A_MOUSE;tr|Q…	tr|E9AYX8|E9AYX8_LEIMU;tr|E9AHE8|E9AHE8_LEIIN;tr|E9AD53|E9AD53_LEIMA;tr|A4HFK0|A4HFK0_LEIBR;tr|A0A088RTV7|A0A088RTV7_9TRYP;tr|E9BIZ5|E9BIZ5_LEIDB;tr|Q25324|Q25324_LEIMA	3;3;3;3;3;2;2;1;1;1;1;1;1;1;1;1;1;1;1;1;1;1;1	3;3;3;3;3;2;2;1;1;1;1;1;1;1;1;1;1;1;1;1;1;1;1	3;3;3;3;3;2;2;1;1;1;1;1;1;1;1;1;1;1;1;1;1;1;1	>tr|E9AYX8|E9AYX8_LEIMU Putative small GTP-binding protein Rab1 OS=Leishmania mexicana (strain MHOM/GT/2001/U1103) GN=LMXM_27_0760 PE=3 SV=1;>tr|E9AHE8|E9AHE8_LEIIN Putative small GTP-binding protein Rab1 OS=Leishmania infantum GN=LINJ_27_0620 PE=3 SV=1;>t
25.8778	26.641	26.273	24.827	25.2154	25.7811	+	LV_PH	4	4	4	9.6	9.6	9.6	62.548	0	28.47	425080000	20	1.30938	1.98544	0.989461	2.79527	tr|Q4QJF1|Q4QJF1_LEIMA;tr|E9B8E1|E9B8E1_LEIDB;tr|E8NHQ7|E8NHQ7_LEIMU;tr|A4HSH2|A4HSH2_LEIIN;tr|E9AKF7|E9AKF7_LEIMU;tr|A4H497|A4H497_LEIBR;tr|A0A088S1X9|A0A088S1X9_9TRYP;tr|A4H496|A4H496_LEIBR	tr|Q4QJF1|Q4QJF1_LEIMA;tr|E9B8E1|E9B8E1_LEIDB;tr|E8NHQ7|E8NHQ7_LEIMU;tr|A4HSH2|A4HSH2_LEIIN;tr|E9AKF7|E9AKF7_LEIMU;tr|A4H497|A4H497_LEIBR;tr|A0A088S1X9|A0A088S1X9_9TRYP	4;4;4;4;4;3;3;1	4;4;4;4;4;3;3;1	4;4;4;4;4;3;3;1	>tr|Q4QJF1|Q4QJF1_LEIMA ATP synthase subunit alpha OS=Leishmania major GN=LMJF_05_0500 PE=3 SV=1;>tr|E9B8E1|E9B8E1_LEIDB ATP synthase subunit alpha OS=Leishmania donovani (strain BPK282A1) GN=LDBPK_050510 PE=3 SV=1;>tr|E8NHQ7|E8NHQ7_LEIMU ATP synthase subu
22.7836	23.6283	23.2703	20.3883	20.9192	21.7481	+	LV_PH	7	2	2	34.5	10.6	10.6	12.68	0	11.616	55109000	3	2.04631	4.62307	2.20885	4.74734	tr|E9BCF0|E9BCF0_LEIDB;tr|Q9GQW7|Q9GQW7_LEICH;tr|Q95WZ8|Q95WZ8_LEIDO;tr|Q07DU7|Q07DU7_9TRYP;tr|A4HWK3|A4HWK3_LEIIN;tr|Q07DU6|Q07DU6_LEITR;tr|R4QWJ8|R4QWJ8_LEIDO;tr|Q9BP39|Q9BP39_LEIDO;tr|Q95WL4|Q95WL4_LEICH;tr|Q95NF5|Q95NF5_LEIIN;tr|Q7KGY6|Q7KGY6_LEICH;tr|Q5UDS8|Q5UDS8_LEIGU;tr|E9BCF2|E9BCF2_LEIDB;tr|E9AQA3|E9AQA3_LEIMU;tr|A9LJZ6|A9LJZ6_LEIMA;tr|A4HWK2|A4HWK2_LEIIN;tr|A0A088RNK9|A0A088RNK9_9TRYP;…	tr|E9BCF0|E9BCF0_LEIDB;tr|Q9GQW7|Q9GQW7_LEICH;tr|Q95WZ8|Q95WZ8_LEIDO;tr|Q07DU7|Q07DU7_9TRYP;tr|A4HWK3|A4HWK3_LEIIN;tr|Q07DU6|Q07DU6_LEITR;tr|R4QWJ8|R4QWJ8_LEIDO;tr|Q9BP39|Q9BP39_LEIDO;tr|Q95WL4|Q95WL4_LEICH;tr|Q95NF5|Q95NF5_LEIIN;tr|Q7KGY6|Q7KGY6_LEICH;tr|Q5UDS8|Q5UDS8_LEIGU;tr|E9BCF2|E9BCF2_LEIDB;tr|E9AQA3|E9AQA3_LEIMU;tr|A9LJZ6|A9LJZ6_LEIMA;tr|A4HWK2|A4HWK2_LEIIN;tr|A0A088RNK9|A0A088RNK9_9TRYP;…	7;7;7;7;7;5;5;5;5;5;5;5;5;5;5;5;5;4;3;3;3;3;3;3;3;3;3;2;2	2;2;2;2;2;0;0;0;0;0;0;0;0;0;0;0;0;0;0;0;0;0;0;0;0;0;0;0;0	2;2;2;2;2;0;0;0;0;0;0;0;0;0;0;0;0;0;0;0;0;0;0;0;0;0;0;0;0	>tr|E9BCF0|E9BCF0_LEIDB Tryparedoxin peroxidase OS=Leishmania donovani (strain BPK282A1) GN=LDBPK_151120 PE=4 SV=1;>tr|Q9GQW7|Q9GQW7_LEICH Peroxidoxin 1 OS=Leishmania chagasi PE=2 SV=1;>tr|Q95WZ8|Q95WZ8_LEIDO Peroxidoxin 1 OS=Leishmania donovani GN=pxn1 PE
25.0898	24.9908	24.8163	24.2969	24.2805	24.4546	+	LV_PH	2	2	2	8.5	8.5	8.5	32.38	0	13.143	199030000	3	2.5111	1.53863	0.621649	6.38788	tr|Q4QF35|Q4QF35_LEIMA;tr|E9BCI9|E9BCI9_LEIDB;tr|E9AQE0|E9AQE0_LEIMU;tr|D2DQI4|D2DQI4_LEIDO;tr|C9D8Q5|C9D8Q5_LEIDO;tr|A4HWN2|A4HWN2_LEIIN;tr|B5TV91|B5TV91_LEIDO	tr|Q4QF35|Q4QF35_LEIMA;tr|E9BCI9|E9BCI9_LEIDB;tr|E9AQE0|E9AQE0_LEIMU;tr|D2DQI4|D2DQI4_LEIDO;tr|C9D8Q5|C9D8Q5_LEIDO;tr|A4HWN2|A4HWN2_LEIIN;tr|B5TV91|B5TV91_LEIDO	2;2;2;2;2;2;1	2;2;2;2;2;2;1	2;2;2;2;2;2;1	>tr|Q4QF35|Q4QF35_LEIMA Proliferating cell nuclear antigen OS=Leishmania major GN=LMJF_15_1450 PE=3 SV=1;>tr|E9BCI9|E9BCI9_LEIDB Proliferating cell nuclear antigen OS=Leishmania donovani (strain BPK282A1) GN=LDBPK_151500 PE=3 SV=1;>tr|E9AQE0|E9AQE0_LEIMU P
26.577	26.3342	26.3696	25.8704	25.8102	26.0809	+	LV_PH	2	2	2	13.5	13.5	13.5	16.976	0	20.831	554900000	13	1.9777	1.42055	0.506453	4.53627	tr|E9BG42|E9BG42_LEIDB;tr|E9AW21|E9AW21_LEIMU;tr|A4I058|A4I058_LEIIN;tr|A4HCN4|A4HCN4_LEIBR;tr|Q4QBF5|Q4QBF5_LEIMA	tr|E9BG42|E9BG42_LEIDB;tr|E9AW21|E9AW21_LEIMU;tr|A4I058|A4I058_LEIIN;tr|A4HCN4|A4HCN4_LEIBR;tr|Q4QBF5|Q4QBF5_LEIMA	2;2;2;1;1	2;2;2;1;1	2;2;2;1;1	>tr|E9BG42|E9BG42_LEIDB Endoribonuclease L-PSP (Pb5), putative OS=Leishmania donovani (strain BPK282A1) GN=LDBPK_230220 PE=4 SV=1;>tr|E9AW21|E9AW21_LEIMU Putative endoribonuclease L-PSP (Pb5) OS=Leishmania mexicana (strain MHOM/GT/2001/U1103) GN=LMXM_23_02
NaN	22.0518	21.5293	20.4945	20.4	20.766	+	LV_PH	1	1	1	6.6	6.6	6.6	20.1	0	12.97	10941000	2	1.84517	2.35711	1.23702	5.13796	tr|Q4Q6S8|Q4Q6S8_LEIMA;tr|E9BMA9|E9BMA9_LEIDB;tr|E9B1D4|E9B1D4_LEIMU;tr|A4I651|A4I651_LEIIN	tr|Q4Q6S8|Q4Q6S8_LEIMA;tr|E9BMA9|E9BMA9_LEIDB;tr|E9B1D4|E9B1D4_LEIMU;tr|A4I651|A4I651_LEIIN	1;1;1;1	1;1;1;1	1;1;1;1	>tr|Q4Q6S8|Q4Q6S8_LEIMA Putative ATP synthase, epsilon chain OS=Leishmania major GN=LMJF_30_3600 PE=3 SV=1;>tr|E9BMA9|E9BMA9_LEIDB ATP synthase, epsilon chain, putative OS=Leishmania donovani (strain BPK282A1) GN=LDBPK_303660 PE=3 SV=1;>tr|E9B1D4|E9B1D4_LE
24.5912	23.513	23.4432	21.956	21.5135	22.3752	+	LV_PH	1	1	1	3.4	3.4	3.4	38.456	0	13.131	83492000	7	1.88111	3.73451	1.90092	4.25086	tr|E9BT02|E9BT02_LEIDB;tr|E9B705|E9B705_LEIMU;tr|E9AFV2|E9AFV2_LEIMA;tr|A4IC14|A4IC14_LEIIN	tr|E9BT02|E9BT02_LEIDB;tr|E9B705|E9B705_LEIMU;tr|E9AFV2|E9AFV2_LEIMA;tr|A4IC14|A4IC14_LEIIN	1;1;1;1	1;1;1;1	1;1;1;1	>tr|E9BT02|E9BT02_LEIDB Peptidyl-prolyl cis-trans isomerase (Cyclophilin-40), putative OS=Leishmania donovani (strain BPK282A1) GN=LDBPK_354830 PE=4 SV=1;>tr|E9B705|E9B705_LEIMU Putative peptidyl-prolyl cis-trans isomerase (Cyclophilin-40) OS=Leishmania me
24.4419	24.2833	24.3977	22.1719	22.0832	22.4857	+	LV_PH	13	1	1	22.1	1.9	1.9	94.132	0	9.0584	106890000	14	4.07599	4.36905	2.12732	16.2485	tr|Q4Q259|Q4Q259_LEIMA;tr|E9BT80|E9BT80_LEIDB;tr|A4ICW8|A4ICW8_LEIIN;tr|Q2HZY7|Q2HZY7_LEIBR;tr|A4HNM7|A4HNM7_LEIBR;tr|A0A088S1C4|A0A088S1C4_9TRYP;tr|B5M0C7|B5M0C7_LEIDO;tr|Q9GU34|Q9GU34_LEIMA;tr|A4HNM6|A4HNM6_LEIBR;tr|A4HNM5|A4HNM5_LEIBR;tr|E9BT79|E9BT79_LEIDB	tr|Q4Q259|Q4Q259_LEIMA;tr|E9BT80|E9BT80_LEIDB;tr|A4ICW8|A4ICW8_LEIIN;tr|Q2HZY7|Q2HZY7_LEIBR;tr|A4HNM7|A4HNM7_LEIBR;tr|A0A088S1C4|A0A088S1C4_9TRYP;tr|B5M0C7|B5M0C7_LEIDO;tr|Q9GU34|Q9GU34_LEIMA	13;13;13;11;11;11;8;7;6;2;1	1;1;1;1;1;1;1;1;0;1;1	1;1;1;1;1;1;1;1;0;1;1	>tr|Q4Q259|Q4Q259_LEIMA Elongation factor 2 OS=Leishmania major GN=EF2-2 PE=4 SV=1;>tr|E9BT80|E9BT80_LEIDB Elongation factor 2 OS=Leishmania donovani (strain BPK282A1) GN=LDBPK_360210 PE=4 SV=1;>tr|A4ICW8|A4ICW8_LEIIN Elongation factor 2 OS=Leishmania infa
30.273	30.2239	30.107	29.7084	30.0163	29.8165	+	LV_PH	10	10	9	79.3	79.3	79.3	16.577	0	323.31	7967300000	225	1.58302	1.27829	0.354216	3.44723	tr|A8I4U5|A8I4U5_LEIDO;tr|E9ALV7|E9ALV7_LEIMU	tr|A8I4U5|A8I4U5_LEIDO;tr|E9ALV7|E9ALV7_LEIMU	10;7	10;7	9;6	>tr|A8I4U5|A8I4U5_LEIDO Cytosolic tryparedoxin OS=Leishmania donovani GN=TXN PE=2 SV=1;>tr|E9ALV7|E9ALV7_LEIMU Tryparedoxin OS=Leishmania mexicana (strain MHOM/GT/2001/U1103) GN=LMXM_08_29_1160 PE=4 SV=1
23.0295	23.556	23.7023	22.8266	22.6635	22.7315	+	LV_PH	1	1	1	6.1	6.1	6.1	30.315	0	43.052	65511000	6	1.51733	1.61183	0.688699	3.28403	tr|Q4QAE7|Q4QAE7_LEIMA;tr|E9BH53|E9BH53_LEIDB;tr|E9AX29|E9AX29_LEIMU;tr|E9AH91|E9AH91_LEIIN	tr|Q4QAE7|Q4QAE7_LEIMA;tr|E9BH53|E9BH53_LEIDB;tr|E9AX29|E9AX29_LEIMU;tr|E9AH91|E9AH91_LEIIN	1;1;1;1	1;1;1;1	1;1;1;1	>tr|Q4QAE7|Q4QAE7_LEIMA Putative lysophospholipase OS=Leishmania major GN=LMJF_24_1840 PE=4 SV=1;>tr|E9BH53|E9BH53_LEIDB Lysophospholipase, putative OS=Leishmania donovani (strain BPK282A1) GN=LDBPK_241910 PE=4 SV=1;>tr|E9AX29|E9AX29_LEIMU Putative lysopho
26.1608	26.0226	26.3723	27.7404	28.4539	27.393	+	LV_PH	7	7	7	18.8	18.8	18.8	37.2	0	55.068	1028200000	43	2.15814	0.31268	-1.67724	-5.10714	tr|Q25319|Q25319_LEIME;tr|E9ALZ5|E9ALZ5_LEIMU;tr|Q9GQN7|Q9GQN7_LEICH;tr|Q9GQM5|Q9GQM5_LEIDO;tr|Q8WT30|Q8WT30_LEIIN;tr|E9BKN2|E9BKN2_LEIDB;tr|A4I4D6|A4I4D6_LEIIN;tr|K4NQ58|K4NQ58_LEIDO;tr|P90627|P90627_LEIMA;tr|E9ADT5|E9ADT5_LEIMA	tr|Q25319|Q25319_LEIME;tr|E9ALZ5|E9ALZ5_LEIMU	7;7;3;3;3;3;3;3;1;1	7;7;3;3;3;3;3;3;1;1	7;7;3;3;3;3;3;3;1;1	>tr|Q25319|Q25319_LEIME Cathepsin B-like enzyme OS=Leishmania mexicana GN=lmcpc PE=3 SV=1;>tr|E9ALZ5|E9ALZ5_LEIMU Cysteine peptidase C (CPC) OS=Leishmania mexicana (strain MHOM/GT/2001/U1103) GN=LMXM_08_29_0820 PE=3 SV=1
27.1783	26.9626	26.8617	28.4364	28.8733	28.3104	+	LV_PH	6	6	6	12.5	12.5	12.5	69.024	0	68.075	1665700000	49	2.86063	0.344093	-1.53913	-7.91557	tr|E9AN56|E9AN56_LEIMU;tr|E9AN53|E9AN53_LEIMU;tr|E9AN55|E9AN55_LEIMU;tr|E9AN57|E9AN57_LEIMU;tr|E9AN54|E9AN54_LEIMU;sp|P43150|GP63_LEIME;sp|Q27673|GP63_LEIAM;tr|Q9U947|Q9U947_LEIIN;tr|Q9U946|Q9U946_LEIIN;tr|Q9U945|Q9U945_LEIIN;tr|Q9U944|Q9U944_LEIIN;tr|E8NHL1|E8NHL1_LEIMU;tr|Q3C0M5|Q3C0M5_9TRYP;tr|Q967C0|Q967C0_LEIDO;tr|Q968U1|Q968U1_LEIDO;tr|Q967B1|Q967B1_LEIDO;tr|Q967C4|Q967C4_LEIDO;tr|Q967B5|Q9…	tr|E9AN56|E9AN56_LEIMU;tr|E9AN53|E9AN53_LEIMU;tr|E9AN55|E9AN55_LEIMU;tr|E9AN57|E9AN57_LEIMU;tr|E9AN54|E9AN54_LEIMU;sp|P43150|GP63_LEIME	6;6;4;3;3;3;2;1;1;1;1;1;1;1;1;1;1;1;1;1;1;1;1;1;1;1;1;1;1;1;1;1;1;1;1;1;1;1;1;1;1;1;1;1;1;1;1;1;1;1;1;1;1;1;1;1;1;1;1;1;1;1;1;1;1;1;1;1;1;1;1;1;1;1;1;1;1;1;1;1;1;1;1;1;1;1	6;6;4;3;3;3;2;1;1;1;1;1;1;1;1;1;1;1;1;1;1;1;1;1;1;1;1;1;1;1;1;1;1;1;1;1;1;1;1;1;1;1;1;1;1;1;1;1;1;1;1;1;1;1;1;1;1;1;1;1;1;1;1;1;1;1;1;1;1;1;1;1;1;1;1;1;1;1;1;1;1;1;1;1;1;1	6;6;4;3;3;3;2;1;1;1;1;1;1;1;1;1;1;1;1;1;1;1;1;1;1;1;1;1;1;1;1;1;1;1;1;1;1;1;1;1;1;1;1;1;1;1;1;1;1;1;1;1;1;1;1;1;1;1;1;1;1;1;1;1;1;1;1;1;1;1;1;1;1;1;1;1;1;1;1;1;1;1;1;1;1;1	>tr|E9AN56|E9AN56_LEIMU GP63, leishmanolysin OS=Leishmania mexicana (strain MHOM/GT/2001/U1103) GN=LMXM_10_0465 PE=4 SV=1;>tr|E9AN53|E9AN53_LEIMU GP63, leishmanolysin OS=Leishmania mexicana (strain MHOM/GT/2001/U1103) GN=LMXM_10_0460 PE=4 SV=1;>tr|E9AN55|E
26.3367	26.3284	26.1101	27.1657	27.7091	27.207	+	LV_PH	7	7	6	18.7	18.7	17.4	67.065	0	43.364	852070000	20	2.35938	0.465806	-1.1022	-5.80844	tr|E9ANY1|E9ANY1_LEIMU;tr|Q4QGN9|Q4QGN9_LEIMA;tr|Q3C165|Q3C165_LEIIN;tr|Q3C164|Q3C164_LEIDO;tr|Q2PDE6|Q2PDE6_LEIDO;tr|Q2PDE4|Q2PDE4_LEIIN;tr|Q2PDE2|Q2PDE2_LEIIN;tr|Q2PDD5|Q2PDD5_LEIDO;tr|Q2PDD4|Q2PDD4_LEIDO;tr|E9AGE1|E9AGE1_LEIIN;tr|A0A0R4J9A9|A0A0R4J9A9_LEIDB;sp|P42861|G6PI_LEIME;tr|I7HP99|I7HP99_9TRYP;tr|Q4GZT7|Q4GZT7_9TRYP;tr|A7UFI5|A7UFI5_9TRYP;tr|A7UFI4|A7UFI4_9TRYP;tr|A7UFI3|A7UFI3_LEIGU;tr…	tr|E9ANY1|E9ANY1_LEIMU;tr|Q4QGN9|Q4QGN9_LEIMA;tr|Q3C165|Q3C165_LEIIN;tr|Q3C164|Q3C164_LEIDO;tr|Q2PDE6|Q2PDE6_LEIDO;tr|Q2PDE4|Q2PDE4_LEIIN;tr|Q2PDE2|Q2PDE2_LEIIN;tr|Q2PDD5|Q2PDD5_LEIDO;tr|Q2PDD4|Q2PDD4_LEIDO;tr|E9AGE1|E9AGE1_LEIIN;tr|A0A0R4J9A9|A0A0R4J9A9_LEIDB;sp|P42861|G6PI_LEIME	7;5;5;5;5;5;5;5;5;5;5;4;3;3;3;3;3;3;3;3;1;1	7;5;5;5;5;5;5;5;5;5;5;4;3;3;3;3;3;3;3;3;1;1	6;4;4;4;4;4;4;4;4;4;4;3;3;3;2;2;2;2;2;2;1;1	>tr|E9ANY1|E9ANY1_LEIMU Glucose-6-phosphate isomerase OS=Leishmania mexicana (strain MHOM/GT/2001/U1103) GN=LMXM_12_0530 PE=3 SV=1;>tr|Q4QGN9|Q4QGN9_LEIMA Glucose-6-phosphate isomerase OS=Leishmania major GN=PGI PE=3 SV=1;>tr|Q3C165|Q3C165_LEIIN Glucose-6-
24.8574	25.9792	25.4395	23.9239	24.0413	24.4488	+	LV_PH	4	4	3	11.1	11.1	8.5	52.26	0	25.813	231370000	9	1.63037	2.44083	1.28737	3.56779	tr|E9ARK6|E9ARK6_LEIMU;tr|E9ARK7|E9ARK7_LEIMU;tr|E9BDQ0|E9BDQ0_LEIDB;tr|A4HXU5|A4HXU5_LEIIN;sp|Q4QDX3|CISY_LEIMA;sp|A4HXU4|CISY_LEIIN	tr|E9ARK6|E9ARK6_LEIMU;tr|E9ARK7|E9ARK7_LEIMU	4;3;1;1;1;1	4;3;1;1;1;1	3;2;1;1;0;1	>tr|E9ARK6|E9ARK6_LEIMU Citrate synthase OS=Leishmania mexicana (strain MHOM/GT/2001/U1103) GN=LMXM_18_0680 PE=3 SV=1;>tr|E9ARK7|E9ARK7_LEIMU Citrate synthase OS=Leishmania mexicana (strain MHOM/GT/2001/U1103) GN=LMXM_18_0670 PE=3 SV=1
24.2427	23.5423	24.1184	25.5147	27.1014	25.2079	+	LV_PH	7	7	7	18.2	18.2	18.2	41.311	0	47.667	316120000	26	1.4648	0.254631	-1.97352	-3.15671	tr|E9AS67|E9AS67_LEIMU;tr|Q4QD99|Q4QD99_LEIMA;tr|E9BEA7|E9BEA7_LEIDB;tr|A4HYD4|A4HYD4_LEIIN	tr|E9AS67|E9AS67_LEIMU	7;1;1;1	7;1;1;1	7;1;1;1	>tr|E9AS67|E9AS67_LEIMU Uncharacterized protein OS=Leishmania mexicana (strain MHOM/GT/2001/U1103) GN=LMXM_19_1160 PE=4 SV=1
27.9174	27.6479	27.6058	26.9308	27.2061	27.0623	+	LV_PH	13	13	1	21.9	21.9	1.7	94.056	0	323.31	1366200000	90	2.19225	1.5771	0.657272	5.22097	tr|E9ASD6|E9ASD6_LEIMU	tr|E9ASD6|E9ASD6_LEIMU	13	13	1	>tr|E9ASD6|E9ASD6_LEIMU Elongation factor 2 OS=Leishmania mexicana (strain MHOM/GT/2001/U1103) GN=LMXM_36_0180 PE=4 SV=1
24.2027	24.3489	24.0693	24.5754	24.972	24.647	+	LV_PH	3	3	3	13.1	13.1	13.1	22.974	0	18.728	161560000	3	1.63683	0.695211	-0.524478	-3.58443	tr|E9ASE9|E9ASE9_LEIMU;tr|Q4Q246|Q4Q246_LEIMA;tr|E9BT93|E9BT93_LEIDB;tr|A4ICV5|A4ICV5_LEIIN	tr|E9ASE9|E9ASE9_LEIMU;tr|Q4Q246|Q4Q246_LEIMA;tr|E9BT93|E9BT93_LEIDB;tr|A4ICV5|A4ICV5_LEIIN	3;2;2;2	3;2;2;2	3;2;2;2	>tr|E9ASE9|E9ASE9_LEIMU Putative proteasome beta 2 subunit OS=Leishmania mexicana (strain MHOM/GT/2001/U1103) GN=LMXM_36_0320 PE=4 SV=1;>tr|Q4Q246|Q4Q246_LEIMA Putative proteasome beta 2 subunit OS=Leishmania major GN=LMJF_36_0320 PE=4 SV=1;>tr|E9BT93|E9BT
25.2627	25.1542	24.9628	24.6021	24.5688	24.4696	+	LV_PH	5	5	5	29.1	29.1	29.1	29.686	0	31.57	219340000	6	2.41656	1.49456	0.579717	6.02142	tr|E9AT99|E9AT99_LEIMU;tr|Q4Q198|Q4Q198_LEIMA;tr|E9BU45|E9BU45_LEIDB;tr|A4IDA9|A4IDA9_LEIIN;tr|A4HPI7|A4HPI7_LEIBR;tr|A0A088S4B3|A0A088S4B3_9TRYP	tr|E9AT99|E9AT99_LEIMU;tr|Q4Q198|Q4Q198_LEIMA;tr|E9BU45|E9BU45_LEIDB;tr|A4IDA9|A4IDA9_LEIIN;tr|A4HPI7|A4HPI7_LEIBR;tr|A0A088S4B3|A0A088S4B3_9TRYP	5;4;4;4;3;3	5;4;4;4;3;3	5;4;4;4;3;3	>tr|E9AT99|E9AT99_LEIMU 14-3-3 protein-like protein OS=Leishmania mexicana (strain MHOM/GT/2001/U1103) GN=LMXM_36_3210 PE=4 SV=1;>tr|Q4Q198|Q4Q198_LEIMA 14-3-3 protein I OS=Leishmania major GN=Lm 14-3-3 I PE=4 SV=1;>tr|E9BU45|E9BU45_LEIDB 14-3-3 protein-li
22.8586	22.6946	22.7055	23.4963	23.7569	23.4146	+	LV_PH	1	1	1	4	4	4	359.36	0	8.9358	61934000	8	2.64092	0.573154	-0.803006	-6.92205	tr|E9AV52|E9AV52_LEIMU	tr|E9AV52|E9AV52_LEIMU	1	1	1	>tr|E9AV52|E9AV52_LEIMU Uncharacterized protein OS=Leishmania mexicana (strain MHOM/GT/2001/U1103) GN=LMXM_21_0825 PE=4 SV=1
26.3689	26.198	26.4212	24.8347	24.8413	25.2886	+	LV_PH	3	3	3	22.6	22.6	22.6	18.794	0	24.385	426990000	10	2.90809	2.53357	1.34117	8.14623	tr|E9AXG9|E9AXG9_LEIMU;tr|E9BHJ8|E9BHJ8_LEIDB;tr|A4I1D2|A4I1D2_LEIIN	tr|E9AXG9|E9AXG9_LEIMU	3;1;1	3;1;1	3;1;1	>tr|E9AXG9|E9AXG9_LEIMU Peptidyl-prolyl cis-trans isomerase OS=Leishmania mexicana (strain MHOM/GT/2001/U1103) GN=LMXM_25_0910 PE=4 SV=1
26.5786	26.3925	26.7839	25.3958	26.0359	25.6183	+	LV_PH	7	7	7	23.2	23.2	23.2	40.947	0	52.183	582570000	16	1.8341	1.86818	0.901636	4.11666	tr|E9AY45|E9AY45_LEIMU;tr|E9BI76|E9BI76_LEIDB;tr|A4I1Z8|A4I1Z8_LEIIN;tr|A7YBX2|A7YBX2_LEIAM;tr|Q4Q9C8|Q4Q9C8_LEIMA	tr|E9AY45|E9AY45_LEIMU	7;3;3;1;1	7;3;3;1;1	7;3;3;1;1	>tr|E9AY45|E9AY45_LEIMU Putative uncharacterized protein OS=Leishmania mexicana (strain MHOM/GT/2001/U1103) GN=LMXM_26_0660 PE=3 SV=1
25.1007	25.279	24.6284	24.3143	24.364	24.5381	+	LV_PH	4	4	4	22.8	22.8	22.8	23.867	0	29.581	207670000	14	1.35731	1.51282	0.59724	2.90443	tr|E9B0J8|E9B0J8_LEIMU	tr|E9B0J8|E9B0J8_LEIMU	4	4	4	>tr|E9B0J8|E9B0J8_LEIMU GrpE protein homolog OS=Leishmania mexicana (strain MHOM/GT/2001/U1103) GN=LMXM_29_0730 PE=3 SV=1
24.8647	24.2914	24.3645	23.8511	23.5163	23.8099	+	LV_PH	3	3	3	9.5	9.5	9.5	45.16	0	23.319	142500000	6	1.69732	1.71847	0.781123	3.74258	tr|E9B146|E9B146_LEIMU;tr|Q4Q720|Q4Q720_LEIMA;tr|E9BM17|E9BM17_LEIDB;tr|A4I5V1|A4I5V1_LEIIN	tr|E9B146|E9B146_LEIMU;tr|Q4Q720|Q4Q720_LEIMA;tr|E9BM17|E9BM17_LEIDB;tr|A4I5V1|A4I5V1_LEIIN	3;3;2;2	3;3;2;2	3;3;2;2	>tr|E9B146|E9B146_LEIMU Conserved TPR domain protein OS=Leishmania mexicana (strain MHOM/GT/2001/U1103) GN=LMXM_29_2740 PE=4 SV=1;>tr|Q4Q720|Q4Q720_LEIMA Putative small glutamine-rich tetratricopeptide repeat protein OS=Leishmania major GN=SGT PE=4 SV=1;>t
23.2061	23.4126	23.0503	21.8332	22.4757	22.1589	+	LV_PH	2	1	1	10.5	6.1	6.1	37.516	0	80.964	45696000	5	2.1276	2.09513	1.06704	5.00687	tr|E9B1Y8|E9B1Y8_LEIMU;tr|E9B201|E9B201_LEIMU	tr|E9B1Y8|E9B1Y8_LEIMU;tr|E9B201|E9B201_LEIMU	2;2	1;1	1;1	>tr|E9B1Y8|E9B1Y8_LEIMU Peptidase m20/m25/m40 family-like protein (Fragment) OS=Leishmania mexicana (strain MHOM/GT/2001/U1103) GN=LMXM_30_1890 PE=4 SV=1;>tr|E9B201|E9B201_LEIMU Succinyl-diaminopimelate desuccinylase-like protein OS=Leishmania mexicana (st
26.4406	25.9321	26.5049	23.9695	25.0854	23.6068	+	LV_PH	5	5	4	26.7	26.7	22.1	21.722	0	43.49	404960000	22	1.90262	4.20452	2.07194	4.31329	tr|E9B2V9|E9B2V9_LEIMU;tr|E9B2W0|E9B2W0_LEIMU	tr|E9B2V9|E9B2V9_LEIMU;tr|E9B2W0|E9B2W0_LEIMU	5;5	5;5	4;4	>tr|E9B2V9|E9B2V9_LEIMU Superoxide dismutase OS=Leishmania mexicana (strain MHOM/GT/2001/U1103) GN=LMXM_31_1820 PE=3 SV=1;>tr|E9B2W0|E9B2W0_LEIMU Superoxide dismutase OS=Leishmania mexicana (strain MHOM/GT/2001/U1103) GN=LMXM_31_1830 PE=3 SV=1
21.1127	21.1816	20.9933	20.4097	20.6035	20.6744	+	LV_PH	1	1	1	31.2	31.2	31.2	11.623	0	10.056	12039000	1	2.28374	1.44731	0.533374	5.53629	tr|E9B3H9|E9B3H9_LEIMU	tr|E9B3H9|E9B3H9_LEIMU	1	1	1	>tr|E9B3H9|E9B3H9_LEIMU Uncharacterized protein OS=Leishmania mexicana (strain MHOM/GT/2001/U1103) GN=LMXM_32_0020 PE=4 SV=1
22.39	21.4834	21.4953	20.9815	20.5382	20.9607	+	LV_PH	1	1	1	14.5	14.5	14.5	27.341	0	25.877	19882000	4	1.35085	1.94899	0.962727	2.88959	tr|E9B3Z3|E9B3Z3_LEIMU	tr|E9B3Z3|E9B3Z3_LEIMU	1	1	1	>tr|E9B3Z3|E9B3Z3_LEIMU Ribulose-phosphate 3-epimerase OS=Leishmania mexicana (strain MHOM/GT/2001/U1103) GN=LMXM_32_1570 PE=3 SV=1
25.7611	26.2194	26.2652	24.1355	24.5433	24.455	+	LV_PH	4	4	3	18	18	14.8	26.076	0	28.592	371290000	8	2.95703	3.25805	1.70401	8.39044	tr|E9B4Q3|E9B4Q3_LEIMU;tr|E9B4Q5|E9B4Q5_LEIMU	tr|E9B4Q3|E9B4Q3_LEIMU;tr|E9B4Q5|E9B4Q5_LEIMU	4;3	4;3	3;2	>tr|E9B4Q3|E9B4Q3_LEIMU Elongation factor 1-beta OS=Leishmania mexicana (strain MHOM/GT/2001/U1103) GN=LMXM_33_0820 PE=3 SV=1;>tr|E9B4Q5|E9B4Q5_LEIMU Putative translation elongation factor 1-beta OS=Leishmania mexicana (strain MHOM/GT/2001/U1103) GN=LMXM_3
24.1274	24.1976	23.7178	24.4329	24.6024	24.3765	+	LV_PH	2	2	2	14.5	14.5	14.5	24.648	0	21.18	138630000	8	1.30149	0.728841	-0.456323	-2.77748	tr|E9B5M9|E9B5M9_LEIMU;tr|Q4Q289|Q4Q289_LEIMA;tr|E8NHC1|E8NHC1_LEIIN	tr|E9B5M9|E9B5M9_LEIMU;tr|Q4Q289|Q4Q289_LEIMA;tr|E8NHC1|E8NHC1_LEIIN	2;1;1	2;1;1	2;1;1	>tr|E9B5M9|E9B5M9_LEIMU Proteasome subunit beta type OS=Leishmania mexicana (strain MHOM/GT/2001/U1103) GN=LMXM_33_4340 PE=3 SV=1;>tr|Q4Q289|Q4Q289_LEIMA Proteasome subunit beta type OS=Leishmania major GN=LMJF_34_4340 PE=3 SV=1;>tr|E8NHC1|E8NHC1_LEIIN Pro
26.2013	26.605	26.0812	26.9405	27.6763	27.2537	+	LV_PH	1	1	1	50	50	50	1.9102	0.004008	6.409	808030000	7	1.69771	0.501978	-0.994303	-3.74361	tr|Q9TWN9|Q9TWN9_LEIME	tr|Q9TWN9|Q9TWN9_LEIME	1	1	1	>tr|Q9TWN9|Q9TWN9_LEIME Cysteine protease group C (Fragment) OS=Leishmania mexicana PE=1 SV=1
28.7236	28.7762	28.5138	29.2409	29.9302	29.2183	+	LV_PH	1	1	1	47.1	47.1	47.1	1.5687	0.0039526	6.3136	3956500000	23	1.48535	0.577584	-0.791898	-3.20618	tr|Q9TWP0|Q9TWP0_LEIME	tr|Q9TWP0|Q9TWP0_LEIME	1	1	1	>tr|Q9TWP0|Q9TWP0_LEIME Cysteine protease group B (Fragment) OS=Leishmania mexicana PE=1 SV=1
27.3186	27.6217	27.3551	27.1367	26.5289	27.7526			7	7	7	21.3	21.3	21.3	45.326	0	63.502	1155400000	24	0.328853	1.22469	0.292418	0.799141	tr|W5XL77|W5XL77_LEIMA;tr|E9B7E3|E9B7E3_LEIDB;sp|O62591|IF4A_LEIMA;sp|A4HRK0|IF4A_LEIIN;tr|E9AJG4|E9AJG4_LEIMU;tr|A0A088RHF2|A0A088RHF2_9TRYP;sp|Q25225|IF4A_LEIBR	tr|W5XL77|W5XL77_LEIMA;tr|E9B7E3|E9B7E3_LEIDB;sp|O62591|IF4A_LEIMA;sp|A4HRK0|IF4A_LEIIN;tr|E9AJG4|E9AJG4_LEIMU;tr|A0A088RHF2|A0A088RHF2_9TRYP;sp|Q25225|IF4A_LEIBR	7;7;7;7;7;6;6	7;7;7;7;7;6;6	7;7;7;7;7;6;6	>tr|W5XL77|W5XL77_LEIMA Putative eukaryotic initiation factor 4a OS=Leishmania major GN=IF4a PE=3 SV=1;>tr|E9B7E3|E9B7E3_LEIDB Eukaryotic initiation factor 4a, putative OS=Leishmania donovani (strain BPK282A1) GN=LDBPK_010790 PE=3 SV=1;>sp|O62591|IF4A_LEIM
21.4767	19.9906	NaN	21.1609	21.5818	20.5943			1	1	1	10.8	10.8	10.8	17.828	0.0021505	6.7536	11422000	2	0.215181	0.76916	-0.378644	-0.568808	sp|E9AXF0|IF5A_LEIMU	sp|E9AXF0|IF5A_LEIMU	1	1	1	>sp|E9AXF0|IF5A_LEIMU Eukaryotic translation initiation factor 5A OS=Leishmania mexicana (strain MHOM/GT/2001/U1103) GN=LMXM_25_0720 PE=1 SV=1
26.6568	26.9888	27.3043	26.8272	27.5333	27.0459			4	4	4	32.6	32.6	32.6	11.22	0	28.758	974050000	15	0.210553	0.899874	-0.152205	-0.543258	tr|Q9GU60|Q9GU60_LEIAM;tr|G1AQL5|G1AQL5_LEIIN;tr|E9BS96|E9BS96_LEIDB;tr|E9BS95|E9BS95_LEIDB;tr|E9B6A2|E9B6A2_LEIMU;tr|E9B6A1|E9B6A1_LEIMU;tr|E9B6A0|E9B6A0_LEIMU;tr|E9AF45|E9AF45_LEIMA;tr|A4IBB3|A4IBB3_LEIIN;tr|A4IBB2|A4IBB2_LEIIN;sp|Q25298|KM11C_LEIIN;sp|O21436|KM11_LEITR;sp|Q36736|KM11_LEIDO;sp|Q25297|KM11B_LEIIN;tr|T2FGA3|T2FGA3_LEIIN;tr|Q9XZH5|Q9XZH5_LEIBR;tr|Q9NHU4|Q9NHU4_9TRYP;tr|Q7KQ25|Q7KQ…	tr|Q9GU60|Q9GU60_LEIAM;tr|G1AQL5|G1AQL5_LEIIN;tr|E9BS96|E9BS96_LEIDB;tr|E9BS95|E9BS95_LEIDB;tr|E9B6A2|E9B6A2_LEIMU;tr|E9B6A1|E9B6A1_LEIMU;tr|E9B6A0|E9B6A0_LEIMU;tr|E9AF45|E9AF45_LEIMA;tr|A4IBB3|A4IBB3_LEIIN;tr|A4IBB2|A4IBB2_LEIIN;sp|Q25298|KM11C_LEIIN;sp|O21436|KM11_LEITR;sp|Q36736|KM11_LEIDO;sp|Q25297|KM11B_LEIIN	4;4;4;4;4;4;4;4;4;4;4;4;2;2;1;1;1;1;1;1;1;1;1;1;1;1;1;1;1;1;1;1;1;1	4;4;4;4;4;4;4;4;4;4;4;4;2;2;1;1;1;1;1;1;1;1;1;1;1;1;1;1;1;1;1;1;1;1	4;4;4;4;4;4;4;4;4;4;4;4;2;2;1;1;1;1;1;1;1;1;1;1;1;1;1;1;1;1;1;1;1;1	>tr|Q9GU60|Q9GU60_LEIAM Kinetoplast membrane protein 11 OS=Leishmania amazonensis GN=Kmp-11 PE=2 SV=1;>tr|G1AQL5|G1AQL5_LEIIN Kinetoplastid membrane protein-11 OS=Leishmania infantum PE=4 SV=1;>tr|E9BS96|E9BS96_LEIDB Kinetoplastid membrane protein-11 OS=Le
24.181	24.682	24.5913	24.8007	24.7421	24.8351			1	1	1	6.4	6.4	6.4	28.262	0	7.4162	175790000	13	0.918779	0.807851	-0.307838	-1.96713	tr|E9AVH4|E9AVH4_LEIMU;tr|E9AF23|E9AF23_LEIMA;tr|A4HZI4|A4HZI4_LEIIN;tr|A4HMM1|A4HMM1_LEIBR;tr|A4HLC0|A4HLC0_LEIBR;tr|A0A088RQA8|A0A088RQA8_9TRYP;sp|Q9NE83|RS6_LEIMA;sp|O44012|RS6_LEIIN	tr|E9AVH4|E9AVH4_LEIMU;tr|E9AF23|E9AF23_LEIMA;tr|A4HZI4|A4HZI4_LEIIN;tr|A4HMM1|A4HMM1_LEIBR;tr|A4HLC0|A4HLC0_LEIBR;tr|A0A088RQA8|A0A088RQA8_9TRYP;sp|Q9NE83|RS6_LEIMA;sp|O44012|RS6_LEIIN	1;1;1;1;1;1;1;1	1;1;1;1;1;1;1;1	1;1;1;1;1;1;1;1	>tr|E9AVH4|E9AVH4_LEIMU 40S ribosomal protein S6 OS=Leishmania mexicana (strain MHOM/GT/2001/U1103) GN=LMXM_21_1780 PE=3 SV=1;>tr|E9AF23|E9AF23_LEIMA 40S ribosomal protein S6 OS=Leishmania major GN=LMJF_35_2010 PE=3 SV=1;>tr|A4HZI4|A4HZI4_LEIIN 40S ribosom
24.4129	23.4384	23.6846	23.78	23.725	23.487			2	2	2	8.6	8.6	8.6	25.99	0	13.28	101490000	3	0.232512	1.13392	0.18132	0.592402	tr|E9BFX7|E9BFX7_LEIDB;tr|Q9NGJ9|Q9NGJ9_LEIAM;sp|O46310|RIR2_LEIAM;tr|O76285|O76285_LEIAM;tr|E9AZB1|E9AZB1_LEIMU;tr|E9ADI5|E9ADI5_LEIMA;tr|A4I2X5|A4I2X5_LEIIN;tr|A4HFY2|A4HFY2_LEIBR;tr|A0A088RWF2|A0A088RWF2_9TRYP;tr|Q4QBL8|Q4QBL8_LEIMA;tr|E9AVW1|E9AVW1_LEIMU;tr|E9AGZ9|E9AGZ9_LEIIN;tr|A4HCG7|A4HCG7_LEIBR;tr|A0A088RR84|A0A088RR84_9TRYP	tr|E9BFX7|E9BFX7_LEIDB;tr|Q9NGJ9|Q9NGJ9_LEIAM;sp|O46310|RIR2_LEIAM;tr|O76285|O76285_LEIAM;tr|E9AZB1|E9AZB1_LEIMU;tr|E9ADI5|E9ADI5_LEIMA;tr|A4I2X5|A4I2X5_LEIIN;tr|A4HFY2|A4HFY2_LEIBR;tr|A0A088RWF2|A0A088RWF2_9TRYP;tr|Q4QBL8|Q4QBL8_LEIMA;tr|E9AVW1|E9AVW1_LEIMU;tr|E9AGZ9|E9AGZ9_LEIIN;tr|A4HCG7|A4HCG7_LEIBR;tr|A0A088RR84|A0A088RR84_9TRYP	2;2;2;2;2;2;2;2;2;2;2;2;2;2	2;2;2;2;2;2;2;2;2;2;2;2;2;2	2;2;2;2;2;2;2;2;2;2;2;2;2;2	>tr|E9BFX7|E9BFX7_LEIDB Ribonucleoside-diphosphate reductase small chain, putative OS=Leishmania donovani (strain BPK282A1) GN=LDBPK_221110 PE=4 SV=1;>tr|Q9NGJ9|Q9NGJ9_LEIAM Ribonucleotide reductase small subunit M2 OS=Leishmania amazonensis PE=4 SV=1;>sp|
25.5907	26.6566	26.1364	26.7198	26.6009	27.3604			1	1	1	3.7	3.7	3.7	38.682	0.0021692	6.8063	628450000	4	0.922778	0.588128	-0.765799	-1.97517	tr|Q867S4|Q867S4_LEIAM;tr|E9AS96|E9AS96_LEIMU;sp|P35591|CYSP1_LEIPI;sp|P25775|LMCPA_LEIME	tr|Q867S4|Q867S4_LEIAM;tr|E9AS96|E9AS96_LEIMU;sp|P35591|CYSP1_LEIPI;sp|P25775|LMCPA_LEIME	1;1;1;1	1;1;1;1	1;1;1;1	>tr|Q867S4|Q867S4_LEIAM Cysteine proteinase OS=Leishmania amazonensis GN=cys1 PE=2 SV=1;>tr|E9AS96|E9AS96_LEIMU Cysteine peptidase A (CBA) OS=Leishmania mexicana (strain MHOM/GT/2001/U1103) GN=LMXM_19_1420 PE=3 SV=1;>sp|P35591|CYSP1_LEIPI Cysteine proteina
23.6943	24.5099	24.4348	22.9755	23.8981	24.6202			3	3	3	18.1	18.1	18.1	30.635	0	22.772	113520000	6	0.28366	1.30293	0.381758	0.703738	tr|O43942|O43942_LEIDO;tr|Q95NJ3|Q95NJ3_LEIAM;tr|Q7KFG4|Q7KFG4_LEIME;tr|Q76LS6|Q76LS6_LEIDO;tr|Q4Q7Y7|Q4Q7Y7_LEIMA;tr|O43944|O43944_LEIBR;tr|O43943|O43943_LEIMA;tr|J9XRQ3|J9XRQ3_LEIIN;tr|J9XMM1|J9XMM1_LEITR;tr|J9UU49|J9UU49_LEITR;tr|E9BK16|E9BK16_LEIDB;tr|E8NHN2|E8NHN2_LEIMU;tr|A7LH42|A7LH42_LEICH;sp|P62884|GBLP_LEIIN;sp|P62883|GBLP_LEICH;tr|R9VZA5|R9VZA5_LEIMA;tr|R9VXI6|R9VXI6_LEIMA;tr|R9VZ99|R9…	tr|O43942|O43942_LEIDO;tr|Q95NJ3|Q95NJ3_LEIAM;tr|Q7KFG4|Q7KFG4_LEIME;tr|Q76LS6|Q76LS6_LEIDO;tr|Q4Q7Y7|Q4Q7Y7_LEIMA;tr|O43944|O43944_LEIBR;tr|O43943|O43943_LEIMA;tr|J9XRQ3|J9XRQ3_LEIIN;tr|J9XMM1|J9XMM1_LEITR;tr|J9UU49|J9UU49_LEITR;tr|E9BK16|E9BK16_LEIDB;tr|E8NHN2|E8NHN2_LEIMU;tr|A7LH42|A7LH42_LEICH;sp|P62884|GBLP_LEIIN;sp|P62883|GBLP_LEICH;tr|R9VZA5|R9VZA5_LEIMA;tr|R9VXI6|R9VXI6_LEIMA;tr|R9VZ99|R9…	3;3;3;3;3;3;3;3;3;3;3;3;3;3;3;2;2;2;2;2;2;2;2;2;2;2;2;2;2;2;2;2;2;1;1;1;1;1;1;1;1	3;3;3;3;3;3;3;3;3;3;3;3;3;3;3;2;2;2;2;2;2;2;2;2;2;2;2;2;2;2;2;2;2;1;1;1;1;1;1;1;1	3;3;3;3;3;3;3;3;3;3;3;3;3;3;3;2;2;2;2;2;2;2;2;2;2;2;2;2;2;2;2;2;2;1;1;1;1;1;1;1;1	>tr|O43942|O43942_LEIDO Activated protein kinase C receptor homolog LACK OS=Leishmania donovani PE=4 SV=1;>tr|Q95NJ3|Q95NJ3_LEIAM Activated C kinase protein OS=Leishmania amazonensis PE=2 SV=1;>tr|Q7KFG4|Q7KFG4_LEIME P36 LACK protein OS=Leishmania mexicana
26.4625	26.4188	26.1194	26.3732	26.6608	26.7961			2	2	1	32.5	32.5	20.8	8.7049	0	57.9	635830000	17	0.772724	0.825582	-0.276517	-1.67743	tr|Q25426|Q25426_LEITA;tr|E9ATD2|E9ATD2_LEIMU;tr|Q25422|Q25422_LEITA;tr|E9BMW6|E9BMW6_LEIDB;tr|E9B1Y9|E9B1Y9_LEIMU;tr|E9AMU1|E9AMU1_LEIMU;tr|E9AHL5|E9AHL5_LEIIN;sp|P69201|RL40_LEIMA;tr|E9AHX6|E9AHX6_LEIIN;tr|Q4Q165|Q4Q165_LEIMA;tr|A4HU11|A4HU11_LEIIN;tr|A4HPM0|A4HPM0_LEIBR;tr|A4HFB9|A4HFB9_LEIBR;tr|E9AI36|E9AI36_LEIBR;tr|A4HJH0|A4HJH0_LEIBR;tr|A0A088RX95|A0A088RX95_9TRYP;sp|P69200|RL40_LEITA	tr|Q25426|Q25426_LEITA;tr|E9ATD2|E9ATD2_LEIMU;tr|Q25422|Q25422_LEITA;tr|E9BMW6|E9BMW6_LEIDB;tr|E9B1Y9|E9B1Y9_LEIMU;tr|E9AMU1|E9AMU1_LEIMU;tr|E9AHL5|E9AHL5_LEIIN;sp|P69201|RL40_LEIMA;tr|E9AHX6|E9AHX6_LEIIN;tr|Q4Q165|Q4Q165_LEIMA;tr|A4HU11|A4HU11_LEIIN;tr|A4HPM0|A4HPM0_LEIBR;tr|A4HFB9|A4HFB9_LEIBR;tr|E9AI36|E9AI36_LEIBR;tr|A4HJH0|A4HJH0_LEIBR;tr|A0A088RX95|A0A088RX95_9TRYP;sp|P69200|RL40_LEITA	2;2;2;2;2;2;2;2;2;2;2;2;2;1;1;1;1	2;2;2;2;2;2;2;2;2;2;2;2;2;1;1;1;1	1;1;1;1;1;1;1;1;1;1;1;1;1;1;0;0;0	>tr|Q25426|Q25426_LEITA Ubiquitin OS=Leishmania tarentolae GN=ubiC PE=4 SV=1;>tr|E9ATD2|E9ATD2_LEIMU Putative polyubiquitin (Fragment) OS=Leishmania mexicana (strain MHOM/GT/2001/U1103) GN=LMXM_36_3530 PE=4 SV=1;>tr|Q25422|Q25422_LEITA Ubiquitin-fusion pro
22.4691	23.264	23.2025	21.4247	22.2413	22.3718			1	1	1	4.3	4.3	4.3	34.322	0	10.366	39546000	9	1.16113	1.95332	0.965925	2.46924	tr|E9AL07|E9AL07_LEIMU;sp|P84155|HEM6_LEIMA	tr|E9AL07|E9AL07_LEIMU;sp|P84155|HEM6_LEIMA	1;1	1;1	1;1	>tr|E9AL07|E9AL07_LEIMU Putative coproporphyrinogen III oxidase OS=Leishmania mexicana (strain MHOM/GT/2001/U1103) GN=LMXM_06_1270 PE=3 SV=1;>sp|P84155|HEM6_LEIMA Oxygen-dependent coproporphyrinogen-III oxidase OS=Leishmania major GN=LMAJ006828 PE=1 SV=1
24.5018	25.1065	25.7112	25.0338	25.8227	25.5777			2	2	2	11.3	11.3	11.3	20.749	0	14.963	269520000	3	0.370495	0.772947	-0.371559	-0.885119	tr|O96427|O96427_LEIMA;tr|A0A059T1P6|A0A059T1P6_LEICH;tr|Q4Q6Z5|Q4Q6Z5_LEIMA;tr|Q4Q6Z4|Q4Q6Z4_LEIMA;tr|Q3I5E7|Q3I5E7_LEITA;tr|E9BM42|E9BM42_LEIDB;tr|E9B170|E9B170_LEIMU;tr|A4I5X6|A4I5X6_LEIIN;sp|Q27890|G3PG_LEIME;tr|A0A0A0UUC7|A0A0A0UUC7_LEIIN;tr|A4HIN0|A4HIN0_LEIBR;tr|A0A088RWW3|A0A088RWW3_9TRYP	tr|O96427|O96427_LEIMA;tr|A0A059T1P6|A0A059T1P6_LEICH;tr|Q4Q6Z5|Q4Q6Z5_LEIMA;tr|Q4Q6Z4|Q4Q6Z4_LEIMA;tr|Q3I5E7|Q3I5E7_LEITA;tr|E9BM42|E9BM42_LEIDB;tr|E9B170|E9B170_LEIMU;tr|A4I5X6|A4I5X6_LEIIN;sp|Q27890|G3PG_LEIME;tr|A0A0A0UUC7|A0A0A0UUC7_LEIIN;tr|A4HIN0|A4HIN0_LEIBR;tr|A0A088RWW3|A0A088RWW3_9TRYP	2;2;2;2;2;2;2;2;2;1;1;1	2;2;2;2;2;2;2;2;2;1;1;1	2;2;2;2;2;2;2;2;2;1;1;1	>tr|O96427|O96427_LEIMA Glycosomal glyceraldehyde-3-phosphate dehydrogenase (Fragment) OS=Leishmania major GN=GAPDH PE=3 SV=1;>tr|A0A059T1P6|A0A059T1P6_LEICH Glycosomal glyceraldehyde 3-phosphate dehydrogenase (Fragment) OS=Leishmania chagasi GN=gGAPDH PE=
23.4231	23.0963	23.5427	NaN	NaN	NaN			6	1	1	53.1	18	18	13.962	0	8.3638	71754000	7	0	#VALUE!	NaN	0	tr|A0A075FJL9|A0A075FJL9_LEIDO;tr|A0A075FJ34|A0A075FJ34_LEIDO	tr|A0A075FJL9|A0A075FJL9_LEIDO;tr|A0A075FJ34|A0A075FJ34_LEIDO	6;6	1;1	1;1	>tr|A0A075FJL9|A0A075FJL9_LEIDO Heat Shock Protein 70 (Fragment) OS=Leishmania donovani GN=hsp 70 PE=4 SV=1;>tr|A0A075FJ34|A0A075FJ34_LEIDO Heat Shock Protein 70 (Fragment) OS=Leishmania donovani GN=hsp 70 PE=4 SV=1
NaN	21.006	21.4357	NaN	NaN	NaN			1	1	1	7.3	7.3	7.3	33.453	0	7.5152	5679800	2	0	#VALUE!	NaN	0	tr|E9AK98|E9AK98_LEIMU;tr|O97003|O97003_LEIMA;tr|E9B884|E9B884_LEIDB;tr|A4HSB6|A4HSB6_LEIIN;tr|A4H432|A4H432_LEIBR;tr|A0A088RI26|A0A088RI26_9TRYP	tr|E9AK98|E9AK98_LEIMU;tr|O97003|O97003_LEIMA;tr|E9B884|E9B884_LEIDB;tr|A4HSB6|A4HSB6_LEIIN;tr|A4H432|A4H432_LEIBR;tr|A0A088RI26|A0A088RI26_9TRYP	1;1;1;1;1;1	1;1;1;1;1;1	1;1;1;1;1;1	>tr|E9AK98|E9AK98_LEIMU Putative RNA-binding protein OS=Leishmania mexicana (strain MHOM/GT/2001/U1103) GN=LMXM_04_1170 PE=4 SV=1;>tr|O97003|O97003_LEIMA Putative RNA-binding protein OS=Leishmania major GN=LMJF_04_1170 PE=4 SV=1;>tr|E9B884|E9B884_LEIDB RNA
22.668	22.3772	22.2082	NaN	NaN	21.7012			2	1	1	9.5	4.8	4.8	52.449	0	7.2356	20247000	5	0	1.64329	0.716585	0	tr|E9JUL2|E9JUL2_LEIGU;tr|E9JUK3|E9JUK3_LEIGU;tr|E9JUI7|E9JUI7_LEIGU;tr|E9JUH9|E9JUH9_LEIBR;tr|E9JUH4|E9JUH4_LEIBR;tr|E9JUG6|E9JUG6_LEIBR;tr|E9JUG5|E9JUG5_LEIBR;tr|A4H480|A4H480_LEIBR;tr|A0A088RI55|A0A088RI55_9TRYP;tr|E9JUH3|E9JUH3_LEIBR	tr|E9JUL2|E9JUL2_LEIGU;tr|E9JUK3|E9JUK3_LEIGU;tr|E9JUI7|E9JUI7_LEIGU;tr|E9JUH9|E9JUH9_LEIBR;tr|E9JUH4|E9JUH4_LEIBR;tr|E9JUG6|E9JUG6_LEIBR;tr|E9JUG5|E9JUG5_LEIBR;tr|A4H480|A4H480_LEIBR;tr|A0A088RI55|A0A088RI55_9TRYP;tr|E9JUH3|E9JUH3_LEIBR	2;2;2;2;2;2;2;2;2;1	1;1;1;1;1;1;1;1;1;1	1;1;1;1;1;1;1;1;1;1	>tr|E9JUL2|E9JUL2_LEIGU Trypanothione reductase (Fragment) OS=Leishmania guyanensis GN=TR PE=3 SV=1;>tr|E9JUK3|E9JUK3_LEIGU Trypanothione reductase (Fragment) OS=Leishmania guyanensis GN=TR PE=3 SV=1;>tr|E9JUI7|E9JUI7_LEIGU Trypanothione reductase (Fragmen
20.9383	20.6265	19.704	20.5527	21.0366	19.1978			1	1	1	6.5	6.5	6.5	24.196	0	7.8998	11354000	6	0.0858263	1.11771	0.16055	0.242002	tr|Q4QIG6|Q4QIG6_LEIMA;tr|E9B9M3|E9B9M3_LEIDB;tr|E9AM81|E9AM81_LEIMU;tr|A4HTF3|A4HTF3_LEIIN;tr|A4H570|A4H570_LEIBR;tr|A0A088RIT1|A0A088RIT1_9TRYP	tr|Q4QIG6|Q4QIG6_LEIMA;tr|E9B9M3|E9B9M3_LEIDB;tr|E9AM81|E9AM81_LEIMU;tr|A4HTF3|A4HTF3_LEIIN;tr|A4H570|A4H570_LEIBR;tr|A0A088RIT1|A0A088RIT1_9TRYP	1;1;1;1;1;1	1;1;1;1;1;1	1;1;1;1;1;1	>tr|Q4QIG6|Q4QIG6_LEIMA Putative Qc-SNARE protein OS=Leishmania major GN=LMJF_08_0030 PE=4 SV=1;>tr|E9B9M3|E9B9M3_LEIDB Vesicle-associated membrane protein, putative OS=Leishmania donovani (strain BPK282A1) GN=LDBPK_080030 PE=4 SV=1;>tr|E9AM81|E9AM81_LEIMU
26.1252	25.444	25.3303	21.9319	24.7739	25.0944			1	1	1	20.1	20.1	20.1	16.824	0	15.501	271480000	24	0.754604	3.24842	1.69974	1.64191	tr|V5RIA5|V5RIA5_LEIAM;tr|Q4QHT2|Q4QHT2_LEIMA;tr|E9B9Y3|E9B9Y3_LEIDB;tr|E9AMU3|E9AMU3_LEIMU;tr|B1PSN3|B1PSN3_LEIDO;tr|A4HU13|A4HU13_LEIIN;tr|A4H5R9|A4H5R9_LEIBR;tr|A0A088RJ41|A0A088RJ41_9TRYP	tr|V5RIA5|V5RIA5_LEIAM;tr|Q4QHT2|Q4QHT2_LEIMA;tr|E9B9Y3|E9B9Y3_LEIDB;tr|E9AMU3|E9AMU3_LEIMU;tr|B1PSN3|B1PSN3_LEIDO;tr|A4HU13|A4HU13_LEIIN;tr|A4H5R9|A4H5R9_LEIBR;tr|A0A088RJ41|A0A088RJ41_9TRYP	1;1;1;1;1;1;1;1	1;1;1;1;1;1;1;1	1;1;1;1;1;1;1;1	>tr|V5RIA5|V5RIA5_LEIAM Calmodulin-like protein OS=Leishmania amazonensis GN=CALA2 PE=4 SV=1;>tr|Q4QHT2|Q4QHT2_LEIMA Putative calmodulin OS=Leishmania major GN=LMJF_09_0910 PE=4 SV=1;>tr|E9B9Y3|E9B9Y3_LEIDB Calmodulin, putative OS=Leishmania donovani (stra
24.9586	25.0281	25.0521	25.202	25.3187	25.9262			2	2	1	8.7	8.7	3.7	46.381	0	22.536	277190000	13	0.971981	0.722288	-0.469354	-2.07467	tr|A4H5S5|A4H5S5_LEIBR;tr|A0A088RJ45|A0A088RJ45_9TRYP;tr|Q9BHZ6|Q9BHZ6_LEIIN;tr|Q66NE0|Q66NE0_LEIMA;tr|A4HU19|A4HU19_LEIIN;tr|E9B9Y8|E9B9Y8_LEIDB;tr|A4HU18|A4HU18_LEIIN	tr|A4H5S5|A4H5S5_LEIBR;tr|A0A088RJ45|A0A088RJ45_9TRYP;tr|Q9BHZ6|Q9BHZ6_LEIIN;tr|Q66NE0|Q66NE0_LEIMA;tr|A4HU19|A4HU19_LEIIN;tr|E9B9Y8|E9B9Y8_LEIDB;tr|A4HU18|A4HU18_LEIIN	2;2;2;2;2;2;2	2;2;2;2;2;2;2	1;1;1;1;1;1;1	>tr|A4H5S5|A4H5S5_LEIBR Elongation factor-1 gamma OS=Leishmania braziliensis GN=LBRM_09_1020 PE=4 SV=1;>tr|A0A088RJ45|A0A088RJ45_9TRYP Elongation factor-1 gamma OS=Leishmania panamensis GN=EF1G PE=4 SV=1;>tr|Q9BHZ6|Q9BHZ6_LEIIN Elongation factor-1 gamma OS
24.3437	22.5151	23.4198	21.9181	NaN	23.4892			1	1	1	10.1	10.1	10.1	16.067	0	7.992	66098000	4	0.318661	1.65012	0.722569	0.804195	tr|Q4QFZ6|Q4QFZ6_LEIMA;tr|E9BBK6|E9BBK6_LEIDB;tr|E9API2|E9API2_LEIMU;tr|A4HVS0|A4HVS0_LEIIN;tr|A4H7E8|A4H7E8_LEIBR;tr|A0A088RKN0|A0A088RKN0_9TRYP	tr|Q4QFZ6|Q4QFZ6_LEIMA;tr|E9BBK6|E9BBK6_LEIDB;tr|E9API2|E9API2_LEIMU;tr|A4HVS0|A4HVS0_LEIIN;tr|A4H7E8|A4H7E8_LEIBR;tr|A0A088RKN0|A0A088RKN0_9TRYP	1;1;1;1;1;1	1;1;1;1;1;1	1;1;1;1;1;1	>tr|Q4QFZ6|Q4QFZ6_LEIMA Ubiquitin-conjugating enzyme-like protein OS=Leishmania major GN=LMJF_13_1580 PE=4 SV=1;>tr|E9BBK6|E9BBK6_LEIDB Ubiquitin-conjugating enzyme-like protein OS=Leishmania donovani (strain BPK282A1) GN=LDBPK_131320 PE=4 SV=1;>tr|E9API2|
23.2573	22.7879	23.0728	23.2537	23.3864	22.7762			1	1	1	3.4	3.4	3.4	45.931	0	10.008	66453000	7	0.162454	0.933385	-0.0994555	-0.432115	tr|E9AL45|E9AL45_LEIMU;tr|A4HT33|A4HT33_LEIIN;tr|E9B909|E9B909_LEIDB;tr|A0A088RKP9|A0A088RKP9_9TRYP;tr|Q4QIQ9|Q4QIQ9_LEIMA;tr|A4H4Y0|A4H4Y0_LEIBR	tr|E9AL45|E9AL45_LEIMU;tr|A4HT33|A4HT33_LEIIN;tr|E9B909|E9B909_LEIDB;tr|A0A088RKP9|A0A088RKP9_9TRYP;tr|Q4QIQ9|Q4QIQ9_LEIMA;tr|A4H4Y0|A4H4Y0_LEIBR	1;1;1;1;1;1	1;1;1;1;1;1	1;1;1;1;1;1	>tr|E9AL45|E9AL45_LEIMU Putative ATP-dependent DEAD/H RNA helicase OS=Leishmania mexicana (strain MHOM/GT/2001/U1103) GN=LMXM_07_0340 PE=4 SV=1;>tr|A4HT33|A4HT33_LEIIN Putative ATP-dependent DEAD/H RNA helicase OS=Leishmania infantum GN=LINJ_07_0130 PE=4 S
23.4641	23.1468	23.0325	23.1467	22.8148	22.9473			2	2	2	16.5	16.5	16.5	32.139	0	13.143	69460000	2	0.69207	1.18501	0.244903	1.51975	tr|Q4QFV4|Q4QFV4_LEIMA;tr|E9BBR6|E9BBR6_LEIDB;tr|E9APM4|E9APM4_LEIMU;tr|A4HVX3|A4HVX3_LEIIN;tr|A4H7J0|A4H7J0_LEIBR;tr|A0A088RKS8|A0A088RKS8_9TRYP	tr|Q4QFV4|Q4QFV4_LEIMA;tr|E9BBR6|E9BBR6_LEIDB;tr|E9APM4|E9APM4_LEIMU;tr|A4HVX3|A4HVX3_LEIIN;tr|A4H7J0|A4H7J0_LEIBR;tr|A0A088RKS8|A0A088RKS8_9TRYP	2;2;2;2;2;2	2;2;2;2;2;2	2;2;2;2;2;2	>tr|Q4QFV4|Q4QFV4_LEIMA Proteasome subunit alpha type OS=Leishmania major GN=LMJF_14_0310 PE=3 SV=1;>tr|E9BBR6|E9BBR6_LEIDB Proteasome subunit alpha type OS=Leishmania donovani (strain BPK282A1) GN=LDBPK_140310 PE=3 SV=1;>tr|E9APM4|E9APM4_LEIMU Proteasome
25.1946	25.1231	25.0111	24.9645	25.194	25.1977			1	1	1	2.1	2.1	2.1	58.283	0.0023095	7.1936	256210000	8	0.0328084	0.9937	-0.00911713	-0.0972057	tr|A4H7V6|A4H7V6_LEIBR;tr|A0A088RL37|A0A088RL37_9TRYP	tr|A4H7V6|A4H7V6_LEIBR;tr|A0A088RL37|A0A088RL37_9TRYP	1;1	1;1	1;1	>tr|A4H7V6|A4H7V6_LEIBR INO1 protein OS=Leishmania braziliensis GN=INO1 PE=4 SV=1;>tr|A0A088RL37|A0A088RL37_9TRYP Inositol-3-phosphate synthase, putative OS=Leishmania panamensis GN=LPMP_141350 PE=4 SV=1
24.0428	24.2043	24.0328	23.3632	24.0959	23.9412			1	1	1	4	4	4	36.335	0	7.9197	107950000	5	0.566944	1.22535	0.293196	1.27587	tr|E9BBT1|E9BBT1_LEIDB;tr|E9APP0|E9APP0_LEIMU;tr|A4HVY8|A4HVY8_LEIIN;tr|A4H7K5|A4H7K5_LEIBR;tr|A0A088RLE2|A0A088RLE2_9TRYP;tr|Q4QFT9|Q4QFT9_LEIMA	tr|E9BBT1|E9BBT1_LEIDB;tr|E9APP0|E9APP0_LEIMU;tr|A4HVY8|A4HVY8_LEIIN;tr|A4H7K5|A4H7K5_LEIBR;tr|A0A088RLE2|A0A088RLE2_9TRYP;tr|Q4QFT9|Q4QFT9_LEIMA	1;1;1;1;1;1	1;1;1;1;1;1	1;1;1;1;1;1	>tr|E9BBT1|E9BBT1_LEIDB Uncharacterized protein OS=Leishmania donovani (strain BPK282A1) GN=LDBPK_140460 PE=4 SV=1;>tr|E9APP0|E9APP0_LEIMU Putative uncharacterized protein OS=Leishmania mexicana (strain MHOM/GT/2001/U1103) GN=LMXM_14_0450 PE=4 SV=1;>tr|A4H
19.2132	NaN	NaN	17.4975	NaN	NaN			1	1	1	6.4	6.4	6.4	24.471	0.0021277	6.7019	1342900	1	0	3.28461	1.71572	0	tr|Q4Q4A0|Q4Q4A0_LEIMA;tr|E9AQ94|E9AQ94_LEIMU;tr|A4HWJ3|A4HWJ3_LEIIN;tr|A4HLE6|A4HLE6_LEIBR;tr|A4H868|A4H868_LEIBR;tr|A0A088RLL0|A0A088RLL0_9TRYP;tr|E9BQ25|E9BQ25_LEIDB	tr|Q4Q4A0|Q4Q4A0_LEIMA;tr|E9AQ94|E9AQ94_LEIMU;tr|A4HWJ3|A4HWJ3_LEIIN;tr|A4HLE6|A4HLE6_LEIBR;tr|A4H868|A4H868_LEIBR;tr|A0A088RLL0|A0A088RLL0_9TRYP;tr|E9BQ25|E9BQ25_LEIDB	1;1;1;1;1;1;1	1;1;1;1;1;1;1	1;1;1;1;1;1;1	>tr|Q4Q4A0|Q4Q4A0_LEIMA Putative 40S ribosomal protein S3 OS=Leishmania major GN=LMJF_15_0950 PE=4 SV=1;>tr|E9AQ94|E9AQ94_LEIMU Putative 40S ribosomal protein S3 OS=Leishmania mexicana (strain MHOM/GT/2001/U1103) GN=LMXM_15_0950 PE=4 SV=1;>tr|A4HWJ3|A4HWJ3
25.6436	22.9105	22.784	23.8074	22.2137	22.181			1	1	1	9.7	9.7	9.7	12.188	0	11.118	133710000	7	0.412933	2.06381	1.04531	0.97124	tr|Q4QEN5|Q4QEN5_LEIMA;tr|E9BCZ1|E9BCZ1_LEIDB;tr|E9AQU2|E9AQU2_LEIMU;tr|A4HX29|A4HX29_LEIIN;tr|A4H8Q9|A4H8Q9_LEIBR;tr|A0A088RLR3|A0A088RLR3_9TRYP;tr|E9BCZ0|E9BCZ0_LEIDB;tr|A4HX28|A4HX28_LEIIN	tr|Q4QEN5|Q4QEN5_LEIMA;tr|E9BCZ1|E9BCZ1_LEIDB;tr|E9AQU2|E9AQU2_LEIMU;tr|A4HX29|A4HX29_LEIIN;tr|A4H8Q9|A4H8Q9_LEIBR;tr|A0A088RLR3|A0A088RLR3_9TRYP;tr|E9BCZ0|E9BCZ0_LEIDB;tr|A4HX28|A4HX28_LEIIN	1;1;1;1;1;1;1;1	1;1;1;1;1;1;1;1	1;1;1;1;1;1;1;1	>tr|Q4QEN5|Q4QEN5_LEIMA Cytochrome c OS=Leishmania major GN=LMJF_16_1310 PE=1 SV=1;>tr|E9BCZ1|E9BCZ1_LEIDB Cytochrome c, putative OS=Leishmania donovani (strain BPK282A1) GN=LDBPK_161390 PE=3 SV=1;>tr|E9AQU2|E9AQU2_LEIMU Putative cytochrome c OS=Leishmania
22.7234	21.6697	22.1422	22.4636	NaN	21.8953			1	1	1	2.3	2.3	2.3	48.998	0	11.608	28621000	1	0.000714755	0.999307	-0.000999451	-0.002237	tr|A4H8A6|A4H8A6_LEIBR;tr|A0A088RLZ2|A0A088RLZ2_9TRYP;tr|E9AQD3|E9AQD3_LEIMU;tr|Q4QF42|Q4QF42_LEIMA	tr|A4H8A6|A4H8A6_LEIBR;tr|A0A088RLZ2|A0A088RLZ2_9TRYP;tr|E9AQD3|E9AQD3_LEIMU;tr|Q4QF42|Q4QF42_LEIMA	1;1;1;1	1;1;1;1	1;1;1;1	>tr|A4H8A6|A4H8A6_LEIBR Putative nucleolar RNA binding protein OS=Leishmania braziliensis GN=LBRM_15_1380 PE=4 SV=1;>tr|A0A088RLZ2|A0A088RLZ2_9TRYP Nucleolar RNA binding protein, putative OS=Leishmania panamensis GN=LPMP_151330 PE=4 SV=1;>tr|E9AQD3|E9AQD3_
20.8763	19.0518	20.1577	19.7822	19.58	19.6421			1	1	1	3.4	3.4	3.4	77.383	0	10.288	6484000	3	0.270326	1.28386	0.360493	0.675093	tr|A4H9H6|A4H9H6_LEIBR;tr|A0A088RMH3|A0A088RMH3_9TRYP;tr|Q4QDX5|Q4QDX5_LEIMA;tr|E9BDP7|E9BDP7_LEIDB;tr|E9ARK4|E9ARK4_LEIMU;tr|A4HXU2|A4HXU2_LEIIN	tr|A4H9H6|A4H9H6_LEIBR;tr|A0A088RMH3|A0A088RMH3_9TRYP;tr|Q4QDX5|Q4QDX5_LEIMA;tr|E9BDP7|E9BDP7_LEIDB;tr|E9ARK4|E9ARK4_LEIMU;tr|A4HXU2|A4HXU2_LEIIN	1;1;1;1;1;1	1;1;1;1;1;1	1;1;1;1;1;1	>tr|A4H9H6|A4H9H6_LEIBR Uncharacterized protein OS=Leishmania braziliensis GN=LBRM_18_0740 PE=4 SV=1;>tr|A0A088RMH3|A0A088RMH3_9TRYP Uncharacterized protein OS=Leishmania panamensis GN=LPMP_180460 PE=4 SV=1;>tr|Q4QDX5|Q4QDX5_LEIMA Uncharacterized protein O
22.0409	23.1777	23.0002	NaN	NaN	NaN			1	1	1	5	5	5	34.177	0	7.5739	28782000	3	0	#VALUE!	NaN	0	tr|Q4QDY4|Q4QDY4_LEIMA;tr|E9BDN9|E9BDN9_LEIDB;tr|E9ARJ5|E9ARJ5_LEIMU;tr|A4HXT3|A4HXT3_LEIIN;tr|A4H9G6|A4H9G6_LEIBR;tr|A0A088RMI0|A0A088RMI0_9TRYP	tr|Q4QDY4|Q4QDY4_LEIMA;tr|E9BDN9|E9BDN9_LEIDB;tr|E9ARJ5|E9ARJ5_LEIMU;tr|A4HXT3|A4HXT3_LEIIN;tr|A4H9G6|A4H9G6_LEIBR;tr|A0A088RMI0|A0A088RMI0_9TRYP	1;1;1;1;1;1	1;1;1;1;1;1	1;1;1;1;1;1	>tr|Q4QDY4|Q4QDY4_LEIMA Putative peroxisomal enoyl-coa hydratase OS=Leishmania major GN=LMJF_18_0580 PE=3 SV=1;>tr|E9BDN9|E9BDN9_LEIDB Peroxisomal enoyl-coa hydratase, putative OS=Leishmania donovani (strain BPK282A1) GN=LDBPK_180580 PE=3 SV=1;>tr|E9ARJ5|E
NaN	NaN	NaN	23.3952	NaN	24.1327			1	1	1	3.2	3.2	3.2	36.272	0.0021882	6.8278	12447000	1	0	#VALUE!	NaN	0	tr|Q4Q3J5|Q4Q3J5_LEIMA;tr|E9BQG8|E9BQG8_LEIDB;tr|E9B4I0|E9B4I0_LEIMU;tr|A4I9I2|A4I9I2_LEIIN;tr|A4HAC1|A4HAC1_LEIBR;tr|A0A088RNJ6|A0A088RNJ6_9TRYP	tr|Q4Q3J5|Q4Q3J5_LEIMA;tr|E9BQG8|E9BQG8_LEIDB;tr|E9B4I0|E9B4I0_LEIMU;tr|A4I9I2|A4I9I2_LEIIN;tr|A4HAC1|A4HAC1_LEIBR;tr|A0A088RNJ6|A0A088RNJ6_9TRYP	1;1;1;1;1;1	1;1;1;1;1;1	1;1;1;1;1;1	>tr|Q4Q3J5|Q4Q3J5_LEIMA Malate dehydrogenase OS=Leishmania major GN=LMJF_34_0130 PE=4 SV=1;>tr|E9BQG8|E9BQG8_LEIDB Malate dehydrogenase OS=Leishmania donovani (strain BPK282A1) GN=LDBPK_340140 PE=4 SV=1;>tr|E9B4I0|E9B4I0_LEIMU Malate dehydrogenase OS=Leish
21.7453	21.1062	21.3315	21.2803	21.3409	21.4835			1	1	1	7.3	7.3	7.3	44.686	0	12.099	17811000	1	0.0453424	1.01825	0.0260855	0.13267	tr|Q4QCH2|Q4QCH2_LEIMA;tr|E9BF34|E9BF34_LEIDB;tr|A4HZ42|A4HZ42_LEIIN;tr|A0A088RPX0|A0A088RPX0_9TRYP;tr|E9AV10|E9AV10_LEIMU;tr|A4HBP1|A4HBP1_LEIBR	tr|Q4QCH2|Q4QCH2_LEIMA;tr|E9BF34|E9BF34_LEIDB;tr|A4HZ42|A4HZ42_LEIIN;tr|A0A088RPX0|A0A088RPX0_9TRYP;tr|E9AV10|E9AV10_LEIMU;tr|A4HBP1|A4HBP1_LEIBR	1;1;1;1;1;1	1;1;1;1;1;1	1;1;1;1;1;1	>tr|Q4QCH2|Q4QCH2_LEIMA Uncharacterized protein OS=Leishmania major GN=LMJF_21_0430 PE=4 SV=1;>tr|E9BF34|E9BF34_LEIDB Uncharacterized protein OS=Leishmania donovani (strain BPK282A1) GN=LDBPK_210490 PE=4 SV=1;>tr|A4HZ42|A4HZ42_LEIIN Uncharacterized protein
20.2154	NaN	20.413	19.5383	NaN	19.9211			1	1	1	15.4	15.4	15.4	17.749	0	9.3926	3431800	2	0.946037	1.49951	0.584494	2.71322	tr|E9AVP9|E9AVP9_LEIMU;tr|E9BFS3|E9BFS3_LEIDB;tr|A4HZU4|A4HZU4_LEIIN;tr|A4HCB2|A4HCB2_LEIBR;tr|A0A088RQG2|A0A088RQG2_9TRYP	tr|E9AVP9|E9AVP9_LEIMU;tr|E9BFS3|E9BFS3_LEIDB;tr|A4HZU4|A4HZU4_LEIIN;tr|A4HCB2|A4HCB2_LEIBR;tr|A0A088RQG2|A0A088RQG2_9TRYP	1;1;1;1;1	1;1;1;1;1	1;1;1;1;1	>tr|E9AVP9|E9AVP9_LEIMU Prefoldin 5-like protein OS=Leishmania mexicana (strain MHOM/GT/2001/U1103) GN=LMXM_22_0670 PE=4 SV=1;>tr|E9BFS3|E9BFS3_LEIDB Prefoldin 5-like protein OS=Leishmania donovani (strain BPK282A1) GN=LDBPK_220540 PE=4 SV=1;>tr|A4HZU4|A4H
NaN	NaN	NaN	NaN	NaN	22.6558			1	1	1	0.9	0.9	0.9	161.23	0.0040404	6.4331	62770000	0	0	#VALUE!	NaN	0	tr|A4HCV3|A4HCV3_LEIBR;tr|A0A088RRE1|A0A088RRE1_9TRYP	tr|A4HCV3|A4HCV3_LEIBR;tr|A0A088RRE1|A0A088RRE1_9TRYP	1;1	1;1	1;1	>tr|A4HCV3|A4HCV3_LEIBR Na/H antiporter-like protein OS=Leishmania braziliensis GN=LBRM_23_0920 PE=4 SV=1;>tr|A0A088RRE1|A0A088RRE1_9TRYP Na/H antiporter-like protein OS=Leishmania panamensis GN=LPMP_230980 PE=4 SV=1
19.3375	19.0068	19.9957	20.5787	20.8481	19.3391			1	1	1	3.9	3.9	3.9	30.341	0	8.9323	5694200	3	0.669321	0.570925	-0.808628	-1.47542	tr|E9AXT3|E9AXT3_LEIMU;tr|A4HEA3|A4HEA3_LEIBR;tr|A0A088RSG5|A0A088RSG5_9TRYP	tr|E9AXT3|E9AXT3_LEIMU;tr|A4HEA3|A4HEA3_LEIBR;tr|A0A088RSG5|A0A088RSG5_9TRYP	1;1;1	1;1;1	1;1;1	>tr|E9AXT3|E9AXT3_LEIMU Putative uncharacterized protein OS=Leishmania mexicana (strain MHOM/GT/2001/U1103) GN=LMXM_25_2010 PE=4 SV=1;>tr|A4HEA3|A4HEA3_LEIBR Putative 2,4-dihydroxyhept-2-ene-1,7-dioic acid aldolase OS=Leishmania braziliensis GN=LBRM_25_157
NaN	NaN	NaN	NaN	22.5539	NaN			1	1	1	6	6	6	24.224	0	7.8711	30317000	0	0	#VALUE!	NaN	0	tr|Q4Q9V1|Q4Q9V1_LEIMA;tr|E9BHQ0|E9BHQ0_LEIDB;tr|E9AXM1|E9AXM1_LEIMU;tr|B1A5Z4|B1A5Z4_LEIDO;tr|A4I1I6|A4I1I6_LEIIN;tr|A4HEE8|A4HEE8_LEIBR;tr|A0A088RSQ3|A0A088RSQ3_9TRYP	tr|Q4Q9V1|Q4Q9V1_LEIMA;tr|E9BHQ0|E9BHQ0_LEIDB;tr|E9AXM1|E9AXM1_LEIMU;tr|B1A5Z4|B1A5Z4_LEIDO;tr|A4I1I6|A4I1I6_LEIIN;tr|A4HEE8|A4HEE8_LEIBR;tr|A0A088RSQ3|A0A088RSQ3_9TRYP	1;1;1;1;1;1;1	1;1;1;1;1;1;1	1;1;1;1;1;1;1	>tr|Q4Q9V1|Q4Q9V1_LEIMA Putative GTP-binding protein OS=Leishmania major GN=LMJF_25_1420 PE=4 SV=1;>tr|E9BHQ0|E9BHQ0_LEIDB GTP-binding protein, putative OS=Leishmania donovani (strain BPK282A1) GN=LDBPK_251460 PE=4 SV=1;>tr|E9AXM1|E9AXM1_LEIMU Putative GTP
21.0125	19.8418	19.4397	19.9108	19.9623	19.9168			1	1	1	6.9	6.9	6.9	25.148	0	7.3153	8043300	3	0.130855	1.12352	0.168025	0.355957	tr|A4HC34|A4HC34_LEIBR;tr|A0A088RSS0|A0A088RSS0_9TRYP	tr|A4HC34|A4HC34_LEIBR;tr|A0A088RSS0|A0A088RSS0_9TRYP	1;1	1;1	1;1	>tr|A4HC34|A4HC34_LEIBR Proteasome subunit alpha type OS=Leishmania braziliensis GN=LBRM_21_2010 PE=3 SV=1;>tr|A0A088RSS0|A0A088RSS0_9TRYP Proteasome subunit alpha type OS=Leishmania panamensis GN=LPMP_212020 PE=3 SV=1
20.9744	20.1335	20.1124	20.3192	20.2984	NaN			1	1	1	1.7	1.7	1.7	58.844	0.0020833	6.6224	7122700	2	0.0933047	1.07024	0.09793	0.267146	tr|E9BJ90|E9BJ90_LEIDB;tr|A4I2W0|A4I2W0_LEIIN;tr|E9ADE7|E9ADE7_LEIMA;tr|A4HFU3|A4HFU3_LEIBR;tr|A0A088RTS2|A0A088RTS2_9TRYP;tr|E9AZ71|E9AZ71_LEIMU	tr|E9BJ90|E9BJ90_LEIDB;tr|A4I2W0|A4I2W0_LEIIN;tr|E9ADE7|E9ADE7_LEIMA;tr|A4HFU3|A4HFU3_LEIBR;tr|A0A088RTS2|A0A088RTS2_9TRYP;tr|E9AZ71|E9AZ71_LEIMU	1;1;1;1;1;1	1;1;1;1;1;1	1;1;1;1;1;1	>tr|E9BJ90|E9BJ90_LEIDB Uncharacterized protein OS=Leishmania donovani (strain BPK282A1) GN=LDBPK_271580 PE=4 SV=1;>tr|A4I2W0|A4I2W0_LEIIN Uncharacterized protein OS=Leishmania infantum GN=LINJ_27_1580 PE=4 SV=1;>tr|E9ADE7|E9ADE7_LEIMA Uncharacterized prot
NaN	NaN	NaN	NaN	NaN	22.3501			1	1	1	2.6	2.6	2.6	60.007	0	10.034	13888000	0	0	#VALUE!	NaN	0	tr|E9AZ36|E9AZ36_LEIMU;tr|E9ADB1|E9ADB1_LEIMA;tr|A4I2T3|A4I2T3_LEIIN;tr|A4HFQ7|A4HFQ7_LEIBR;tr|A0A088RU13|A0A088RU13_9TRYP	tr|E9AZ36|E9AZ36_LEIMU;tr|E9ADB1|E9ADB1_LEIMA;tr|A4I2T3|A4I2T3_LEIIN;tr|A4HFQ7|A4HFQ7_LEIBR;tr|A0A088RU13|A0A088RU13_9TRYP	1;1;1;1;1	1;1;1;1;1	1;1;1;1;1	>tr|E9AZ36|E9AZ36_LEIMU Uncharacterized protein OS=Leishmania mexicana (strain MHOM/GT/2001/U1103) GN=LMXM_27_1300 PE=4 SV=1;>tr|E9ADB1|E9ADB1_LEIMA Uncharacterized protein OS=Leishmania major GN=LMJF_27_1300 PE=4 SV=1;>tr|A4I2T3|A4I2T3_LEIIN Uncharacteriz
20.4902	19.348	19.7507	NaN	18.7438	NaN			1	1	1	1.7	1.7	1.7	79.519	0	13.148	4739300	2	0	2.17226	1.1192	0	tr|E9AYT2|E9AYT2_LEIMU;tr|A4HFE8|A4HFE8_LEIBR;tr|A0A088RU17|A0A088RU17_9TRYP	tr|E9AYT2|E9AYT2_LEIMU;tr|A4HFE8|A4HFE8_LEIBR;tr|A0A088RU17|A0A088RU17_9TRYP	1;1;1	1;1;1	1;1;1	>tr|E9AYT2|E9AYT2_LEIMU Putative methylmalonyl-coenzyme a mutase OS=Leishmania mexicana (strain MHOM/GT/2001/U1103) GN=LMXM_27_0300 PE=4 SV=1;>tr|A4HFE8|A4HFE8_LEIBR Putative methylmalonyl-coenzyme a mutase OS=Leishmania braziliensis GN=LBRM_27_0310 PE=4 S
23.1314	22.4967	22.239	22.6822	22.4457	22.7594			1	1	1	7.3	7.3	7.3	22.463	0.0022321	6.9483	49009000	4	0.00789411	0.995325	-0.00676028	-0.0240198	tr|Q4Q8Q9|Q4Q8Q9_LEIMA;tr|E9BK51|E9BK51_LEIDB;tr|E9AZH2|E9AZH2_LEIMU;tr|A4I384|A4I384_LEIIN;tr|A4HG53|A4HG53_LEIBR;tr|A0A088RUI9|A0A088RUI9_9TRYP	tr|Q4Q8Q9|Q4Q8Q9_LEIMA;tr|E9BK51|E9BK51_LEIDB;tr|E9AZH2|E9AZH2_LEIMU;tr|A4I384|A4I384_LEIIN;tr|A4HG53|A4HG53_LEIBR;tr|A0A088RUI9|A0A088RUI9_9TRYP	1;1;1;1;1;1	1;1;1;1;1;1	1;1;1;1;1;1	>tr|Q4Q8Q9|Q4Q8Q9_LEIMA Proteasome subunit beta type OS=Leishmania major GN=LMJF_28_0110 PE=3 SV=1;>tr|E9BK51|E9BK51_LEIDB Proteasome subunit beta type OS=Leishmania donovani (strain BPK282A1) GN=LDBPK_280110 PE=3 SV=1;>tr|E9AZH2|E9AZH2_LEIMU Proteasome su
24.1714	NaN	NaN	NaN	22.0642	NaN			1	1	1	4.7	4.7	4.7	33.635	0.0039761	6.3619	20981000	1	0	4.30869	2.10725	0	tr|E9ADT8|E9ADT8_LEIMA;tr|A4HH93|A4HH93_LEIBR;tr|E9ALZ2|E9ALZ2_LEIMU;tr|A0A088RVU8|A0A088RVU8_9TRYP;tr|E9BKN5|E9BKN5_LEIDB;tr|A4I4D9|A4I4D9_LEIIN	tr|E9ADT8|E9ADT8_LEIMA;tr|A4HH93|A4HH93_LEIBR;tr|E9ALZ2|E9ALZ2_LEIMU;tr|A0A088RVU8|A0A088RVU8_9TRYP;tr|E9BKN5|E9BKN5_LEIDB;tr|A4I4D9|A4I4D9_LEIIN	1;1;1;1;1;1	1;1;1;1;1;1	1;1;1;1;1;1	>tr|E9ADT8|E9ADT8_LEIMA Putative high mobility group protein homolog tdp-1 OS=Leishmania major GN=LMJF_29_0850 PE=4 SV=1;>tr|A4HH93|A4HH93_LEIBR Putative high mobility group protein homolog tdp-1 OS=Leishmania braziliensis GN=LBRM_29_0880 PE=4 SV=1;>tr|E9A
24.0734	23.9071	23.6661	23.8089	24.3093	24.3832			2	2	2	13.9	13.9	13.9	25.61	0	35.266	118850000	17	0.590048	0.820799	-0.2849	-1.32097	tr|E9BIV4|E9BIV4_LEIDB;tr|E9AYS1|E9AYS1_LEIMU;tr|E9ACZ6|E9ACZ6_LEIMA;tr|A4I357|A4I357_LEIIN;tr|A4HFD7|A4HFD7_LEIBR;tr|A0A088RVV0|A0A088RVV0_9TRYP	tr|E9BIV4|E9BIV4_LEIDB;tr|E9AYS1|E9AYS1_LEIMU;tr|E9ACZ6|E9ACZ6_LEIMA;tr|A4I357|A4I357_LEIIN;tr|A4HFD7|A4HFD7_LEIBR;tr|A0A088RVV0|A0A088RVV0_9TRYP	2;2;2;2;2;2	2;2;2;2;2;2	2;2;2;2;2;2	>tr|E9BIV4|E9BIV4_LEIDB Proteasome alpha 7 subunit, putative OS=Leishmania donovani (strain BPK282A1) GN=LDBPK_270190 PE=4 SV=1;>tr|E9AYS1|E9AYS1_LEIMU Putative proteasome alpha 7 subunit OS=Leishmania mexicana (strain MHOM/GT/2001/U1103) GN=LMXM_27_0190 P
23.4655	23.9369	23.3881	23.3613	23.2403	NaN			2	2	2	21.3	21.3	21.3	16.69	0	40.823	80334000	3	0.550702	1.22778	0.296051	1.31031	tr|E9BIW4|E9BIW4_LEIDB;tr|E9AYT1|E9AYT1_LEIMU;tr|A4I2L8|A4I2L8_LEIIN;tr|A4HFE7|A4HFE7_LEIBR;tr|A0A088RVV9|A0A088RVV9_9TRYP;tr|E9AD06|E9AD06_LEIMA	tr|E9BIW4|E9BIW4_LEIDB;tr|E9AYT1|E9AYT1_LEIMU;tr|A4I2L8|A4I2L8_LEIIN;tr|A4HFE7|A4HFE7_LEIBR;tr|A0A088RVV9|A0A088RVV9_9TRYP;tr|E9AD06|E9AD06_LEIMA	2;2;2;2;2;1	2;2;2;2;2;1	2;2;2;2;2;1	>tr|E9BIW4|E9BIW4_LEIDB Acyl carrier protein OS=Leishmania donovani (strain BPK282A1) GN=LDBPK_270300 PE=3 SV=1;>tr|E9AYT1|E9AYT1_LEIMU Acyl carrier protein OS=Leishmania mexicana (strain MHOM/GT/2001/U1103) GN=LMXM_27_0290 PE=3 SV=1;>tr|A4I2L8|A4I2L8_LEII
23.7662	23.9868	24.5616	23.6471	23.6336	NaN			1	1	1	4.7	4.7	4.7	30.974	0.0020534	6.5363	86129000	1	0.645017	1.3798	0.464462	1.51737	tr|A4HHW2|A4HHW2_LEIBR;tr|A0A088RW69|A0A088RW69_9TRYP	tr|A4HHW2|A4HHW2_LEIBR;tr|A0A088RW69|A0A088RW69_9TRYP	1;1	1;1	1;1	>tr|A4HHW2|A4HHW2_LEIBR Putative 2-hydroxy-3-oxopropionate reductase OS=Leishmania braziliensis GN=LBRM_30_0180 PE=4 SV=1;>tr|A0A088RW69|A0A088RW69_9TRYP 2-hydroxy-3-oxopropionate reductase, putative OS=Leishmania panamensis GN=LPMP_300180 PE=4 SV=1
NaN	NaN	21.0171	NaN	NaN	NaN			1	1	1	6.6	6.6	6.6	20.146	0	8.2964	4338700	0	0	#VALUE!	NaN	0	tr|A0A088RWN4|A0A088RWN4_9TRYP	tr|A0A088RWN4|A0A088RWN4_9TRYP	1	1	1	>tr|A0A088RWN4|A0A088RWN4_9TRYP ATP synthase, epsilon chain, putative OS=Leishmania panamensis GN=LPMP_303560 PE=3 SV=1
22.9677	23.5804	23.6442	23.5016	23.5892	23.4442			1	1	1	14.4	14.4	14.4	10.473	0.004065	6.4567	79345000	1	0.200346	0.923842	-0.114282	-0.520095	tr|A4HK04|A4HK04_LEIBR;tr|A0A088RY26|A0A088RY26_9TRYP;tr|Q4Q5R2|Q4Q5R2_LEIMA;tr|E9BNC9|E9BNC9_LEIDB;tr|E9B2E4|E9B2E4_LEIMU;tr|A4I7I7|A4I7I7_LEIIN	tr|A4HK04|A4HK04_LEIBR;tr|A0A088RY26|A0A088RY26_9TRYP;tr|Q4Q5R2|Q4Q5R2_LEIMA;tr|E9BNC9|E9BNC9_LEIDB;tr|E9B2E4|E9B2E4_LEIMU;tr|A4I7I7|A4I7I7_LEIIN	1;1;1;1;1;1	1;1;1;1;1;1	1;1;1;1;1;1	>tr|A4HK04|A4HK04_LEIBR Putative dynein light chain, flagellar outer arm OS=Leishmania braziliensis GN=LBRM_32_0300 PE=4 SV=1;>tr|A0A088RY26|A0A088RY26_9TRYP Dynein light chain, flagellar outer arm, putative OS=Leishmania panamensis GN=LPMP_320260 PE=4 SV=
NaN	19.64	NaN	21.8842	22.0225	20.897			1	1	1	2	2	2	56.267	0.0022222	6.935	8214100	3	0	0.256804	-1.96126	0	tr|E9BL65|E9BL65_LEIDB;tr|E9ALG7|E9ALG7_LEIMU;tr|E9AEB9|E9AEB9_LEIMA;tr|A4I4X0|A4I4X0_LEIIN;tr|A4HHQ5|A4HHQ5_LEIBR;tr|A0A088RY53|A0A088RY53_9TRYP	tr|E9BL65|E9BL65_LEIDB;tr|E9ALG7|E9ALG7_LEIMU;tr|E9AEB9|E9AEB9_LEIMA;tr|A4I4X0|A4I4X0_LEIIN;tr|A4HHQ5|A4HHQ5_LEIBR;tr|A0A088RY53|A0A088RY53_9TRYP	1;1;1;1;1;1	1;1;1;1;1;1	1;1;1;1;1;1	>tr|E9BL65|E9BL65_LEIDB Serine/threonine-protein kinase, putative OS=Leishmania donovani (strain BPK282A1) GN=LDBPK_292680 PE=4 SV=1;>tr|E9ALG7|E9ALG7_LEIMU Putative serine/threonine-protein kinase OS=Leishmania mexicana (strain MHOM/GT/2001/U1103) GN=LMXM
21.4061	20.8503	21.151	21.4507	21.5202	21.5477			1	1	1	1.6	1.6	1.6	59.134	0.0040161	6.409	15232000	1	1.06653	0.773574	-0.370389	-2.26928	tr|Q4Q4U5|Q4Q4U5_LEIMA;tr|E9B3B0|E9B3B0_LEIMU;tr|A4HKX2|A4HKX2_LEIBR;tr|A0A088RZ17|A0A088RZ17_9TRYP	tr|Q4Q4U5|Q4Q4U5_LEIMA;tr|E9B3B0|E9B3B0_LEIMU;tr|A4HKX2|A4HKX2_LEIBR;tr|A0A088RZ17|A0A088RZ17_9TRYP	1;1;1;1	1;1;1;1	1;1;1;1	>tr|Q4Q4U5|Q4Q4U5_LEIMA Chaperonin subunit alpha OS=Leishmania major GN=LMJF_32_3270 PE=2 SV=1;>tr|E9B3B0|E9B3B0_LEIMU Putative chaperonin alpha subunit OS=Leishmania mexicana (strain MHOM/GT/2001/U1103) GN=LMXM_31_3270 PE=3 SV=1;>tr|A4HKX2|A4HKX2_LEIBR Pu
22.3909	23.1611	23.2428	NaN	NaN	NaN			1	1	1	7.1	7.1	7.1	21.161	0	7.2303	32863000	4	0	#VALUE!	NaN	0	tr|A4HLM4|A4HLM4_LEIBR;tr|A0A088RZM1|A0A088RZM1_9TRYP;tr|Q4Q424|Q4Q424_LEIMA;tr|E9B400|E9B400_LEIMU;tr|E9BQA4|E9BQA4_LEIDB;tr|A4I935|A4I935_LEIIN	tr|A4HLM4|A4HLM4_LEIBR;tr|A0A088RZM1|A0A088RZM1_9TRYP;tr|Q4Q424|Q4Q424_LEIMA;tr|E9B400|E9B400_LEIMU;tr|E9BQA4|E9BQA4_LEIDB;tr|A4I935|A4I935_LEIIN	1;1;1;1;1;1	1;1;1;1;1;1	1;1;1;1;1;1	>tr|A4HLM4|A4HLM4_LEIBR Peptidyl-prolyl cis-trans isomerase OS=Leishmania braziliensis GN=CYP4 PE=4 SV=1;>tr|A0A088RZM1|A0A088RZM1_9TRYP Peptidyl-prolyl cis-trans isomerase OS=Leishmania panamensis GN=CYP4 PE=3 SV=1;>tr|Q4Q424|Q4Q424_LEIMA Peptidyl-prolyl
28.0125	27.4754	28.2406	27.7606	27.864	27.8081			1	1	1	2.9	2.9	2.9	53.112	0	7.4678	1906000000	12	0.162035	1.07076	0.0986322	0.431121	tr|Q4Q3S5|Q4Q3S5_LEIMA;tr|E9BPL3|E9BPL3_LEIDB;tr|E9B4A1|E9B4A1_LEIMU;tr|A4I9A1|A4I9A1_LEIIN;tr|A4HLX2|A4HLX2_LEIBR;tr|A0A088RZY1|A0A088RZY1_9TRYP	tr|Q4Q3S5|Q4Q3S5_LEIMA;tr|E9BPL3|E9BPL3_LEIDB;tr|E9B4A1|E9B4A1_LEIMU;tr|A4I9A1|A4I9A1_LEIIN;tr|A4HLX2|A4HLX2_LEIBR;tr|A0A088RZY1|A0A088RZY1_9TRYP	1;1;1;1;1;1	1;1;1;1;1;1	1;1;1;1;1;1	>tr|Q4Q3S5|Q4Q3S5_LEIMA Metallo-peptidase, Clan ME, Family M16 OS=Leishmania major GN=LMJF_33_2610 PE=3 SV=1;>tr|E9BPL3|E9BPL3_LEIDB Mitochondrial processing peptidase alpha subunit, putative OS=Leishmania donovani (strain BPK282A1) GN=LDBPK_332750 PE=3 SV
24.6802	23.1424	24.0129	22.9852	22.5804	22.8556			2	2	2	37.8	37.8	37.8	16.651	0	16.788	103180000	11	1.16102	2.20086	1.13807	2.469	tr|Q9GNC1|Q9GNC1_LEIMA;tr|E9BS07|E9BS07_LEIDB;tr|E9B609|E9B609_LEIMU;tr|A4IB24|A4IB24_LEIIN;tr|A4HMF2|A4HMF2_LEIBR;tr|A0A088S042|A0A088S042_9TRYP	tr|Q9GNC1|Q9GNC1_LEIMA;tr|E9BS07|E9BS07_LEIDB;tr|E9B609|E9B609_LEIMU;tr|A4IB24|A4IB24_LEIIN;tr|A4HMF2|A4HMF2_LEIBR;tr|A0A088S042|A0A088S042_9TRYP	2;2;2;2;2;2	2;2;2;2;2;2	2;2;2;2;2;2	>tr|Q9GNC1|Q9GNC1_LEIMA Probable ubiquitin-conjugating enzyme e2-17 kDa OS=Leishmania major GN=L7845.06 PE=3 SV=1;>tr|E9BS07|E9BS07_LEIDB Ubiquitin-conjugating enzyme e2, putative OS=Leishmania donovani (strain BPK282A1) GN=LDBPK_351310 PE=3 SV=1;>tr|E9B60
21.1112	20.729	19.3962	20.0659	20.3027	20.3059			1	1	1	5.6	5.6	5.6	26.38	0	7.6202	10481000	3	0.130916	1.1386	0.187263	0.356108	tr|A4HKK8|A4HKK8_LEIBR;tr|A0A088S0Q9|A0A088S0Q9_9TRYP;tr|Q4Q557|Q4Q557_LEIMA;tr|E9BNY4|E9BNY4_LEIDB;tr|E9B2Z9|E9B2Z9_LEIMU;tr|A4I841|A4I841_LEIIN	tr|A4HKK8|A4HKK8_LEIBR;tr|A0A088S0Q9|A0A088S0Q9_9TRYP;tr|Q4Q557|Q4Q557_LEIMA;tr|E9BNY4|E9BNY4_LEIDB;tr|E9B2Z9|E9B2Z9_LEIMU;tr|A4I841|A4I841_LEIIN	1;1;1;1;1;1	1;1;1;1;1;1	1;1;1;1;1;1	>tr|A4HKK8|A4HKK8_LEIBR Uncharacterized protein OS=Leishmania braziliensis GN=LBRM_32_2400 PE=4 SV=1;>tr|A0A088S0Q9|A0A088S0Q9_9TRYP Uncharacterized protein OS=Leishmania panamensis GN=LPMP_322310 PE=4 SV=1;>tr|Q4Q557|Q4Q557_LEIMA Uncharacterized protein O
20.5437	21.0158	21.763	19.5641	20.6196	21.0256			1	1	1	5.4	5.4	5.4	44.613	0	8.3659	12976000	5	0.555577	1.62945	0.704384	1.25365	tr|A4HMZ0|A4HMZ0_LEIBR;tr|A0A088S0Y7|A0A088S0Y7_9TRYP	tr|A4HMZ0|A4HMZ0_LEIBR;tr|A0A088S0Y7|A0A088S0Y7_9TRYP	1;1	1;1	1;1	>tr|A4HMZ0|A4HMZ0_LEIBR Putative cystathione gamma lyase OS=Leishmania braziliensis GN=LBRM_34_3140 PE=3 SV=1;>tr|A0A088S0Y7|A0A088S0Y7_9TRYP Cystathione gamma lyase, putative OS=Leishmania panamensis GN=LPMP_343080 PE=3 SV=1
21.3405	21.4193	21.6617	21.485	20.9595	20.9363			1	1	1	4.1	4.1	4.1	53.8	0.0022173	6.9313	16639000	4	0.786235	1.27179	0.346863	1.70397	tr|A4HNN3|A4HNN3_LEIBR;tr|A0A088S1R9|A0A088S1R9_9TRYP;tr|E9BT86|E9BT86_LEIDB;tr|E9ASE2|E9ASE2_LEIMU;tr|A4ICW2|A4ICW2_LEIIN	tr|A4HNN3|A4HNN3_LEIBR;tr|A0A088S1R9|A0A088S1R9_9TRYP;tr|E9BT86|E9BT86_LEIDB;tr|E9ASE2|E9ASE2_LEIMU;tr|A4ICW2|A4ICW2_LEIIN	1;1;1;1;1	1;1;1;1;1	1;1;1;1;1	>tr|A4HNN3|A4HNN3_LEIBR Eukaryotic translation initiation factor 3 subunit L OS=Leishmania braziliensis GN=LBRM_35_0330 PE=3 SV=1;>tr|A0A088S1R9|A0A088S1R9_9TRYP Eukaryotic translation initiation factor 3 subunit L OS=Leishmania panamensis GN=LPMP_350240 P
20.8892	20.3515	20.8235	21.2428	21.4315	20.3595			2	1	1	5.8	2.8	2.8	40.483	0.0022779	7.1019	7984700	3	0.363375	0.799284	-0.323219	-0.870531	tr|E9AKA4|E9AKA4_LEIMU;tr|Q9U1E8|Q9U1E8_LEIMA;tr|Q86M27|Q86M27_LEIDO;tr|E9B890|E9B890_LEIDB;tr|C6KJE8|C6KJE8_9TRYP;tr|C6KJE5|C6KJE5_LEITR;tr|C6KJE4|C6KJE4_LEITR;tr|C6KJE2|C6KJE2_LEIAM;tr|C6KJE0|C6KJE0_LEIBR;tr|C6KJD9|C6KJD9_LEIBR;tr|C6KJD7|C6KJD7_LEICH;tr|C6KJD6|C6KJD6_LEIME;tr|C6KJD5|C6KJD5_LEIME;tr|C6KJD4|C6KJD4_9TRYP;tr|C6KJD2|C6KJD2_9TRYP;tr|C6KJD0|C6KJD0_LEIMA;tr|C6KJC9|C6KJC9_LEIGU;tr|C6KJC…	tr|E9AKA4|E9AKA4_LEIMU;tr|Q9U1E8|Q9U1E8_LEIMA;tr|Q86M27|Q86M27_LEIDO;tr|E9B890|E9B890_LEIDB;tr|C6KJE8|C6KJE8_9TRYP;tr|C6KJE5|C6KJE5_LEITR;tr|C6KJE4|C6KJE4_LEITR;tr|C6KJE2|C6KJE2_LEIAM;tr|C6KJE0|C6KJE0_LEIBR;tr|C6KJD9|C6KJD9_LEIBR;tr|C6KJD7|C6KJD7_LEICH;tr|C6KJD6|C6KJD6_LEIME;tr|C6KJD5|C6KJD5_LEIME;tr|C6KJD4|C6KJD4_9TRYP;tr|C6KJD2|C6KJD2_9TRYP;tr|C6KJD0|C6KJD0_LEIMA;tr|C6KJC9|C6KJC9_LEIGU;tr|C6KJC…	2;2;2;2;2;2;2;2;2;2;2;2;2;2;2;2;2;2;2;2;2;2;1	1;1;1;1;1;1;1;1;1;1;1;1;1;1;1;1;1;1;1;1;1;1;1	1;1;1;1;1;1;1;1;1;1;1;1;1;1;1;1;1;1;1;1;1;1;1	>tr|E9AKA4|E9AKA4_LEIMU Actin OS=Leishmania mexicana (strain MHOM/GT/2001/U1103) GN=LMXM_04_1230 PE=3 SV=1;>tr|Q9U1E8|Q9U1E8_LEIMA Actin OS=Leishmania major GN=ACT PE=3 SV=1;>tr|Q86M27|Q86M27_LEIDO Actin OS=Leishmania donovani PE=3 SV=1;>tr|E9B890|E9B890_L
NaN	NaN	NaN	NaN	NaN	22.3578			1	1	1	7.2	7.2	7.2	27.128	0.003992	6.3801	36004000	0	0	#VALUE!	NaN	0	tr|Q4Q1Y7|Q4Q1Y7_LEIMA;tr|E9BTF5|E9BTF5_LEIDB;tr|E9ASK9|E9ASK9_LEIMU;tr|A4ICP5|A4ICP5_LEIIN;tr|A4HNU9|A4HNU9_LEIBR;tr|A0A088S1X0|A0A088S1X0_9TRYP	tr|Q4Q1Y7|Q4Q1Y7_LEIMA;tr|E9BTF5|E9BTF5_LEIDB;tr|E9ASK9|E9ASK9_LEIMU;tr|A4ICP5|A4ICP5_LEIIN;tr|A4HNU9|A4HNU9_LEIBR;tr|A0A088S1X0|A0A088S1X0_9TRYP	1;1;1;1;1;1	1;1;1;1;1;1	1;1;1;1;1;1	>tr|Q4Q1Y7|Q4Q1Y7_LEIMA Eukaryotic translation initiation factor 6 OS=Leishmania major GN=EIF6 PE=3 SV=1;>tr|E9BTF5|E9BTF5_LEIDB Eukaryotic translation initiation factor 6 OS=Leishmania donovani (strain BPK282A1) GN=EIF6 PE=3 SV=1;>tr|E9ASK9|E9ASK9_LEIMU E
21.415	21.1756	NaN	21.325	21.5043	21.2111			1	1	1	1.1	1.1	1.1	97.975	0.0021552	6.7612	11499000	1	0.130441	0.964939	-0.0514905	-0.363173	tr|Q4Q3L5|Q4Q3L5_LEIMA;tr|E9BPS3|E9BPS3_LEIDB;tr|E9B4G0|E9B4G0_LEIMU;tr|A4I9G2|A4I9G2_LEIIN;tr|A4HM28|A4HM28_LEIBR;tr|A0A088S248|A0A088S248_9TRYP	tr|Q4Q3L5|Q4Q3L5_LEIMA;tr|E9BPS3|E9BPS3_LEIDB;tr|E9B4G0|E9B4G0_LEIMU;tr|A4I9G2|A4I9G2_LEIIN;tr|A4HM28|A4HM28_LEIBR;tr|A0A088S248|A0A088S248_9TRYP	1;1;1;1;1;1	1;1;1;1;1;1	1;1;1;1;1;1	>tr|Q4Q3L5|Q4Q3L5_LEIMA Putative beta prime cop protein OS=Leishmania major GN=LMJF_33_3210 PE=4 SV=1;>tr|E9BPS3|E9BPS3_LEIDB Beta prime cop protein, putative OS=Leishmania donovani (strain BPK282A1) GN=LDBPK_333360 PE=4 SV=1;>tr|E9B4G0|E9B4G0_LEIMU Putati
23.5958	22.1249	21.9325	22.2318	NaN	NaN			1	1	1	15.5	15.5	15.5	11.666	0	7.8089	17594000	1	0	1.24769	0.31926	0	tr|Q4Q138|Q4Q138_LEIMA;tr|E9BUA4|E9BUA4_LEIDB;tr|E9ATF9|E9ATF9_LEIMU;tr|A4ID19|A4ID19_LEIIN;tr|A4HPP5|A4HPP5_LEIBR;tr|A0A088S289|A0A088S289_9TRYP	tr|Q4Q138|Q4Q138_LEIMA;tr|E9BUA4|E9BUA4_LEIDB;tr|E9ATF9|E9ATF9_LEIMU;tr|A4ID19|A4ID19_LEIIN;tr|A4HPP5|A4HPP5_LEIBR;tr|A0A088S289|A0A088S289_9TRYP	1;1;1;1;1;1	1;1;1;1;1;1	1;1;1;1;1;1	>tr|Q4Q138|Q4Q138_LEIMA Nascent polypeptide-associated complex subunit beta OS=Leishmania major GN=LMJF_36_3770 PE=3 SV=1;>tr|E9BUA4|E9BUA4_LEIDB Nascent polypeptide-associated complex subunit beta OS=Leishmania donovani (strain BPK282A1) GN=LDBPK_363960 P
24.2982	24.4827	24.3621	24.2038	24.5032	23.4692			1	1	1	2.7	2.7	2.7	44.187	0	42.227	141820000	11	0.443783	1.25025	0.322219	1.03309	tr|Q4Q1C4|Q4Q1C4_LEIMA;tr|E9BU19|E9BU19_LEIDB;tr|E9AT73|E9AT73_LEIMU;tr|A4ID83|A4ID83_LEIIN;tr|A4HPG1|A4HPG1_LEIBR;tr|A0A088S2F2|A0A088S2F2_9TRYP	tr|Q4Q1C4|Q4Q1C4_LEIMA;tr|E9BU19|E9BU19_LEIDB;tr|E9AT73|E9AT73_LEIMU;tr|A4ID83|A4ID83_LEIIN;tr|A4HPG1|A4HPG1_LEIBR;tr|A0A088S2F2|A0A088S2F2_9TRYP	1;1;1;1;1;1	1;1;1;1;1;1	1;1;1;1;1;1	>tr|Q4Q1C4|Q4Q1C4_LEIMA Succinyl-CoA ligase subunit beta OS=Leishmania major GN=LMJF_36_2950 PE=3 SV=1;>tr|E9BU19|E9BU19_LEIDB Succinyl-CoA ligase subunit beta OS=Leishmania donovani (strain BPK282A1) GN=LDBPK_363100 PE=3 SV=1;>tr|E9AT73|E9AT73_LEIMU Succi
22.9522	22.9149	23.3674	22.6913	22.7213	23.0918			1	1	1	9.6	9.6	9.6	14.634	0	9.8982	56268000	5	0.556183	1.18376	0.243375	1.25483	tr|Q4Q1R1|Q4Q1R1_LEIMA;tr|E9BTN0|E9BTN0_LEIDB;tr|E9AST5|E9AST5_LEIMU;tr|A4IDD4|A4IDD4_LEIIN;tr|A4HP24|A4HP24_LEIBR;tr|A0A088S3Y6|A0A088S3Y6_9TRYP	tr|Q4Q1R1|Q4Q1R1_LEIMA;tr|E9BTN0|E9BTN0_LEIDB;tr|E9AST5|E9AST5_LEIMU;tr|A4IDD4|A4IDD4_LEIIN;tr|A4HP24|A4HP24_LEIBR;tr|A0A088S3Y6|A0A088S3Y6_9TRYP	1;1;1;1;1;1	1;1;1;1;1;1	1;1;1;1;1;1	>tr|Q4Q1R1|Q4Q1R1_LEIMA Putative poly-zinc finger protein 2 OS=Leishmania major GN=LMJF_36_1635 PE=4 SV=1;>tr|E9BTN0|E9BTN0_LEIDB Poly-zinc finger protein 2, putative OS=Leishmania donovani (strain BPK282A1) GN=LDBPK_361710 PE=4 SV=1;>tr|E9AST5|E9AST5_LEIM
22.8906	NaN	23.2164	NaN	22.925	NaN			1	1	1	3.5	3.5	3.5	56.299	0.0021598	6.7698	23834000	6	0	1.09319	0.128541	0	tr|A4H699|A4H699_LEIBR;tr|A0A088S416|A0A088S416_9TRYP;tr|E9BAG4|E9BAG4_LEIDB;tr|A4HUM3|A4HUM3_LEIIN;tr|E9ANC1|E9ANC1_LEIMU	tr|A4H699|A4H699_LEIBR;tr|A0A088S416|A0A088S416_9TRYP;tr|E9BAG4|E9BAG4_LEIDB;tr|A4HUM3|A4HUM3_LEIIN;tr|E9ANC1|E9ANC1_LEIMU	1;1;1;1;1	1;1;1;1;1	1;1;1;1;1	>tr|A4H699|A4H699_LEIBR Uncharacterized protein OS=Leishmania braziliensis GN=LBRM_10_1220 PE=4 SV=1;>tr|A0A088S416|A0A088S416_9TRYP PAB1-binding protein, putative OS=Leishmania panamensis GN=LPMP_101020 PE=4 SV=1;>tr|E9BAG4|E9BAG4_LEIDB Uncharacterized pr
22.8845	NaN	23.0461	23.0543	23.2601	22.9936			1	1	1	5.1	5.1	5.1	29.145	0	7.323	43481000	5	0.47315	0.909193	-0.137341	-1.14186	tr|Q4QH45|Q4QH45_LEIMA;tr|E9BAM3|E9BAM3_LEIDB;tr|E9ANI1|E9ANI1_LEIMU;tr|A4HUU6|A4HUU6_LEIIN;tr|A4H6F2|A4H6F2_LEIBR;tr|A0A088S454|A0A088S454_9TRYP	tr|Q4QH45|Q4QH45_LEIMA;tr|E9BAM3|E9BAM3_LEIDB;tr|E9ANI1|E9ANI1_LEIMU;tr|A4HUU6|A4HUU6_LEIIN;tr|A4H6F2|A4H6F2_LEIBR;tr|A0A088S454|A0A088S454_9TRYP	1;1;1;1;1;1	1;1;1;1;1;1	1;1;1;1;1;1	>tr|Q4QH45|Q4QH45_LEIMA 14-3-3 protein II OS=Leishmania major GN=Lm 14-3-3 II PE=4 SV=1;>tr|E9BAM3|E9BAM3_LEIDB 14-3-3 protein, putative OS=Leishmania donovani (strain BPK282A1) GN=LDBPK_110350 PE=4 SV=1;>tr|E9ANI1|E9ANI1_LEIMU Putative 14-3-3 protein OS=L
26.3823	25.8449	27.0836	24.0761	24.4007	25.7457			4	4	4	21.2	21.2	21.2	21.495	0	48.307	471470000	25	1.27431	3.24024	1.6961	2.71661	tr|P90633|P90633_LEIBR;tr|E9ARD3|E9ARD3_LEIMU;tr|E9ARD5|E9ARD5_LEIMU;tr|I3V666|I3V666_LEIME;tr|P90632|P90632_LEIBR;tr|W6A238|W6A238_LEIME;tr|Q95VF2|Q95VF2_LEIDO;tr|Q4QEI9|Q4QEI9_LEIMA;tr|Q4QEI8|Q4QEI8_LEIMA;tr|E9ARD0|E9ARD0_LEIMU;tr|E9AGP7|E9AGP7_LEIIN;tr|A4HX73|A4HX73_LEIIN;tr|A4H8V4|A4H8V4_LEIBR;tr|A0A0R4J963|A0A0R4J963_LEIDB;tr|A0A0K0TMW6|A0A0K0TMW6_LEIME;tr|A0A088S660|A0A088S660_9TRYP;tr|E9AG…	tr|P90633|P90633_LEIBR;tr|E9ARD3|E9ARD3_LEIMU;tr|E9ARD5|E9ARD5_LEIMU;tr|I3V666|I3V666_LEIME;tr|P90632|P90632_LEIBR;tr|W6A238|W6A238_LEIME;tr|Q95VF2|Q95VF2_LEIDO;tr|Q4QEI9|Q4QEI9_LEIMA;tr|Q4QEI8|Q4QEI8_LEIMA;tr|E9ARD0|E9ARD0_LEIMU;tr|E9AGP7|E9AGP7_LEIIN;tr|A4HX73|A4HX73_LEIIN;tr|A4H8V4|A4H8V4_LEIBR;tr|A0A0R4J963|A0A0R4J963_LEIDB;tr|A0A0K0TMW6|A0A0K0TMW6_LEIME;tr|A0A088S660|A0A088S660_9TRYP;tr|E9AG…	4;4;4;4;4;4;4;4;4;4;4;4;4;4;4;4;4;3;3;2;2;1;1;1;1;1	4;4;4;4;4;4;4;4;4;4;4;4;4;4;4;4;4;3;3;2;2;1;1;1;1;1	4;4;4;4;4;4;4;4;4;4;4;4;4;4;4;4;4;3;3;2;2;1;1;1;1;1	>tr|P90633|P90633_LEIBR Elongation factor EF-1a (Fragment) OS=Leishmania braziliensis PE=4 SV=1;>tr|E9ARD3|E9ARD3_LEIMU Elongation factor 1-alpha (Fragment) OS=Leishmania mexicana (strain MHOM/GT/2001/U1103) GN=LMXM_17_0083 PE=4 SV=1;>tr|E9ARD5|E9ARD5_LEIM
23.5593	22.8405	22.5241	22.9558	22.5279	22.8275			3	3	3	9	9	9	52.438	0	43.033	60395000	5	0.243245	1.15207	0.204229	0.616107	tr|Q5MY89|Q5MY89_LEIAM;tr|Q4Q884|Q4Q884_LEIMA;tr|E9BJR5|E9BJR5_LEIDB;tr|E9B001|E9B001_LEIMU;tr|A4I3Q8|A4I3Q8_LEIIN;tr|A4HGN5|A4HGN5_LEIBR;tr|A0A088SDK1|A0A088SDK1_9TRYP;tr|Q962V7|Q962V7_LEIIN	tr|Q5MY89|Q5MY89_LEIAM;tr|Q4Q884|Q4Q884_LEIMA;tr|E9BJR5|E9BJR5_LEIDB;tr|E9B001|E9B001_LEIMU;tr|A4I3Q8|A4I3Q8_LEIIN;tr|A4HGN5|A4HGN5_LEIBR;tr|A0A088SDK1|A0A088SDK1_9TRYP;tr|Q962V7|Q962V7_LEIIN	3;3;3;3;3;3;3;2	3;3;3;3;3;3;3;2	3;3;3;3;3;3;3;2	>tr|Q5MY89|Q5MY89_LEIAM Putative replication protein A subunit 1 OS=Leishmania amazonensis GN=RPA-1 PE=4 SV=1;>tr|Q4Q884|Q4Q884_LEIMA Putative replication factor A, 51kDa subunit OS=Leishmania major GN=RPA1 PE=4 SV=1;>tr|E9BJR5|E9BJR5_LEIDB Replication fac
20.2596	19.1725	NaN	19.8271	NaN	NaN			1	1	1	8.1	8.1	8.1	32.679	0	9.0062	3263100	1	0	0.925929	-0.111026	0	tr|A4HGS8|A4HGS8_LEIBR;tr|A0A088SDN9|A0A088SDN9_9TRYP;tr|Q4Q840|Q4Q840_LEIMA;tr|A4I3V5|A4I3V5_LEIIN	tr|A4HGS8|A4HGS8_LEIBR;tr|A0A088SDN9|A0A088SDN9_9TRYP;tr|Q4Q840|Q4Q840_LEIMA;tr|A4I3V5|A4I3V5_LEIIN	1;1;1;1	1;1;1;1	1;1;1;1	>tr|A4HGS8|A4HGS8_LEIBR Uncharacterized protein OS=Leishmania braziliensis GN=LBRM_28_2440 PE=4 SV=1;>tr|A0A088SDN9|A0A088SDN9_9TRYP Uncharacterized protein OS=Leishmania panamensis GN=LPMP_282380 PE=4 SV=1;>tr|Q4Q840|Q4Q840_LEIMA Uncharacterized protein O
NaN	NaN	NaN	20.1168	NaN	NaN			1	1	1	2.3	2.3	2.3	60.488	0.0022573	7.061	4616000	0	0	#VALUE!	NaN	0	tr|A4HIN8|A4HIN8_LEIBR;tr|A0A088SFD6|A0A088SFD6_9TRYP;tr|Q4Q6Y6|Q4Q6Y6_LEIMA;tr|E9BM51|E9BM51_LEIDB;tr|E9B178|E9B178_LEIMU;tr|A4I5Y5|A4I5Y5_LEIIN	tr|A4HIN8|A4HIN8_LEIBR;tr|A0A088SFD6|A0A088SFD6_9TRYP;tr|Q4Q6Y6|Q4Q6Y6_LEIMA;tr|E9BM51|E9BM51_LEIDB;tr|E9B178|E9B178_LEIMU;tr|A4I5Y5|A4I5Y5_LEIIN	1;1;1;1;1;1	1;1;1;1;1;1	1;1;1;1;1;1	>tr|A4HIN8|A4HIN8_LEIBR Eukaryotic translation initiation factor 3 subunit 7-like protein OS=Leishmania braziliensis GN=LBRM_30_3030 PE=4 SV=1;>tr|A0A088SFD6|A0A088SFD6_9TRYP Eukaryotic translation initiation factor 3 subunit 7-like protein OS=Leishmania p
21.0153	20.2076	20.4817	NaN	19.7807	20.6206			1	1	1	1.6	1.6	1.6	90.285	0	7.6552	8165500	2	0.334575	1.29017	0.367556	0.839465	tr|Q4Q6U6|Q4Q6U6_LEIMA;tr|E9BM91|E9BM91_LEIDB;tr|E9B1B8|E9B1B8_LEIMU;tr|A4I633|A4I633_LEIIN;tr|A4HIT1|A4HIT1_LEIBR;tr|A0A088SFI2|A0A088SFI2_9TRYP	tr|Q4Q6U6|Q4Q6U6_LEIMA;tr|E9BM91|E9BM91_LEIDB;tr|E9B1B8|E9B1B8_LEIMU;tr|A4I633|A4I633_LEIIN;tr|A4HIT1|A4HIT1_LEIBR;tr|A0A088SFI2|A0A088SFI2_9TRYP	1;1;1;1;1;1	1;1;1;1;1;1	1;1;1;1;1;1	>tr|Q4Q6U6|Q4Q6U6_LEIMA Uncharacterized protein OS=Leishmania major GN=LMJF_30_3430 PE=4 SV=2;>tr|E9BM91|E9BM91_LEIDB Uncharacterized protein OS=Leishmania donovani (strain BPK282A1) GN=LDBPK_303480 PE=4 SV=1;>tr|E9B1B8|E9B1B8_LEIMU Uncharacterized protein
18.5418	17.9369	NaN	NaN	17.978	18.1611			1	1	1	1.4	1.4	1.4	75.844	0.0022422	7.0325	1291500	1	0.190586	1.12491	0.169806	0.537399	tr|A4HM73|A4HM73_LEIBR;tr|A0A088SIN7|A0A088SIN7_9TRYP;tr|E9B5S3|E9B5S3_LEIMU	tr|A4HM73|A4HM73_LEIBR;tr|A0A088SIN7|A0A088SIN7_9TRYP;tr|E9B5S3|E9B5S3_LEIMU	1;1;1	1;1;1	1;1;1	>tr|A4HM73|A4HM73_LEIBR Uncharacterized protein OS=Leishmania braziliensis GN=LBRM_34_0390 PE=4 SV=1;>tr|A0A088SIN7|A0A088SIN7_9TRYP Uncharacterized protein OS=Leishmania panamensis GN=LPMP_340330 PE=4 SV=1;>tr|E9B5S3|E9B5S3_LEIMU Putative uncharacterized
23.5565	23.2348	NaN	23.5403	23.4634	NaN			1	1	1	2.9	2.9	2.9	53.724	0	7.5087	30867000	1	0.231664	0.929038	-0.10619	-0.642084	tr|E9BSB0|E9BSB0_LEIDB;tr|E9B6B5|E9B6B5_LEIMU;tr|E9AF59|E9AF59_LEIMA;tr|A4IBC7|A4IBC7_LEIIN;tr|A4HMQ9|A4HMQ9_LEIBR;tr|A0A088SJ45|A0A088SJ45_9TRYP	tr|E9BSB0|E9BSB0_LEIDB;tr|E9B6B5|E9B6B5_LEIMU;tr|E9AF59|E9AF59_LEIMA;tr|A4IBC7|A4IBC7_LEIIN;tr|A4HMQ9|A4HMQ9_LEIBR;tr|A0A088SJ45|A0A088SJ45_9TRYP	1;1;1;1;1;1	1;1;1;1;1;1	1;1;1;1;1;1	>tr|E9BSB0|E9BSB0_LEIDB Aminopeptidase P, putative OS=Leishmania donovani (strain BPK282A1) GN=LDBPK_352400 PE=3 SV=1;>tr|E9B6B5|E9B6B5_LEIMU Putative aminopeptidase P OS=Leishmania mexicana (strain MHOM/GT/2001/U1103) GN=LMXM_34_2350 PE=3 SV=1;>tr|E9AF59|
24.0579	23.3921	23.1606	23.4334	22.93	23.5751			7	1	0	28.9	4.7	0	53.089	0	7.3476	83507000	8	0.269648	1.16802	0.224066	0.673631	tr|A0A0G3EHC9|A0A0G3EHC9_LEIDO	tr|A0A0G3EHC9|A0A0G3EHC9_LEIDO	7	1	0	>tr|A0A0G3EHC9|A0A0G3EHC9_LEIDO Trypanothione reductase OS=Leishmania donovani PE=3 SV=1
23.8864	24.7502	24.5458	24.3119	24.0323	24.1201			1	1	1	9.3	9.3	9.3	11.847	0	7.3772	131750000	1	0.365811	1.18047	0.239367	0.875526	tr|Q4QDL6|Q4QDL6_LEIMA;tr|E9BE01|E9BE01_LEIDB;tr|E9ARV5|E9ARV5_LEIMU;tr|E9AR94|E9AR94_LEIMU;tr|E9AMY6|E9AMY6_LEIMU;tr|E9AGQ7|E9AGQ7_LEIIN;tr|Q9BJC7|Q9BJC7_LEIMA;tr|Q4QHP1|Q4QHP1_LEIMA;tr|Q4JHM7|Q4JHM7_LEIDO;tr|A4HU57|A4HU57_LEIIN;tr|A0A0R4J6X0|A0A0R4J6X0_LEIDB;tr|A4HY42|A4HY42_LEIIN	tr|Q4QDL6|Q4QDL6_LEIMA;tr|E9BE01|E9BE01_LEIDB;tr|E9ARV5|E9ARV5_LEIMU;tr|E9AR94|E9AR94_LEIMU;tr|E9AMY6|E9AMY6_LEIMU;tr|E9AGQ7|E9AGQ7_LEIIN;tr|Q9BJC7|Q9BJC7_LEIMA;tr|Q4QHP1|Q4QHP1_LEIMA;tr|Q4JHM7|Q4JHM7_LEIDO;tr|A4HU57|A4HU57_LEIIN;tr|A0A0R4J6X0|A0A0R4J6X0_LEIDB;tr|A4HY42|A4HY42_LEIIN	1;1;1;1;1;1;1;1;1;1;1;1	1;1;1;1;1;1;1;1;1;1;1;1	1;1;1;1;1;1;1;1;1;1;1;1	>tr|Q4QDL6|Q4QDL6_LEIMA Histone H2B OS=Leishmania major GN=H2B PE=2 SV=1;>tr|E9BE01|E9BE01_LEIDB Histone H2B OS=Leishmania donovani (strain BPK282A1) GN=LDBPK_190040 PE=3 SV=1;>tr|E9ARV5|E9ARV5_LEIMU Histone H2B OS=Leishmania mexicana (strain MHOM/GT/2001/
24.5419	25.473	24.7654	25.2474	25.6673	25.2408			1	1	1	7.6	7.6	7.6	13.96	0.0022624	7.0708	266090000	9	0.661038	0.727801	-0.458385	-1.45928	tr|Q867J9|Q867J9_LEIME;tr|Q4JHM8|Q4JHM8_LEIDO;tr|E9BFA3|E9BFA3_LEIDB;tr|E9ALP9|E9ALP9_LEIMU;tr|E9AGW1|E9AGW1_LEIIN;tr|E9AGW0|E9AGW0_LEIIN;tr|A0A0R4J832|A0A0R4J832_LEIDB	tr|Q867J9|Q867J9_LEIME;tr|Q4JHM8|Q4JHM8_LEIDO;tr|E9BFA3|E9BFA3_LEIDB;tr|E9ALP9|E9ALP9_LEIMU;tr|E9AGW1|E9AGW1_LEIIN;tr|E9AGW0|E9AGW0_LEIIN;tr|A0A0R4J832|A0A0R4J832_LEIDB	1;1;1;1;1;1;1	1;1;1;1;1;1;1	1;1;1;1;1;1;1	>tr|Q867J9|Q867J9_LEIME Histone H2A OS=Leishmania mexicana GN=H2A PE=3 SV=1;>tr|Q4JHM8|Q4JHM8_LEIDO Histone H2A protein OS=Leishmania donovani PE=2 SV=1;>tr|E9BFA3|E9BFA3_LEIDB Histone H2A OS=Leishmania donovani (strain BPK282A1) GN=LDBPK_211170 PE=3 SV=1;
20.947	21.4591	21.8477	20.7208	NaN	21.3013			1	1	1	8.7	8.7	8.7	33.025	0.0021097	6.6819	14470000	5	0.415476	1.32582	0.406887	1.01666	tr|A1Y2C5|A1Y2C5_LEIME;tr|E9ATK1|E9ATK1_LEIMU	tr|A1Y2C5|A1Y2C5_LEIME;tr|E9ATK1|E9ATK1_LEIMU	1;1	1;1	1;1	>tr|A1Y2C5|A1Y2C5_LEIME Zeta-crystallin/NADPH-oxidoreductase-like protein (Fragment) OS=Leishmania mexicana PE=4 SV=1;>tr|E9ATK1|E9ATK1_LEIMU Putative oxidoreductase OS=Leishmania mexicana (strain MHOM/GT/2001/U1103) GN=LMXM_36_4170 PE=4 SV=1
22.9978	23.4384	22.8874	22.2506	21.9877	22.8196			1	1	1	1.4	1.4	1.4	114.65	0	7.3818	48462000	3	1.19266	1.68791	0.755241	2.53721	tr|E9AQA0|E9AQA0_LEIMU;tr|Q4QF83|Q4QF83_LEIMA;tr|Q25415|Q25415_LEITA;tr|E9BCE5|E9BCE5_LEIDB;tr|A4HWJ9|A4HWJ9_LEIIN;tr|A4H874|A4H874_LEIBR	tr|E9AQA0|E9AQA0_LEIMU;tr|Q4QF83|Q4QF83_LEIMA;tr|Q25415|Q25415_LEITA;tr|E9BCE5|E9BCE5_LEIDB;tr|A4HWJ9|A4HWJ9_LEIIN;tr|A4H874|A4H874_LEIBR	1;1;1;1;1;1	1;1;1;1;1;1	1;1;1;1;1;1	>tr|E9AQA0|E9AQA0_LEIMU Glutamate dehydrogenase OS=Leishmania mexicana (strain MHOM/GT/2001/U1103) GN=LMXM_15_1010 PE=4 SV=1;>tr|Q4QF83|Q4QF83_LEIMA Glutamate dehydrogenase OS=Leishmania major GN=GDH PE=4 SV=1;>tr|Q25415|Q25415_LEITA Glutamate dehydrogenas
23.5297	23.2262	23.1649	23.3756	23.1104	22.9933			1	1	1	5.3	5.3	5.3	39.473	0.0095602	6.1403	72755000	1	0.388256	1.10739	0.147157	0.921326	tr|E9B7B4|E9B7B4_LEIDB;tr|E9AC39|E9AC39_LEIMA;tr|A4HRH1|A4HRH1_LEIIN	tr|E9B7B4|E9B7B4_LEIDB;tr|E9AC39|E9AC39_LEIMA;tr|A4HRH1|A4HRH1_LEIIN	1;1;1	1;1;1	1;1;1	>tr|E9B7B4|E9B7B4_LEIDB Uncharacterized protein OS=Leishmania donovani (strain BPK282A1) GN=LDBPK_010500 PE=4 SV=1;>tr|E9AC39|E9AC39_LEIMA Putative beta eliminating lyase OS=Leishmania major GN=LMJF_01_0480 PE=1 SV=1;>tr|A4HRH1|A4HRH1_LEIIN Uncharacterized
20.7756	21.265	21.5243	20.7817	NaN	NaN			1	1	1	5.3	5.3	5.3	31.079	0	8.7151	6108600	2	0	1.32556	0.406599	0	tr|E9B865|E9B865_LEIDB;tr|A4HS97|A4HS97_LEIIN;tr|E9AK81|E9AK81_LEIMU	tr|E9B865|E9B865_LEIDB;tr|A4HS97|A4HS97_LEIIN;tr|E9AK81|E9AK81_LEIMU	1;1;1	1;1;1	1;1;1	>tr|E9B865|E9B865_LEIDB Uncharacterized protein OS=Leishmania donovani (strain BPK282A1) GN=LDBPK_041000 PE=4 SV=1;>tr|A4HS97|A4HS97_LEIIN Uncharacterized protein OS=Leishmania infantum GN=LINJ_04_1000 PE=4 SV=1;>tr|E9AK81|E9AK81_LEIMU Uncharacterized prot
20.2353	19.5366	19.3171	18.896	19.978	19.8253			1	1	1	8.3	8.3	8.3	19.547	0	9.8958	6026000	1	0.107311	1.09422	0.129904	0.297258	tr|E9B8C2|E9B8C2_LEIDB;tr|E9AKD7|E9AKD7_LEIMU;tr|A4HSF1|A4HSF1_LEIIN	tr|E9B8C2|E9B8C2_LEIDB;tr|E9AKD7|E9AKD7_LEIMU;tr|A4HSF1|A4HSF1_LEIIN	1;1;1	1;1;1	1;1;1	>tr|E9B8C2|E9B8C2_LEIDB Glutaredoxin-like protein OS=Leishmania donovani (strain BPK282A1) GN=LDBPK_050320 PE=4 SV=1;>tr|E9AKD7|E9AKD7_LEIMU Glutaredoxin-like protein OS=Leishmania mexicana (strain MHOM/GT/2001/U1103) GN=LMXM_05_0310 PE=4 SV=1;>tr|A4HSF1|A
22.5541	21.5479	22.4159	21.8996	21.5407	21.8035			1	1	1	6.9	6.9	6.9	27.966	0	32.377	30532000	17	0.567352	1.3423	0.424707	1.27667	tr|Q4QJ65|Q4QJ65_LEIMA;tr|E9B8M5|E9B8M5_LEIDB;tr|E9AKP2|E9AKP2_LEIMU;tr|A4HSQ5|A4HSQ5_LEIIN	tr|Q4QJ65|Q4QJ65_LEIMA;tr|E9B8M5|E9B8M5_LEIDB;tr|E9AKP2|E9AKP2_LEIMU;tr|A4HSQ5|A4HSQ5_LEIIN	1;1;1;1	1;1;1;1	1;1;1;1	>tr|Q4QJ65|Q4QJ65_LEIMA Proteasome subunit beta type OS=Leishmania major GN=LMJF_06_0140 PE=3 SV=1;>tr|E9B8M5|E9B8M5_LEIDB Proteasome subunit beta type OS=Leishmania donovani (strain BPK282A1) GN=LDBPK_060140 PE=3 SV=1;>tr|E9AKP2|E9AKP2_LEIMU Proteasome su
20.2126	19.4019	19.1273	20.1863	20.0809	NaN			1	1	1	4.5	4.5	4.5	19.765	0.0095969	6.15	6463100	3	0.550126	0.681607	-0.552989	-1.30906	tr|Q4QIH2|Q4QIH2_LEIMA;tr|E9B9B9|E9B9B9_LEIDB;tr|E9ALD3|E9ALD3_LEIMU;tr|A4HTE0|A4HTE0_LEIIN	tr|Q4QIH2|Q4QIH2_LEIMA;tr|E9B9B9|E9B9B9_LEIDB;tr|E9ALD3|E9ALD3_LEIMU;tr|A4HTE0|A4HTE0_LEIIN	1;1;1;1	1;1;1;1	1;1;1;1	>tr|Q4QIH2|Q4QIH2_LEIMA Putative methionine-S-sulfoxide reductase OS=Leishmania major GN=LMJF_07_1140 PE=3 SV=1;>tr|E9B9B9|E9B9B9_LEIDB Peptide methionine sulfoxide reductase-like OS=Leishmania donovani (strain BPK282A1) GN=LDBPK_071320 PE=3 SV=1;>tr|E9ALD
30.8645	30.2008	30.722	30.702	30.2434	30.3726			22	22	22	58.9	58.9	58.9	49.799	0	323.31	11289000000	221	0.255149	1.11452	0.156418	0.642176	tr|Q9BIX5|Q9BIX5_LEIME;tr|Q4QBZ6|Q4QBZ6_LEIMA;tr|E9AVI3|E9AVI3_LEIMU;tr|A4HZJ3|A4HZJ3_LEIIN;tr|A4HTR0|A4HTR0_LEIIN;tr|E9AMJ8|E9AMJ8_LEIMU;tr|I3W8N7|I3W8N7_LEIDO;tr|F8QV42|F8QV42_LEIDO;tr|Q1A5Y1|Q1A5Y1_LEITA;tr|Q4QI42|Q4QI42_LEIMA;tr|Q4Q4C4|Q4Q4C4_LEIMA;tr|E9AMJ9|E9AMJ9_LEIMU;tr|A4I8U5|A4I8U5_LEIIN;tr|A4HTR1|A4HTR1_LEIIN;tr|A4HLC9|A4HLC9_LEIBR;tr|A4HLC8|A4HLC8_LEIBR;tr|Q25315|Q25315_LEIMA;tr|A4HC4…	tr|Q9BIX5|Q9BIX5_LEIME;tr|Q4QBZ6|Q4QBZ6_LEIMA;tr|E9AVI3|E9AVI3_LEIMU;tr|A4HZJ3|A4HZJ3_LEIIN;tr|A4HTR0|A4HTR0_LEIIN;tr|E9AMJ8|E9AMJ8_LEIMU;tr|I3W8N7|I3W8N7_LEIDO;tr|F8QV42|F8QV42_LEIDO;tr|Q1A5Y1|Q1A5Y1_LEITA;tr|Q4QI42|Q4QI42_LEIMA;tr|Q4Q4C4|Q4Q4C4_LEIMA;tr|E9AMJ9|E9AMJ9_LEIMU;tr|A4I8U5|A4I8U5_LEIIN;tr|A4HTR1|A4HTR1_LEIIN;tr|A4HLC9|A4HLC9_LEIBR;tr|A4HLC8|A4HLC8_LEIBR;tr|Q25315|Q25315_LEIMA;tr|A4HC4…	22;22;22;22;22;21;21;21;21;20;20;20;20;20;19;19;19;18;18;18;17;16;16;12;11;8;7;5;5;4;4;3;3;1;1;1;1;1	22;22;22;22;22;21;21;21;21;20;20;20;20;20;19;19;19;18;18;18;17;16;16;12;11;8;7;5;5;4;4;3;3;1;1;1;1;1	22;22;22;22;22;21;21;21;21;20;20;20;20;20;19;19;19;18;18;18;17;16;16;12;11;8;7;5;5;4;4;3;3;1;1;1;1;1	>tr|Q9BIX5|Q9BIX5_LEIME Beta-tubulin OS=Leishmania mexicana PE=2 SV=1;>tr|Q4QBZ6|Q4QBZ6_LEIMA Beta tubulin OS=Leishmania major GN=LMJF_21_1860 PE=3 SV=1;>tr|E9AVI3|E9AVI3_LEIMU Beta tubulin OS=Leishmania mexicana (strain MHOM/GT/2001/U1103) GN=LMXM_21_1860
NaN	19.8613	20.3176	NaN	NaN	NaN			1	1	1	2.3	2.3	2.3	100.93	0.0040568	6.4532	1991200	1	0	#VALUE!	NaN	0	tr|Q4QGX9|Q4QGX9_LEIMA;tr|E9BAT8|E9BAT8_LEIDB;tr|E9ANP4|E9ANP4_LEIMU;tr|A4HV09|A4HV09_LEIIN	tr|Q4QGX9|Q4QGX9_LEIMA;tr|E9BAT8|E9BAT8_LEIDB;tr|E9ANP4|E9ANP4_LEIMU;tr|A4HV09|A4HV09_LEIIN	1;1;1;1	1;1;1;1	1;1;1;1	>tr|Q4QGX9|Q4QGX9_LEIMA Putative pyruvate phosphate dikinase OS=Leishmania major GN=LMJF_11_1000 PE=4 SV=1;>tr|E9BAT8|E9BAT8_LEIDB Pyruvate phosphate dikinase, putative OS=Leishmania donovani (strain BPK282A1) GN=LDBPK_111000 PE=4 SV=1;>tr|E9ANP4|E9ANP4_LE
22.3666	NaN	NaN	22.3863	22.7338	21.7916			2	2	2	19.1	19.1	19.1	15.608	0	12.197	27048000	3	0	1.04439	0.0626634	0	tr|Q4QG97|Q4QG97_LEIMA;tr|E9BBC0|E9BBC0_LEIDB;tr|E9AP81|E9AP81_LEIMU;tr|A4HVI6|A4HVI6_LEIIN;tr|A4H746|A4H746_LEIBR;tr|A0A088RKW2|A0A088RKW2_9TRYP	tr|Q4QG97|Q4QG97_LEIMA;tr|E9BBC0|E9BBC0_LEIDB;tr|E9AP81|E9AP81_LEIMU;tr|A4HVI6|A4HVI6_LEIIN;tr|A4H746|A4H746_LEIBR;tr|A0A088RKW2|A0A088RKW2_9TRYP	2;2;2;2;1;1	2;2;2;2;1;1	2;2;2;2;1;1	>tr|Q4QG97|Q4QG97_LEIMA 40S ribosomal protein S12 OS=Leishmania major GN=LMJF_13_0570 PE=3 SV=1;>tr|E9BBC0|E9BBC0_LEIDB 40S ribosomal protein S12 OS=Leishmania donovani (strain BPK282A1) GN=LDBPK_130460 PE=3 SV=1;>tr|E9AP81|E9AP81_LEIMU 40S ribosomal prote
24.497	24.1519	24.602	24.7592	25.4357	24.9897			2	2	2	12.1	12.1	12.1	22.328	0	10.78	202410000	2	1.25718	0.63968	-0.644577	-2.67855	tr|Q4QFW6|Q4QFW6_LEIMA;tr|E9BBQ4|E9BBQ4_LEIDB;tr|A4HVW1|A4HVW1_LEIIN;tr|E9APL2|E9APL2_LEIMU;tr|A4H7H9|A4H7H9_LEIBR;tr|A0A088S522|A0A088S522_9TRYP	tr|Q4QFW6|Q4QFW6_LEIMA;tr|E9BBQ4|E9BBQ4_LEIDB;tr|A4HVW1|A4HVW1_LEIIN;tr|E9APL2|E9APL2_LEIMU;tr|A4H7H9|A4H7H9_LEIBR;tr|A0A088S522|A0A088S522_9TRYP	2;2;2;1;1;1	2;2;2;1;1;1	2;2;2;1;1;1	>tr|Q4QFW6|Q4QFW6_LEIMA Uncharacterized protein OS=Leishmania major GN=LMJF_14_0190 PE=4 SV=1;>tr|E9BBQ4|E9BBQ4_LEIDB Uncharacterized protein OS=Leishmania donovani (strain BPK282A1) GN=LDBPK_140190 PE=4 SV=1;>tr|A4HVW1|A4HVW1_LEIIN Uncharacterized protein
24.7966	24.87	24.5835	24.4745	24.8436	24.8713			1	1	1	16.5	16.5	16.5	12.936	0	110.97	197960000	17	0.0448597	1.01412	0.0202344	0.13132	tr|Q4QFP8|Q4QFP8_LEIMA;tr|E9BBX4|E9BBX4_LEIDB;tr|E9APT0|E9APT0_LEIMU;tr|A4HW29|A4HW29_LEIIN	tr|Q4QFP8|Q4QFP8_LEIMA;tr|E9BBX4|E9BBX4_LEIDB;tr|E9APT0|E9APT0_LEIMU;tr|A4HW29|A4HW29_LEIIN	1;1;1;1	1;1;1;1	1;1;1;1	>tr|Q4QFP8|Q4QFP8_LEIMA Putative small myristoylated protein-3 OS=Leishmania major GN=SMP-3 PE=4 SV=1;>tr|E9BBX4|E9BBX4_LEIDB Calpain-like cysteine peptidase, putative OS=Leishmania donovani (strain BPK282A1) GN=LDBPK_140910 PE=4 SV=1;>tr|E9APT0|E9APT0_LEI
24.9476	24.987	24.9348	24.1648	24.7247	24.6863			3	3	3	12.1	12.1	12.1	46.018	0	31.472	204230000	17	1.11883	1.34838	0.43123	2.37911	tr|Q3HL75|Q3HL75_LEIME;tr|E9BC06|E9BC06_LEIDB;tr|E9APW3|E9APW3_LEIMU;tr|B3VA17|B3VA17_LEIDO;tr|A4HW62|A4HW62_LEIIN;tr|A0A0B4UMC4|A0A0B4UMC4_LEIIN;tr|A0A0B4UL59|A0A0B4UL59_LEIDO;tr|Q4QFL8|Q4QFL8_LEIMA;tr|A4H7T6|A4H7T6_LEIBR;tr|A0A088RL24|A0A088RL24_9TRYP;tr|A0A0B4ULI9|A0A0B4ULI9_LEIPE;tr|A0A0B4ULI4|A0A0B4ULI4_LEIMA;tr|A0A0B4ULC8|A0A0B4ULC8_LEIGU;tr|A0A0B4ULC2|A0A0B4ULC2_LEIBR	tr|Q3HL75|Q3HL75_LEIME;tr|E9BC06|E9BC06_LEIDB;tr|E9APW3|E9APW3_LEIMU;tr|B3VA17|B3VA17_LEIDO;tr|A4HW62|A4HW62_LEIIN;tr|A0A0B4UMC4|A0A0B4UMC4_LEIIN;tr|A0A0B4UL59|A0A0B4UL59_LEIDO;tr|Q4QFL8|Q4QFL8_LEIMA;tr|A4H7T6|A4H7T6_LEIBR;tr|A0A088RL24|A0A088RL24_9TRYP	3;3;3;3;3;2;2;2;2;2;1;1;1;1	3;3;3;3;3;2;2;2;2;2;1;1;1;1	3;3;3;3;3;2;2;2;2;2;1;1;1;1	>tr|Q3HL75|Q3HL75_LEIME Enolase OS=Leishmania mexicana GN=ENO PE=3 SV=1;>tr|E9BC06|E9BC06_LEIDB Enolase OS=Leishmania donovani (strain BPK282A1) GN=LDBPK_141240 PE=3 SV=1;>tr|E9APW3|E9APW3_LEIMU Enolase OS=Leishmania mexicana (strain MHOM/GT/2001/U1103) GN
24.6198	24.5364	24.0078	24.0744	24.0538	23.8352			2	2	2	4.3	4.3	4.3	88.022	0	58.703	142770000	15	0.905068	1.31971	0.400219	1.93962	tr|A4HX45|A4HX45_LEIIN;tr|Q26367|Q26367_LEIDO;sp|P14699|MAR2_LEIMA;tr|A0A088RP32|A0A088RP32_9TRYP;tr|E9BD08|E9BD08_LEIDB;tr|E8NHK1|E8NHK1_LEIMU;tr|A4H8S4|A4H8S4_LEIBR;tr|Q4QEL8|Q4QEL8_LEIMA;tr|A4H8S6|A4H8S6_LEIBR;tr|E9AQW0|E9AQW0_LEIMU;tr|A4H8S5|A4H8S5_LEIBR;tr|E8NHK6|E8NHK6_LEIMU;tr|Q4QEL9|Q4QEL9_LEIMA;tr|E9AQV9|E9AQV9_LEIMU;tr|A4HX43|A4HX43_LEIIN	tr|A4HX45|A4HX45_LEIIN;tr|Q26367|Q26367_LEIDO;sp|P14699|MAR2_LEIMA;tr|A0A088RP32|A0A088RP32_9TRYP;tr|E9BD08|E9BD08_LEIDB;tr|E8NHK1|E8NHK1_LEIMU;tr|A4H8S4|A4H8S4_LEIBR;tr|Q4QEL8|Q4QEL8_LEIMA;tr|A4H8S6|A4H8S6_LEIBR;tr|E9AQW0|E9AQW0_LEIMU;tr|A4H8S5|A4H8S5_LEIBR;tr|E8NHK6|E8NHK6_LEIMU;tr|Q4QEL9|Q4QEL9_LEIMA;tr|E9AQV9|E9AQV9_LEIMU;tr|A4HX43|A4HX43_LEIIN	2;1;1;1;1;1;1;1;1;1;1;1;1;1;1	2;1;1;1;1;1;1;1;1;1;1;1;1;1;1	2;1;1;1;1;1;1;1;1;1;1;1;1;1;1	>tr|A4HX45|A4HX45_LEIIN Kinesin-like protein OS=Leishmania infantum GN=LINJ_16_1570 PE=3 SV=1;>tr|Q26367|Q26367_LEIDO Repetitive antigenic peptide (Fragment) OS=Leishmania donovani GN=Ld 20.2 PE=4 SV=1;>sp|P14699|MAR2_LEIMA Membrane antigen containing repe
NaN	22.9047	22.7098	23.5662	NaN	NaN			1	1	1	0.2	0.2	0.2	731	0.0095238	6.1208	24658000	1	0	0.590934	-0.758932	0	tr|E9BDD0|E9BDD0_LEIDB;tr|A4HXH6|A4HXH6_LEIIN	tr|E9BDD0|E9BDD0_LEIDB;tr|A4HXH6|A4HXH6_LEIIN	1;1	1;1	1;1	>tr|E9BDD0|E9BDD0_LEIDB Uncharacterized protein OS=Leishmania donovani (strain BPK282A1) GN=LDBPK_171090 PE=4 SV=1;>tr|A4HXH6|A4HXH6_LEIIN Uncharacterized protein OS=Leishmania infantum GN=LINJ_17_1090 PE=4 SV=2
23.8743	23.1077	22.6757	22.8647	22.9499	22.9775			2	2	2	7	7	7	40.744	0	14.691	74892000	13	0.338661	1.22142	0.288565	0.819542	tr|Q0PKV3|Q0PKV3_LEIME;tr|E9BDK8|E9BDK8_LEIDB;tr|E9ARG4|E9ARG4_LEIMU;tr|A6N857|A6N857_LEIDO;tr|A4HXQ3|A4HXQ3_LEIIN;tr|Q4QE15|Q4QE15_LEIMA;tr|A4H9D1|A4H9D1_LEIBR;tr|A0A088RMG0|A0A088RMG0_9TRYP	tr|Q0PKV3|Q0PKV3_LEIME;tr|E9BDK8|E9BDK8_LEIDB;tr|E9ARG4|E9ARG4_LEIMU;tr|A6N857|A6N857_LEIDO;tr|A4HXQ3|A4HXQ3_LEIIN;tr|Q4QE15|Q4QE15_LEIMA;tr|A4H9D1|A4H9D1_LEIBR;tr|A0A088RMG0|A0A088RMG0_9TRYP	2;2;2;2;2;1;1;1	2;2;2;2;2;1;1;1	2;2;2;2;2;1;1;1	>tr|Q0PKV3|Q0PKV3_LEIME Putative glycogen synthase kinase 3 beta OS=Leishmania mexicana GN=GSK3b PE=4 SV=1;>tr|E9BDK8|E9BDK8_LEIDB Protein kinase, putative OS=Leishmania donovani (strain BPK282A1) GN=LDBPK_180270 PE=4 SV=1;>tr|E9ARG4|E9ARG4_LEIMU Uncharact
20.4065	19.8059	19.9558	19.9701	20.3119	20.1593			1	1	1	0.4	0.4	0.4	248.86	0	11.189	8059400	1	0.166883	0.938828	-0.091067	-0.442573	tr|Q4QCD3|Q4QCD3_LEIMA;tr|E9BF74|E9BF74_LEIDB;tr|E9AV48|E9AV48_LEIMU;tr|A4HZ81|A4HZ81_LEIIN	tr|Q4QCD3|Q4QCD3_LEIMA;tr|E9BF74|E9BF74_LEIDB;tr|E9AV48|E9AV48_LEIMU;tr|A4HZ81|A4HZ81_LEIIN	1;1;1;1	1;1;1;1	1;1;1;1	>tr|Q4QCD3|Q4QCD3_LEIMA Uncharacterized protein OS=Leishmania major GN=LMJF_21_0800 PE=4 SV=1;>tr|E9BF74|E9BF74_LEIDB Uncharacterized protein OS=Leishmania donovani (strain BPK282A1) GN=LDBPK_210880 PE=4 SV=1;>tr|E9AV48|E9AV48_LEIMU Uncharacterized protein
21.3018	21.361	21.8817	NaN	22.9288	21.9722			1	1	1	25.3	25.3	25.3	8.2154	0	131.48	18805000	6	0.931875	0.522805	-0.935655	-2.18333	tr|Q9GQR8|Q9GQR8_LEIMA;tr|Q4VR76|Q4VR76_LEIMA;tr|Q4VSW5|Q4VSW5_LEITR;tr|Q4VRV1|Q4VRV1_LEIDO;tr|Q4VT69|Q4VT69_LEIIN;tr|Q4VT68|Q4VT68_LEIME;tr|Q5EXB3|Q5EXB3_LEIDO;tr|Q4VT70|Q4VT70_LEIMA;tr|Q4QCJ0|Q4QCJ0_LEIMA;tr|E9BF15|E9BF15_LEIDB;tr|E9AUZ2|E9AUZ2_LEIMU;tr|A4HZB2|A4HZB2_LEIIN;tr|A4HZB1|A4HZB1_LEIIN;tr|E9AUZ1|E9AUZ1_LEIMU	tr|Q9GQR8|Q9GQR8_LEIMA;tr|Q4VR76|Q4VR76_LEIMA;tr|Q4VSW5|Q4VSW5_LEITR;tr|Q4VRV1|Q4VRV1_LEIDO;tr|Q4VT69|Q4VT69_LEIIN;tr|Q4VT68|Q4VT68_LEIME;tr|Q5EXB3|Q5EXB3_LEIDO;tr|Q4VT70|Q4VT70_LEIMA;tr|Q4QCJ0|Q4QCJ0_LEIMA;tr|E9BF15|E9BF15_LEIDB;tr|E9AUZ2|E9AUZ2_LEIMU;tr|A4HZB2|A4HZB2_LEIIN;tr|A4HZB1|A4HZB1_LEIIN;tr|E9AUZ1|E9AUZ1_LEIMU	1;1;1;1;1;1;1;1;1;1;1;1;1;1	1;1;1;1;1;1;1;1;1;1;1;1;1;1	1;1;1;1;1;1;1;1;1;1;1;1;1;1	>tr|Q9GQR8|Q9GQR8_LEIMA Hexokinase (Fragment) OS=Leishmania major PE=3 SV=1;>tr|Q4VR76|Q4VR76_LEIMA Hexokinase (Fragment) OS=Leishmania major PE=2 SV=1;>tr|Q4VSW5|Q4VSW5_LEITR Hexokinase (Fragment) OS=Leishmania tropica PE=2 SV=1;>tr|Q4VRV1|Q4VRV1_LEIDO He
20.5087	20.3736	20.2668	NaN	NaN	NaN			1	1	1	2.5	2.5	2.5	60.721	0	7.8143	2861800	1	0	#VALUE!	NaN	0	tr|E9BFN7|E9BFN7_LEIDB;tr|A4HZQ8|A4HZQ8_LEIIN;tr|E9AVL4|E9AVL4_LEIMU	tr|E9BFN7|E9BFN7_LEIDB;tr|A4HZQ8|A4HZQ8_LEIIN;tr|E9AVL4|E9AVL4_LEIMU	1;1;1	1;1;1	1;1;1	>tr|E9BFN7|E9BFN7_LEIDB Uncharacterized protein OS=Leishmania donovani (strain BPK282A1) GN=LDBPK_220180 PE=4 SV=1;>tr|A4HZQ8|A4HZQ8_LEIIN Uncharacterized protein OS=Leishmania infantum GN=LINJ_22_0180 PE=4 SV=1;>tr|E9AVL4|E9AVL4_LEIMU Putative uncharacter
24.1644	24.8513	24.4499	24.3184	24.1978	23.6799			1	1	1	10.2	10.2	10.2	12.429	0	13.428	150060000	4	0.689484	1.34089	0.42319	1.51471	tr|E9BG58|E9BG58_LEIDB;tr|E9AW37|E9AW37_LEIMU;tr|A4I074|A4I074_LEIIN	tr|E9BG58|E9BG58_LEIDB;tr|E9AW37|E9AW37_LEIMU;tr|A4I074|A4I074_LEIIN	1;1;1	1;1;1	1;1;1	>tr|E9BG58|E9BG58_LEIDB (H+)-ATPase G subunit, putative OS=Leishmania donovani (strain BPK282A1) GN=LDBPK_230380 PE=4 SV=1;>tr|E9AW37|E9AW37_LEIMU Putative (H+)-ATPase G subunit OS=Leishmania mexicana (strain MHOM/GT/2001/U1103) GN=LMXM_23_0340 PE=4 SV=1;>
27.0408	28.3433	27.7573	26.5272	26.9321	27.3687			10	10	9	29.7	29.7	27.6	56.348	0	233.18	1261700000	66	0.794647	1.70659	0.771119	1.72051	tr|Q4Q9X6|Q4Q9X6_LEIMA;tr|Q4Q9X5|Q4Q9X5_LEIMA;tr|E9BHM5|E9BHM5_LEIDB;tr|E9AXJ6|E9AXJ6_LEIMU;tr|A4I1G1|A4I1G1_LEIIN;tr|E9AXJ7|E9AXJ7_LEIMU;tr|A4HE61|A4HE61_LEIBR;tr|A0A088RSN1|A0A088RSN1_9TRYP;tr|A4I1G0|A4I1G0_LEIIN;tr|A4HEJ4|A4HEJ4_LEIBR;tr|Q33586|Q33586_LEIDO;tr|A4HEJ3|A4HEJ3_LEIBR;tr|E8NHD0|E8NHD0_LEIIN	tr|Q4Q9X6|Q4Q9X6_LEIMA;tr|Q4Q9X5|Q4Q9X5_LEIMA;tr|E9BHM5|E9BHM5_LEIDB;tr|E9AXJ6|E9AXJ6_LEIMU;tr|A4I1G1|A4I1G1_LEIIN;tr|E9AXJ7|E9AXJ7_LEIMU;tr|A4HE61|A4HE61_LEIBR;tr|A0A088RSN1|A0A088RSN1_9TRYP;tr|A4I1G0|A4I1G0_LEIIN;tr|A4HEJ4|A4HEJ4_LEIBR	10;10;10;10;10;9;9;9;6;5;4;4;4	10;10;10;10;10;9;9;9;6;5;4;4;4	9;9;9;9;9;8;8;8;5;4;4;4;4	>tr|Q4Q9X6|Q4Q9X6_LEIMA ATP synthase subunit beta OS=Leishmania major GN=LMJF_25_1170 PE=3 SV=1;>tr|Q4Q9X5|Q4Q9X5_LEIMA ATP synthase subunit beta OS=Leishmania major GN=LMJF_25_1180 PE=3 SV=1;>tr|E9BHM5|E9BHM5_LEIDB ATP synthase subunit beta OS=Leishmania
23.6007	23.8687	23.7547	23.4422	24.0095	23.569			1	1	1	5.6	5.6	5.6	26.646	0	10.454	97330000	4	0.132282	1.04812	0.067805	0.35946	tr|E9BJ32|E9BJ32_LEIDB;tr|E9AZ13|E9AZ13_LEIMU;tr|E9AD89|E9AD89_LEIMA;tr|A4I2R2|A4I2R2_LEIIN;tr|Q94UZ6|Q94UZ6_LEITA	tr|E9BJ32|E9BJ32_LEIDB;tr|E9AZ13|E9AZ13_LEIMU;tr|E9AD89|E9AD89_LEIMA;tr|A4I2R2|A4I2R2_LEIIN;tr|Q94UZ6|Q94UZ6_LEITA	1;1;1;1;1	1;1;1;1;1	1;1;1;1;1	>tr|E9BJ32|E9BJ32_LEIDB Mitochondrial RNA binding protein 1 OS=Leishmania donovani (strain BPK282A1) GN=LDBPK_270980 PE=4 SV=1;>tr|E9AZ13|E9AZ13_LEIMU Mitochondrial RNA binding protein 1 OS=Leishmania mexicana (strain MHOM/GT/2001/U1103) GN=LMXM_27_1110 PE
22.7467	23.3485	23.1225	23.2488	24.3931	22.8687			1	1	1	6.6	6.6	6.6	22.332	0	9.8815	68112000	5	0.36724	0.741765	-0.430965	-0.878454	tr|E9BJC2|E9BJC2_LEIDB;tr|E9AZA4|E9AZA4_LEIMU;tr|E9ADI0|E9ADI0_LEIMA;tr|A4I307|A4I307_LEIIN	tr|E9BJC2|E9BJC2_LEIDB;tr|E9AZA4|E9AZA4_LEIMU;tr|E9ADI0|E9ADI0_LEIMA;tr|A4I307|A4I307_LEIIN	1;1;1;1	1;1;1;1	1;1;1;1	>tr|E9BJC2|E9BJC2_LEIDB Uncharacterized protein OS=Leishmania donovani (strain BPK282A1) GN=LDBPK_271920 PE=4 SV=1;>tr|E9AZA4|E9AZA4_LEIMU Uncharacterized protein OS=Leishmania mexicana (strain MHOM/GT/2001/U1103) GN=LMXM_27_2000 PE=4 SV=1;>tr|E9ADI0|E9ADI
25.01	24.0928	23.9606	24.1099	23.3861	23.515			4	4	4	12.9	12.9	12.9	55.518	0	145.36	146150000	11	0.793385	1.60675	0.684144	1.71802	tr|Q4Q821|Q4Q821_LEIMA;tr|E9BJY1|E9BJY1_LEIDB;tr|E9B064|E9B064_LEIMU;tr|A4I3X4|A4I3X4_LEIIN;tr|A4HGU6|A4HGU6_LEIBR;tr|A0A088RVE2|A0A088RVE2_9TRYP	tr|Q4Q821|Q4Q821_LEIMA;tr|E9BJY1|E9BJY1_LEIDB;tr|E9B064|E9B064_LEIMU;tr|A4I3X4|A4I3X4_LEIIN;tr|A4HGU6|A4HGU6_LEIBR;tr|A0A088RVE2|A0A088RVE2_9TRYP	4;4;4;4;2;2	4;4;4;4;2;2	4;4;4;4;2;2	>tr|Q4Q821|Q4Q821_LEIMA Putative vacuolar ATP synthase subunit b OS=Leishmania major GN=LMJF_28_2430 PE=3 SV=1;>tr|E9BJY1|E9BJY1_LEIDB Vacuolar ATP synthase subunit b, putative OS=Leishmania donovani (strain BPK282A1) GN=LDBPK_282610 PE=3 SV=1;>tr|E9B064|E
22.289	NaN	NaN	22.1525	22.3776	22.6165			2	2	2	4.5	4.5	4.5	76.898	0	12.822	20899000	1	0	0.937451	-0.0931842	0	tr|E9ALK3|E9ALK3_LEIMU;tr|E9BL28|E9BL28_LEIDB;tr|A4I4S9|A4I4S9_LEIIN;tr|A4HHM0|A4HHM0_LEIBR;tr|A0A088RY28|A0A088RY28_9TRYP;tr|E9AE82|E9AE82_LEIMA	tr|E9ALK3|E9ALK3_LEIMU;tr|E9BL28|E9BL28_LEIDB;tr|A4I4S9|A4I4S9_LEIIN;tr|A4HHM0|A4HHM0_LEIBR;tr|A0A088RY28|A0A088RY28_9TRYP;tr|E9AE82|E9AE82_LEIMA	2;2;2;1;1;1	2;2;2;1;1;1	2;2;2;1;1;1	>tr|E9ALK3|E9ALK3_LEIMU Putative GTP-binding protein OS=Leishmania mexicana (strain MHOM/GT/2001/U1103) GN=LMXM_08_29_2200 PE=3 SV=1;>tr|E9BL28|E9BL28_LEIDB GTP-binding protein, putative OS=Leishmania donovani (strain BPK282A1) GN=LDBPK_292310 PE=3 SV=1;>t
21.6937	21.922	21.442	21.7586	21.6357	21.0942			1	1	1	1.3	1.3	1.3	96.19	0.0022936	7.1552	23287000	2	0.314394	1.14053	0.189702	0.76888	tr|E9BL32|E9BL32_LEIDB;tr|E9ALJ9|E9ALJ9_LEIMU;tr|E9AE86|E9AE86_LEIMA;tr|A4I4T3|A4I4T3_LEIIN	tr|E9BL32|E9BL32_LEIDB;tr|E9ALJ9|E9ALJ9_LEIMU;tr|E9AE86|E9AE86_LEIMA;tr|A4I4T3|A4I4T3_LEIIN	1;1;1;1	1;1;1;1	1;1;1;1	>tr|E9BL32|E9BL32_LEIDB Aminopeptidase, putative OS=Leishmania donovani (strain BPK282A1) GN=LDBPK_292350 PE=4 SV=1;>tr|E9ALJ9|E9ALJ9_LEIMU Putative aminopeptidase OS=Leishmania mexicana (strain MHOM/GT/2001/U1103) GN=LMXM_08_29_2240 PE=4 SV=1;>tr|E9AE86|E
20.0041	18.6667	NaN	19.5684	18.7858	NaN			1	1	1	4.6	4.6	4.6	38.237	0	7.2301	3516100	1	0.067031	1.116	0.158334	0.204367	tr|Q4Q7U1|Q4Q7U1_LEIMA;tr|E9BLA9|E9BLA9_LEIDB;tr|E9B0D9|E9B0D9_LEIMU;tr|A4I509|A4I509_LEIIN	tr|Q4Q7U1|Q4Q7U1_LEIMA;tr|E9BLA9|E9BLA9_LEIDB;tr|E9B0D9|E9B0D9_LEIMU;tr|A4I509|A4I509_LEIIN	1;1;1;1	1;1;1;1	1;1;1;1	>tr|Q4Q7U1|Q4Q7U1_LEIMA Protein YIPF OS=Leishmania major GN=LMJF_30_0140 PE=3 SV=1;>tr|E9BLA9|E9BLA9_LEIDB Protein YIPF OS=Leishmania donovani (strain BPK282A1) GN=LDBPK_300140 PE=3 SV=1;>tr|E9B0D9|E9B0D9_LEIMU Protein YIPF OS=Leishmania mexicana (strain M
22.9723	23.2247	23.3859	23.2231	23.4003	23.4125			1	1	1	4.9	4.9	4.9	28.354	0	12.618	53424000	1	0.486766	0.90062	-0.151009	-1.11843	tr|Q4Q6F6|Q4Q6F6_LEIMA;tr|E9BMN2|E9BMN2_LEIDB;tr|E9B1Q4|E9B1Q4_LEIMU;tr|A4I6N1|A4I6N1_LEIIN	tr|Q4Q6F6|Q4Q6F6_LEIMA;tr|E9BMN2|E9BMN2_LEIDB;tr|E9B1Q4|E9B1Q4_LEIMU;tr|A4I6N1|A4I6N1_LEIIN	1;1;1;1	1;1;1;1	1;1;1;1	>tr|Q4Q6F6|Q4Q6F6_LEIMA Biotin/lipoate protein ligase-like protein OS=Leishmania major GN=LMJF_31_1070 PE=4 SV=1;>tr|E9BMN2|E9BMN2_LEIDB Biotin/lipoate protein ligase-like protein OS=Leishmania donovani (strain BPK282A1) GN=LDBPK_311070 PE=4 SV=1;>tr|E9B1Q
22.4279	22.6501	23.6659	22.308	22.7984	22.7131			2	2	2	3.9	3.9	3.9	66.808	0	11.476	47298000	3	0.306154	1.2381	0.308125	0.751528	tr|E9BNE6|E9BNE6_LEIDB;tr|A4I7K4|A4I7K4_LEIIN;tr|Q4Q5P5|Q4Q5P5_LEIMA;tr|E9B2G1|E9B2G1_LEIMU;tr|A4HK20|A4HK20_LEIBR;tr|A0A088S055|A0A088S055_9TRYP	tr|E9BNE6|E9BNE6_LEIDB;tr|A4I7K4|A4I7K4_LEIIN;tr|Q4Q5P5|Q4Q5P5_LEIMA;tr|E9B2G1|E9B2G1_LEIMU;tr|A4HK20|A4HK20_LEIBR;tr|A0A088S055|A0A088S055_9TRYP	2;2;2;2;1;1	2;2;2;2;1;1	2;2;2;2;1;1	>tr|E9BNE6|E9BNE6_LEIDB ATP-dependent RNA helicase, putative OS=Leishmania donovani (strain BPK282A1) GN=LDBPK_320410 PE=3 SV=1;>tr|A4I7K4|A4I7K4_LEIIN Putative ATP-dependent RNA helicase OS=Leishmania infantum GN=LINJ_32_0410 PE=3 SV=1;>tr|Q4Q5P5|Q4Q5P5_L
24.1934	23.7569	24.0796	24.2758	24.1409	24.4595			4	4	4	11	11	11	56.06	0	41.176	136070000	15	0.816137	0.822376	-0.28213	-1.76285	tr|E9BNJ3|E9BNJ3_LEIDB;tr|A4I7Q0|A4I7Q0_LEIIN;tr|E9B2K8|E9B2K8_LEIMU;tr|Q4Q5J8|Q4Q5J8_LEIMA;tr|A4HK65|A4HK65_LEIBR;tr|A0A088SGN9|A0A088SGN9_9TRYP	tr|E9BNJ3|E9BNJ3_LEIDB;tr|A4I7Q0|A4I7Q0_LEIIN;tr|E9B2K8|E9B2K8_LEIMU;tr|Q4Q5J8|Q4Q5J8_LEIMA;tr|A4HK65|A4HK65_LEIBR;tr|A0A088SGN9|A0A088SGN9_9TRYP	4;4;4;4;2;2	4;4;4;4;2;2	4;4;4;4;2;2	>tr|E9BNJ3|E9BNJ3_LEIDB Uncharacterized protein OS=Leishmania donovani (strain BPK282A1) GN=LDBPK_320890 PE=4 SV=1;>tr|A4I7Q0|A4I7Q0_LEIIN Uncharacterized protein OS=Leishmania infantum GN=LINJ_32_0890 PE=4 SV=1;>tr|E9B2K8|E9B2K8_LEIMU Uncharacterized prot
24.7932	23.5828	23.6199	23.1817	22.8386	23.0492			3	2	2	15.4	10.8	10.8	21.527	0	19.584	119610000	2	1.11941	1.96624	0.975439	2.38035	tr|Q71S89|Q71S89_LEICH;tr|Q71S88|Q71S88_LEIDO;tr|O15640|O15640_LEICH;tr|E9BNU4|E9BNU4_LEIDB;tr|A4I7Z7|A4I7Z7_LEIIN;tr|Q71S92|Q71S92_LEICH;tr|Q71S91|Q71S91_LEIDO;tr|E9BNU5|E9BNU5_LEIDB;tr|A4I7Z8|A4I7Z8_LEIIN;tr|Q71S87|Q71S87_LEIMA;tr|Q4Q597|Q4Q597_LEIMA;tr|Q71S90|Q71S90_LEIMA;tr|Q4Q596|Q4Q596_LEIMA	tr|Q71S89|Q71S89_LEICH;tr|Q71S88|Q71S88_LEIDO;tr|O15640|O15640_LEICH;tr|E9BNU4|E9BNU4_LEIDB;tr|A4I7Z7|A4I7Z7_LEIIN;tr|Q71S92|Q71S92_LEICH;tr|Q71S91|Q71S91_LEIDO;tr|E9BNU5|E9BNU5_LEIDB;tr|A4I7Z8|A4I7Z8_LEIIN	3;3;3;3;3;3;3;3;3;1;1;1;1	2;2;2;2;2;2;2;2;2;0;0;0;0	2;2;2;2;2;2;2;2;2;0;0;0;0	>tr|Q71S89|Q71S89_LEICH Superoxide dismutase OS=Leishmania chagasi GN=FeSODB1 PE=3 SV=1;>tr|Q71S88|Q71S88_LEIDO Superoxide dismutase OS=Leishmania donovani GN=FeSODB1 PE=3 SV=1;>tr|O15640|O15640_LEICH Superoxide dismutase OS=Leishmania chagasi GN=FeSODB PE
24.8458	24.8985	24.7281	24.39	25.0785	24.9914			2	2	2	6.8	6.8	6.8	44.324	0	13.544	209570000	6	0.00613285	1.00288	0.00415484	0.0186976	tr|E9BP29|E9BP29_LEIDB;tr|A4I885|A4I885_LEIIN;tr|Q4Q511|Q4Q511_LEIMA;tr|E9B343|E9B343_LEIMU;tr|A4HKQ5|A4HKQ5_LEIBR;tr|A0A088RYH5|A0A088RYH5_9TRYP	tr|E9BP29|E9BP29_LEIDB;tr|A4I885|A4I885_LEIIN;tr|Q4Q511|Q4Q511_LEIMA;tr|E9B343|E9B343_LEIMU;tr|A4HKQ5|A4HKQ5_LEIBR;tr|A0A088RYH5|A0A088RYH5_9TRYP	2;2;1;1;1;1	2;2;1;1;1;1	2;2;1;1;1;1	>tr|E9BP29|E9BP29_LEIDB Cystathionine beta-lyase, putative OS=Leishmania donovani (strain BPK282A1) GN=LDBPK_322780 PE=3 SV=1;>tr|A4I885|A4I885_LEIIN Putative cysteine desulfhydrase OS=Leishmania infantum GN=CD PE=3 SV=1;>tr|Q4Q511|Q4Q511_LEIMA Cysteine de
22.1816	21.8771	21.6491	21.9674	22.3268	22.1432			5	1	1	8.9	1.6	1.6	144.48	0.0039216	6.256	29959000	1	0.583331	0.844897	-0.243153	-1.30787	tr|A4I9N9|A4I9N9_LEIIN;tr|E9BQM5|E9BQM5_LEIDB;tr|A4IAN8|A4IAN8_LEIIN	tr|A4I9N9|A4I9N9_LEIIN	5;2;2	1;0;0	1;0;0	>tr|A4I9N9|A4I9N9_LEIIN Uncharacterized protein (Fragment) OS=Leishmania infantum GN=LINJ_34_0710 PE=4 SV=2
24.559	24.2579	25.6877	24.5654	24.407	23.805			4	4	4	23.2	23.2	23.2	21.992	0	47.81	193590000	21	0.511847	1.49047	0.575771	1.16788	tr|A4IA34|A4IA34_LEIIN;tr|E9BR39|E9BR39_LEIDB;tr|E9B549|E9B549_LEIMU;tr|Q4Q2T7|Q4Q2T7_LEIMA	tr|A4IA34|A4IA34_LEIIN;tr|E9BR39|E9BR39_LEIDB;tr|E9B549|E9B549_LEIMU	4;4;4;1	4;4;4;1	4;4;4;1	>tr|A4IA34|A4IA34_LEIIN Uncharacterized protein OS=Leishmania infantum GN=LINJ_34_2410 PE=4 SV=1;>tr|E9BR39|E9BR39_LEIDB Uncharacterized protein OS=Leishmania donovani (strain BPK282A1) GN=LDBPK_342410 PE=4 SV=1;>tr|E9B549|E9B549_LEIMU Putative uncharacter
20.8643	20.2603	NaN	NaN	20.9306	19.0715			1	1	1	4.2	4.2	4.2	39.5	0	31.123	3927000	1	0.204978	1.47556	0.561265	0.574269	tr|Q4Q2J7|Q4Q2J7_LEIMA;tr|E9BRC3|E9BRC3_LEIDB;tr|E9B5D6|E9B5D6_LEIMU;tr|A4IAB3|A4IAB3_LEIIN	tr|Q4Q2J7|Q4Q2J7_LEIMA;tr|E9BRC3|E9BRC3_LEIDB;tr|E9B5D6|E9B5D6_LEIMU;tr|A4IAB3|A4IAB3_LEIIN	1;1;1;1	1;1;1;1	1;1;1;1	>tr|Q4Q2J7|Q4Q2J7_LEIMA Uncharacterized protein OS=Leishmania major GN=LMJF_34_3470 PE=4 SV=1;>tr|E9BRC3|E9BRC3_LEIDB Uncharacterized protein OS=Leishmania donovani (strain BPK282A1) GN=LDBPK_343250 PE=4 SV=1;>tr|E9B5D6|E9B5D6_LEIMU Putative uncharacterize
22.7121	22.0149	22.4324	22.0742	21.6478	22.6586			2	2	2	7.5	7.5	7.5	67.735	0	16.83	33808000	9	0.295465	1.19716	0.259616	0.728897	tr|Q4Q2H7|Q4Q2H7_LEIMA;tr|E9BRE4|E9BRE4_LEIDB;tr|E9B5F8|E9B5F8_LEIMU;tr|A4IAD4|A4IAD4_LEIIN;tr|A4HB86|A4HB86_LEIBR;tr|A0A088RRI4|A0A088RRI4_9TRYP	tr|Q4Q2H7|Q4Q2H7_LEIMA;tr|E9BRE4|E9BRE4_LEIDB;tr|E9B5F8|E9B5F8_LEIMU;tr|A4IAD4|A4IAD4_LEIIN;tr|A4HB86|A4HB86_LEIBR;tr|A0A088RRI4|A0A088RRI4_9TRYP	2;2;2;2;1;1	2;2;2;2;1;1	2;2;2;2;1;1	>tr|Q4Q2H7|Q4Q2H7_LEIMA Putative vacuolar ATP synthase catalytic subunit A OS=Leishmania major GN=LMJF_34_3670 PE=3 SV=1;>tr|E9BRE4|E9BRE4_LEIDB Vacuolar ATP synthase catalytic subunit A, putative OS=Leishmania donovani (strain BPK282A1) GN=LDBPK_343460 PE
21.8656	21.5256	21.5217	21.2913	21.4789	21.5681			1	1	1	6.1	6.1	6.1	25.428	0	9.4963	20392000	2	0.613463	1.14197	0.191526	1.36662	tr|E9BS02|E9BS02_LEIDB;tr|E9B604|E9B604_LEIMU;tr|E9AEU8|E9AEU8_LEIMA;tr|A4IB19|A4IB19_LEIIN	tr|E9BS02|E9BS02_LEIDB;tr|E9B604|E9B604_LEIMU;tr|E9AEU8|E9AEU8_LEIMA;tr|A4IB19|A4IB19_LEIIN	1;1;1;1	1;1;1;1	1;1;1;1	>tr|E9BS02|E9BS02_LEIDB Thioredoxin-like protein OS=Leishmania donovani (strain BPK282A1) GN=LDBPK_351260 PE=4 SV=1;>tr|E9B604|E9B604_LEIMU Thioredoxin-like protein OS=Leishmania mexicana (strain MHOM/GT/2001/U1103) GN=LMXM_34_1250 PE=4 SV=1;>tr|E9AEU8|E9A
22.029	22.3193	22.2152	22.2699	22.6277	22.4566			1	1	1	3.9	3.9	3.9	44.526	0	8.0553	35790000	6	0.920796	0.833021	-0.263575	-1.97119	tr|E9BSJ9|E9BSJ9_LEIDB;tr|E9AFE7|E9AFE7_LEIMA;tr|A4IBL4|A4IBL4_LEIIN;tr|E9B6K2|E9B6K2_LEIMU	tr|E9BSJ9|E9BSJ9_LEIDB;tr|E9AFE7|E9AFE7_LEIMA;tr|A4IBL4|A4IBL4_LEIIN;tr|E9B6K2|E9B6K2_LEIMU	1;1;1;1	1;1;1;1	1;1;1;1	>tr|E9BSJ9|E9BSJ9_LEIDB Cystathione gamma lyase, putative OS=Leishmania donovani (strain BPK282A1) GN=LDBPK_353280 PE=3 SV=1;>tr|E9AFE7|E9AFE7_LEIMA Putative cystathione gamma lyase OS=Leishmania major GN=LMJF_35_3230 PE=3 SV=1;>tr|A4IBL4|A4IBL4_LEIIN Puta
NaN	NaN	NaN	NaN	NaN	21.686			1	1	1	15.6	15.6	15.6	11.948	0.0020964	6.6636	15583000	0	0	#VALUE!	NaN	0	tr|E9BT84|E9BT84_LEIDB;tr|E9ASE0|E9ASE0_LEIMU;tr|A4ICW4|A4ICW4_LEIIN	tr|E9BT84|E9BT84_LEIDB;tr|E9ASE0|E9ASE0_LEIMU;tr|A4ICW4|A4ICW4_LEIIN	1;1;1	1;1;1	1;1;1	>tr|E9BT84|E9BT84_LEIDB Peptidyl-prolyl cis-trans isomerase OS=Leishmania donovani (strain BPK282A1) GN=LDBPK_360250 PE=4 SV=1;>tr|E9ASE0|E9ASE0_LEIMU Peptidyl-prolyl cis-trans isomerase OS=Leishmania mexicana (strain MHOM/GT/2001/U1103) GN=LMXM_36_0230 PE
23.7701	23.8441	23.9684	23.5619	22.9986	23.9413			2	2	2	12.1	12.1	12.1	29.691	0	12.951	86966000	2	0.572708	1.28366	0.360261	1.28713	tr|E9BTM6|E9BTM6_LEIDB;tr|E9AST1|E9AST1_LEIMU;tr|A4IDD0|A4IDD0_LEIIN;tr|Q4Q1R5|Q4Q1R5_LEIMA;tr|A4HP20|A4HP20_LEIBR;tr|A0A088S266|A0A088S266_9TRYP	tr|E9BTM6|E9BTM6_LEIDB;tr|E9AST1|E9AST1_LEIMU;tr|A4IDD0|A4IDD0_LEIIN;tr|Q4Q1R5|Q4Q1R5_LEIMA;tr|A4HP20|A4HP20_LEIBR;tr|A0A088S266|A0A088S266_9TRYP	2;2;2;1;1;1	2;2;2;1;1;1	2;2;2;1;1;1	>tr|E9BTM6|E9BTM6_LEIDB Proteasome subunit alpha type OS=Leishmania donovani (strain BPK282A1) GN=LDBPK_361670 PE=3 SV=1;>tr|E9AST1|E9AST1_LEIMU Proteasome subunit alpha type OS=Leishmania mexicana (strain MHOM/GT/2001/U1103) GN=LMXM_36_1600 PE=3 SV=1;>tr|
NaN	NaN	NaN	NaN	NaN	22.699			1	1	1	0.7	0.7	0.7	190.07	0	9.0232	1492200	3	0	#VALUE!	NaN	0	tr|Q4Q1R2|Q4Q1R2_LEIMA;tr|K4HEE6|K4HEE6_LEIDO;tr|E9BTM9|E9BTM9_LEIDB;tr|E9AST4|E9AST4_LEIMU;tr|A4IDD3|A4IDD3_LEIIN	tr|Q4Q1R2|Q4Q1R2_LEIMA;tr|K4HEE6|K4HEE6_LEIDO;tr|E9BTM9|E9BTM9_LEIDB;tr|E9AST4|E9AST4_LEIMU;tr|A4IDD3|A4IDD3_LEIIN	1;1;1;1;1	1;1;1;1;1	1;1;1;1;1	>tr|Q4Q1R2|Q4Q1R2_LEIMA Clathrin heavy chain OS=Leishmania major GN=LMJF_36_1630 PE=3 SV=1;>tr|K4HEE6|K4HEE6_LEIDO Clathrin heavy chain OS=Leishmania donovani GN=CHC PE=2 SV=1;>tr|E9BTM9|E9BTM9_LEIDB Clathrin heavy chain OS=Leishmania donovani (strain BPK2
22.5254	24.0308	22.5941	NaN	NaN	22.6981			2	1	1	4.6	2.5	2.5	60.343	0	7.7215	41985000	5	0	1.27631	0.351981	0	tr|O97130|O97130_LEIDO;tr|E9BTS2|E9BTS2_LEIDB;tr|A4IDH4|A4IDH4_LEIIN	tr|O97130|O97130_LEIDO;tr|E9BTS2|E9BTS2_LEIDB;tr|A4IDH4|A4IDH4_LEIIN	2;2;2	1;1;1	1;1;1	>tr|O97130|O97130_LEIDO Chaperonin 60.2 OS=Leishmania donovani PE=3 SV=1;>tr|E9BTS2|E9BTS2_LEIDB Chaperonin HSP60, mitochondrial OS=Leishmania donovani (strain BPK282A1) GN=LDBPK_362130 PE=3 SV=1;>tr|A4IDH4|A4IDH4_LEIIN Chaperonin HSP60, mitochondrial OS=L
25.3081	24.3647	25.0809	24.0901	24.8441	23.547			6	6	3	10.5	10.5	7.8	59.317	0	46.082	218130000	29	0.736615	1.69052	0.757467	1.60671	tr|Q4Q1M0|Q4Q1M0_LEIMA;tr|E9BTS3|E9BTS3_LEIDB;tr|A4IDH5|A4IDH5_LEIIN;tr|E9ASX8|E9ASX8_LEIMU;tr|G9HQ60|G9HQ60_LEITA;tr|A4HP70|A4HP70_LEIBR;tr|O61118|O61118_LEIBR;tr|A4HP69|A4HP69_LEIBR;tr|A0A088SKJ4|A0A088SKJ4_9TRYP	tr|Q4Q1M0|Q4Q1M0_LEIMA;tr|E9BTS3|E9BTS3_LEIDB;tr|A4IDH5|A4IDH5_LEIIN;tr|E9ASX8|E9ASX8_LEIMU;tr|G9HQ60|G9HQ60_LEITA;tr|A4HP70|A4HP70_LEIBR;tr|O61118|O61118_LEIBR;tr|A4HP69|A4HP69_LEIBR;tr|A0A088SKJ4|A0A088SKJ4_9TRYP	6;6;6;6;5;4;3;3;3	6;6;6;6;5;4;3;3;3	3;3;3;3;2;1;0;0;0	>tr|Q4Q1M0|Q4Q1M0_LEIMA Chaperonin HSP60, mitochondrial OS=Leishmania major GN=LMJF_36_2030 PE=3 SV=1;>tr|E9BTS3|E9BTS3_LEIDB Chaperonin HSP60, mitochondrial OS=Leishmania donovani (strain BPK282A1) GN=LDBPK_362140 PE=3 SV=1;>tr|A4IDH5|A4IDH5_LEIIN Chapero
32.8191	33.0516	32.9463	32.6077	33.0078	32.6224			10	10	1	49.2	49.2	10.1	22.049	0	323.31	56163000000	943	0.584948	1.14315	0.193016	1.31102	tr|A4ZZ66|A4ZZ66_LEIDO;tr|E9AQA6|E9AQA6_LEIMU	tr|A4ZZ66|A4ZZ66_LEIDO;tr|E9AQA6|E9AQA6_LEIMU	10;6	10;6	1;0	>tr|A4ZZ66|A4ZZ66_LEIDO Cytoplasmic tryparedoxin peroxidase OS=Leishmania donovani PE=2 SV=1;>tr|E9AQA6|E9AQA6_LEIMU Tryparedoxin peroxidase OS=Leishmania mexicana (strain MHOM/GT/2001/U1103) GN=LMXM_15_1160 PE=4 SV=1
23.6975	23.7125	23.1396	22.8961	23.0563	23.5635			3	3	3	40.6	40.6	40.6	17.537	0	28.465	76311000	9	0.553609	1.26978	0.344573	1.2498	tr|E9ALH9|E9ALH9_LEIMU;tr|A5CVD9|A5CVD9_LEIAM;tr|U3LZE0|U3LZE0_LEIME;tr|U3LXY4|U3LXY4_LEIAM;tr|U3LXL5|U3LXL5_9TRYP;tr|H6V7N2|H6V7N2_LEIDO;tr|E9BL53|E9BL53_LEIDB;tr|A4I4V9|A4I4V9_LEIIN	tr|E9ALH9|E9ALH9_LEIMU;tr|A5CVD9|A5CVD9_LEIAM	3;3;1;1;1;1;1;1	3;3;1;1;1;1;1;1	3;3;1;1;1;1;1;1	>tr|E9ALH9|E9ALH9_LEIMU Putative heat shock protein 20 OS=Leishmania mexicana (strain MHOM/GT/2001/U1103) GN=LMXM_08_29_2450 PE=3 SV=1;>tr|A5CVD9|A5CVD9_LEIAM Putative small heat shock protein OS=Leishmania amazonensis GN=hsp20 PE=3 SV=1
26.4653	22.8889	25.018	25.0239	25.189	24.7541			5	5	5	42.3	42.3	42.3	29.539	0	69.97	299430000	14	0.0660484	0.871579	-0.198296	-0.189514	tr|A7UFJ3|A7UFJ3_LEIAM;tr|E9B4I1|E9B4I1_LEIMU;tr|Q4Q3J4|Q4Q3J4_LEIMA;tr|E9BQG9|E9BQG9_LEIDB;tr|A4I9I3|A4I9I3_LEIIN;tr|Q4Q3J2|Q4Q3J2_LEIMA;tr|E9BQH1|E9BQH1_LEIDB;tr|A4I9I5|A4I9I5_LEIIN;tr|A4HAB8|A4HAB8_LEIBR;tr|A0A088RNU6|A0A088RNU6_9TRYP;tr|E9B4I3|E9B4I3_LEIMU	tr|A7UFJ3|A7UFJ3_LEIAM;tr|E9B4I1|E9B4I1_LEIMU	5;3;1;1;1;1;1;1;1;1;1	5;3;1;1;1;1;1;1;1;1;1	5;3;1;1;1;1;1;1;1;1;1	>tr|A7UFJ3|A7UFJ3_LEIAM Malate dehydrogenase (Fragment) OS=Leishmania amazonensis GN=MDH PE=3 SV=1;>tr|E9B4I1|E9B4I1_LEIMU Malate dehydrogenase OS=Leishmania mexicana (strain MHOM/GT/2001/U1103) GN=LMXM_33_0140 PE=3 SV=1
20.9711	20.6781	20.6284	20.4175	22.2087	21.0881			1	1	1	2.3	2.3	2.3	83.587	0	198.93	14338000	5	0.376797	0.717524	-0.478901	-0.897994	tr|E9AMS8|E9AMS8_LEIMU;tr|A7XAB0|A7XAB0_LEIAM	tr|E9AMS8|E9AMS8_LEIMU;tr|A7XAB0|A7XAB0_LEIAM	1;1	1;1	1;1	>tr|E9AMS8|E9AMS8_LEIMU Oligopeptidase b OS=Leishmania mexicana (strain MHOM/GT/2001/U1103) GN=LMXM_09_0770 PE=4 SV=1;>tr|A7XAB0|A7XAB0_LEIAM Oligopeptidase B OS=Leishmania amazonensis PE=4 SV=1
28.7326	28.8196	28.6247	28.8092	29.2345	28.6867			11	11	11	32.1	32.1	32.1	52.211	0	212.34	3381700000	84	0.453428	0.879972	-0.18447	-1.05232	tr|A7YBW7|A7YBW7_LEIAM;tr|E9AUD1|E9AUD1_LEIMU;tr|Q8I8E1|Q8I8E1_LEIMA;tr|Q4Q059|Q4Q059_LEIMA;tr|E9BV84|E9BV84_LEIDB;tr|B3VA16|B3VA16_LEIDO;tr|A4ICD5|A4ICD5_LEIIN	tr|A7YBW7|A7YBW7_LEIAM;tr|E9AUD1|E9AUD1_LEIMU	11;9;3;3;2;2;2	11;9;3;3;2;2;2	11;9;3;3;2;2;2	>tr|A7YBW7|A7YBW7_LEIAM Protein disulfide-isomerase OS=Leishmania amazonensis GN=pdi-52 PE=2 SV=1;>tr|E9AUD1|E9AUD1_LEIMU Protein disulfide-isomerase OS=Leishmania mexicana (strain MHOM/GT/2001/U1103) GN=LMXM_36_6940 PE=3 SV=1
23.1303	22.7843	23.1532	23.8285	24.3222	23.293			2	2	1	5.4	5.4	2.1	52.158	0	22.453	85033000	6	1.16276	0.577573	-0.791924	-2.47273	tr|Q6TUM2|Q6TUM2_LEIME;tr|E9B6L3|E9B6L3_LEIMU;tr|B0FZP5|B0FZP5_LEIAM;tr|Q6QEJ8|Q6QEJ8_LEIDO;tr|A0A0C4K5Z9|A0A0C4K5Z9_LEIDO;tr|Q86L92|Q86L92_LEIME;tr|Q86L91|Q86L91_9TRYP;tr|Q6Y9S0|Q6Y9S0_LEIAM;tr|Q6Y9R8|Q6Y9R8_LEIGU;tr|Q6Y9R7|Q6Y9R7_9TRYP;tr|Q6Y9R5|Q6Y9R5_LEIDO;tr|Q6Y9R4|Q6Y9R4_LEITR;tr|Q6Y9R2|Q6Y9R2_LEITA;tr|Q6Y9Q9|Q6Y9Q9_9TRYP;tr|Q6Y9Q7|Q6Y9Q7_9TRYP;tr|Q572N4|Q572N4_LEIDO;tr|Q572M9|Q572M9_LEIDO;…	tr|Q6TUM2|Q6TUM2_LEIME;tr|E9B6L3|E9B6L3_LEIMU;tr|B0FZP5|B0FZP5_LEIAM;tr|Q6QEJ8|Q6QEJ8_LEIDO;tr|A0A0C4K5Z9|A0A0C4K5Z9_LEIDO;tr|Q86L92|Q86L92_LEIME;tr|Q86L91|Q86L91_9TRYP;tr|Q6Y9S0|Q6Y9S0_LEIAM;tr|Q6Y9R8|Q6Y9R8_LEIGU;tr|Q6Y9R7|Q6Y9R7_9TRYP;tr|Q6Y9R5|Q6Y9R5_LEIDO;tr|Q6Y9R4|Q6Y9R4_LEITR;tr|Q6Y9R2|Q6Y9R2_LEITA;tr|Q6Y9Q9|Q6Y9Q9_9TRYP;tr|Q6Y9Q7|Q6Y9Q7_9TRYP;tr|Q572N4|Q572N4_LEIDO;tr|Q572M9|Q572M9_LEIDO;…	2;2;2;1;1;1;1;1;1;1;1;1;1;1;1;1;1;1;1;1;1;1;1;1;1;1;1;1;1;1;1;1;1;1;1;1;1;1;1;1;1;1;1;1;1;1;1	2;2;2;1;1;1;1;1;1;1;1;1;1;1;1;1;1;1;1;1;1;1;1;1;1;1;1;1;1;1;1;1;1;1;1;1;1;1;1;1;1;1;1;1;1;1;1	1;1;1;0;0;0;0;0;0;0;0;0;0;0;0;0;0;0;0;0;0;0;0;0;0;0;0;0;0;0;0;0;0;0;0;0;0;0;0;0;0;0;0;0;0;0;0	>tr|Q6TUM2|Q6TUM2_LEIME 6-phosphogluconate dehydrogenase, decarboxylating OS=Leishmania mexicana GN=gnd PE=3 SV=1;>tr|E9B6L3|E9B6L3_LEIMU 6-phosphogluconate dehydrogenase, decarboxylating OS=Leishmania mexicana (strain MHOM/GT/2001/U1103) GN=LMXM_34_3340 P
NaN	NaN	NaN	NaN	20.9151	NaN			1	1	1	9.4	9.4	9.4	16.997	0	14.086	44308000	0	0	#VALUE!	NaN	0	tr|E9ALV8|E9ALV8_LEIMU;tr|C1KG41|C1KG41_LEIDO	tr|E9ALV8|E9ALV8_LEIMU;tr|C1KG41|C1KG41_LEIDO	1;1	1;1	1;1	>tr|E9ALV8|E9ALV8_LEIMU Putative tryparedoxin OS=Leishmania mexicana (strain MHOM/GT/2001/U1103) GN=LMXM_08_29_1150 PE=4 SV=1;>tr|C1KG41|C1KG41_LEIDO Mitochondrial tryparedoxin OS=Leishmania donovani GN=TXN PE=2 SV=1
21.0687	21.1395	21.5494	21.2668	21.7332	21.7311			1	1	1	3.6	3.6	3.6	51.628	0.0040733	6.4571	17073000	1	0.684332	0.798572	-0.324505	-1.50467	tr|D2CU63|D2CU63_LEIDO	tr|D2CU63|D2CU63_LEIDO	1	1	1	>tr|D2CU63|D2CU63_LEIDO Hexokinase OS=Leishmania donovani PE=3 SV=1
24.6869	24.4903	24.6867	24.6786	25.2103	25.0021			4	4	4	9	9	9	60.813	0	31.633	217980000	4	0.954082	0.788732	-0.342393	-2.03835	tr|E9AUA1|E9AUA1_LEIMU;tr|D7R810|D7R810_LEIDO;tr|E9BV52|E9BV52_LEIDB;tr|E9AHZ7|E9AHZ7_LEIIN;tr|Q4Q090|Q4Q090_LEIMA	tr|E9AUA1|E9AUA1_LEIMU;tr|D7R810|D7R810_LEIDO;tr|E9BV52|E9BV52_LEIDB;tr|E9AHZ7|E9AHZ7_LEIIN	4;4;2;2;1	4;4;2;2;1	4;4;2;2;1	>tr|E9AUA1|E9AUA1_LEIMU 2,3-bisphosphoglycerate-independent phosphoglycerate mutase OS=Leishmania mexicana (strain MHOM/GT/2001/U1103) GN=LMXM_36_6650 PE=4 SV=1;>tr|D7R810|D7R810_LEIDO Cofactor-independent phosphoglycerate mutase (Fragment) OS=Leishmania d
22.9557	21.8979	22.1076	21.6615	21.4844	NaN			5	1	1	23.4	6.4	6.4	38.662	0	7.6419	29316000	1	0.756609	1.67883	0.747454	1.76843	tr|P92185|P92185_LEIME;tr|E8NHD8|E8NHD8_LEIMU	tr|P92185|P92185_LEIME;tr|E8NHD8|E8NHD8_LEIMU	5;5	1;1	1;1	>tr|P92185|P92185_LEIME Cysteine proteinase LmCPB1 OS=Leishmania mexicana GN=lmcpb1 PE=3 SV=3;>tr|E8NHD8|E8NHD8_LEIMU Putative uncharacterized protein LmxM_08_1040b_1 OS=Leishmania mexicana (strain MHOM/GT/2001/U1103) GN=LmxM_08_1040b_1 PE=3 SV=1
27.0318	26.6609	26.2937	26.4708	27.0239	26.9596			9	9	9	17.1	17.1	17.1	79.84	0	216.75	798890000	60	0.220701	0.897546	-0.155943	-0.566079	tr|E8NHG6|E8NHG6_LEIMU;tr|E8NHQ2|E8NHQ2_LEIMU;tr|E8NHG3|E8NHG3_LEIMU;tr|Q4Q6L9|Q4Q6L9_LEIMA;tr|E9BMG9|E9BMG9_LEIDB;tr|A4I6E4|A4I6E4_LEIIN	tr|E8NHG6|E8NHG6_LEIMU;tr|E8NHQ2|E8NHQ2_LEIMU	9;7;2;1;1;1	9;7;2;1;1;1	9;7;2;1;1;1	>tr|E8NHG6|E8NHG6_LEIMU Putative uncharacterized protein LmxM_30_0440_1 OS=Leishmania mexicana (strain MHOM/GT/2001/U1103) GN=LmxM_30_0440_1 PE=4 SV=1;>tr|E8NHQ2|E8NHQ2_LEIMU WGS CADB00000000 data, contig 8 OS=Leishmania mexicana (strain MHOM/GT/2001/U1103
25.0179	24.5134	24.5998	24.4361	24.2858	24.7773			3	3	3	10.4	10.4	10.4	43.566	0	19.491	192730000	8	0.421437	1.15719	0.210625	0.988346	tr|E9AZE9|E9AZE9_LEIMU;tr|E9ACW0|E9ACW0_LEIMA;tr|E9BJG5|E9BJG5_LEIDB;tr|A4I341|A4I341_LEIIN;tr|A4HG20|A4HG20_LEIBR;tr|A0A088RU16|A0A088RU16_9TRYP	tr|E9AZE9|E9AZE9_LEIMU;tr|E9ACW0|E9ACW0_LEIMA;tr|E9BJG5|E9BJG5_LEIDB;tr|A4I341|A4I341_LEIIN	3;3;2;2;1;1	3;3;2;2;1;1	3;3;2;2;1;1	>tr|E9AZE9|E9AZE9_LEIMU Putative heat shock protein DNAJ OS=Leishmania mexicana (strain MHOM/GT/2001/U1103) GN=LMXM_27_2400 PE=3 SV=1;>tr|E9ACW0|E9ACW0_LEIMA Putative heat shock protein DNAJ OS=Leishmania major GN=LMJF_27_2400 PE=3 SV=1;>tr|E9BJG5|E9BJG5_L
20.7549	20.9561	NaN	NaN	20.7188	NaN			2	2	2	5.3	5.3	5.3	78.198	0	254.62	7716200	3	0	1.09942	0.136746	0	tr|E9BJ55|E9BJ55_LEIDB;tr|E9AZ37|E9AZ37_LEIMU;tr|E9ADB2|E9ADB2_LEIMA;tr|A4I2T4|A4I2T4_LEIIN	tr|E9BJ55|E9BJ55_LEIDB;tr|E9AZ37|E9AZ37_LEIMU;tr|E9ADB2|E9ADB2_LEIMA;tr|A4I2T4|A4I2T4_LEIIN	2;2;2;1	2;2;2;1	2;2;2;1	>tr|E9BJ55|E9BJ55_LEIDB Arginyl-tRNA synthetase, putative OS=Leishmania donovani (strain BPK282A1) GN=LDBPK_271230 PE=3 SV=1;>tr|E9AZ37|E9AZ37_LEIMU Putative arginyl-tRNA synthetase OS=Leishmania mexicana (strain MHOM/GT/2001/U1103) GN=LMXM_27_1310 PE=3 SV
24.9837	24.931	24.6938	24.5248	24.5396	24.735			4	4	4	9.5	9.5	9.5	58.379	0	28.3	185110000	3	1.13279	1.20553	0.26967	2.40872	tr|E9AZ83|E9AZ83_LEIMU;tr|E9AZ81|E9AZ81_LEIMU;tr|E9ADF9|E9ADF9_LEIMA;tr|E9ADF8|E9ADF8_LEIMA;tr|A0A088RTT4|A0A088RTT4_9TRYP;tr|E9BJI0|E9BJI0_LEIDB;tr|A4I2Y7|A4I2Y7_LEIIN;tr|E9AZ82|E9AZ82_LEIMU;tr|A4HFV1|A4HFV1_LEIBR;tr|A4HFV4|A4HFV4_LEIBR	tr|E9AZ83|E9AZ83_LEIMU;tr|E9AZ81|E9AZ81_LEIMU;tr|E9ADF9|E9ADF9_LEIMA;tr|E9ADF8|E9ADF8_LEIMA;tr|A0A088RTT4|A0A088RTT4_9TRYP;tr|E9BJI0|E9BJI0_LEIDB;tr|A4I2Y7|A4I2Y7_LEIIN;tr|E9AZ82|E9AZ82_LEIMU;tr|A4HFV1|A4HFV1_LEIBR	4;4;4;4;3;3;3;2;2;1	4;4;4;4;3;3;3;2;2;1	4;4;4;4;3;3;3;2;2;1	>tr|E9AZ83|E9AZ83_LEIMU Glycosomal phosphoenolpyruvate carboxykinase,putative OS=Leishmania mexicana (strain MHOM/GT/2001/U1103) GN=LMXM_27_1810 PE=3 SV=1;>tr|E9AZ81|E9AZ81_LEIMU Glycosomal phosphoenolpyruvate carboxykinase,putative OS=Leishmania mexicana
25.3908	24.9225	24.9075	25.3343	25.3907	24.2433			3	3	3	11.2	11.2	11.2	36.614	0	18.565	261300000	6	0.0727441	1.06008	0.084177	0.20747	tr|E9ADN3|E9ADN3_LEIMA;tr|E9AM47|E9AM47_LEIMU;tr|E9BKH9|E9BKH9_LEIDB;tr|A4I484|A4I484_LEIIN;tr|A4HH33|A4HH33_LEIBR;tr|A0A088SDZ8|A0A088SDZ8_9TRYP	tr|E9ADN3|E9ADN3_LEIMA;tr|E9AM47|E9AM47_LEIMU;tr|E9BKH9|E9BKH9_LEIDB;tr|A4I484|A4I484_LEIIN	3;2;2;2;1;1	3;2;2;2;1;1	3;2;2;2;1;1	>tr|E9ADN3|E9ADN3_LEIMA Uncharacterized protein OS=Leishmania major GN=LMJF_29_0320 PE=4 SV=1;>tr|E9AM47|E9AM47_LEIMU Uncharacterized protein OS=Leishmania mexicana (strain MHOM/GT/2001/U1103) GN=LMXM_08_29_0320 PE=4 SV=1;>tr|E9BKH9|E9BKH9_LEIDB Uncharacte
NaN	20.9301	NaN	NaN	NaN	NaN			2	1	1	20.7	15.2	15.2	16.543	0	7.5357	1372100	1	0	#VALUE!	NaN	0	tr|E9ADX4|E9ADX4_LEIMA;tr|A5JV96|A5JV96_LEIAM	tr|E9ADX4|E9ADX4_LEIMA;tr|A5JV96|A5JV96_LEIAM	2;1	1;1	1;1	>tr|E9ADX4|E9ADX4_LEIMA Tryparedoxin OS=Leishmania major GN=TXN1 PE=1 SV=1;>tr|A5JV96|A5JV96_LEIAM Cytosolic tryparedoxin OS=Leishmania amazonensis PE=2 SV=1
27.4212	27.5208	27.5746	27.5158	28.1258	27.5711			4	4	0	15	15	0	31.451	0	97.867	1397300000	39	0.508266	0.851431	-0.232039	-1.16084	tr|E9B9L7|E9B9L7_LEIDB;tr|E9AG92|E9AG92_LEIIN	tr|E9B9L7|E9B9L7_LEIDB;tr|E9AG92|E9AG92_LEIIN	4;4	4;4	0;0	>tr|E9B9L7|E9B9L7_LEIDB Uncharacterized protein OS=Leishmania donovani (strain BPK282A1) GN=LDBPK_081220 PE=4 SV=1;>tr|E9AG92|E9AG92_LEIIN Uncharacterized protein OS=Leishmania infantum GN=LINJ_08_1220 PE=4 SV=1
NaN	22.0412	20.7441	NaN	NaN	NaN			1	1	1	6.1	6.1	6.1	30.884	0.0095057	6.1208	4240800	1	0	#VALUE!	NaN	0	tr|Q4QDK6|Q4QDK6_LEIMA;tr|E9BE10|E9BE10_LEIDB;tr|E9ARW6|E9ARW6_LEIMU;tr|E9AGR7|E9AGR7_LEIIN	tr|Q4QDK6|Q4QDK6_LEIMA;tr|E9BE10|E9BE10_LEIDB;tr|E9ARW6|E9ARW6_LEIMU;tr|E9AGR7|E9AGR7_LEIIN	1;1;1;1	1;1;1;1	1;1;1;1	>tr|Q4QDK6|Q4QDK6_LEIMA Putative mitogen-activated protein kinase OS=Leishmania major GN=LMJF_19_0150 PE=4 SV=1;>tr|E9BE10|E9BE10_LEIDB Protein kinase, putative OS=Leishmania donovani (strain BPK282A1) GN=LDBPK_190140 PE=4 SV=1;>tr|E9ARW6|E9ARW6_LEIMU Unch
20.0292	NaN	NaN	NaN	20.1017	19.792			2	2	2	9.3	9.3	9.3	33.744	0	14.004	3908400	2	0	1.05872	0.0823202	0	tr|E9AJJ5|E9AJJ5_LEIMU;tr|E9B7H6|E9B7H6_LEIDB;tr|E9ACA7|E9ACA7_LEIMA;tr|A4HRM9|A4HRM9_LEIIN;tr|A0A088RJA2|A0A088RJA2_9TRYP	tr|E9AJJ5|E9AJJ5_LEIMU;tr|E9B7H6|E9B7H6_LEIDB;tr|E9ACA7|E9ACA7_LEIMA;tr|A4HRM9|A4HRM9_LEIIN;tr|A0A088RJA2|A0A088RJA2_9TRYP	2;1;1;1;1	2;1;1;1;1	2;1;1;1;1	>tr|E9AJJ5|E9AJJ5_LEIMU Putative ribosomal RNA processing protein OS=Leishmania mexicana (strain MHOM/GT/2001/U1103) GN=LMXM_02_0320 PE=4 SV=1;>tr|E9B7H6|E9B7H6_LEIDB Ribosomal RNA processing protein, putative OS=Leishmania donovani (strain BPK282A1) GN=LD
NaN	22.9836	23.4835	23.1507	NaN	23.1621			1	1	1	3.8	3.8	3.8	151.07	0	7.2995	36857000	5	0.104156	1.05495	0.0771751	0.308663	tr|E9AJR2|E9AJR2_LEIMU	tr|E9AJR2|E9AJR2_LEIMU	1	1	1	>tr|E9AJR2|E9AJR2_LEIMU Uncharacterized protein OS=Leishmania mexicana (strain MHOM/GT/2001/U1103) GN=LMXM_03_0270 PE=4 SV=1
19.3268	18.8443	19.5363	18.1346	18.7557	19.5782			1	1	1	0.8	0.8	0.8	230.86	0.0040241	6.4091	3321400	1	0.37145	1.33146	0.413005	0.887072	tr|E9AJV2|E9AJV2_LEIMU	tr|E9AJV2|E9AJV2_LEIMU	1	1	1	>tr|E9AJV2|E9AJV2_LEIMU Uncharacterized protein OS=Leishmania mexicana (strain MHOM/GT/2001/U1103) GN=LMXM_03_0690 PE=4 SV=1
22.558	22.4031	22.3475	22.3418	22.5164	22.2526			1	1	1	13.8	13.8	13.8	22.357	0	11.19	35619000	1	0.263434	1.04675	0.0659167	0.660188	tr|E9AKF1|E9AKF1_LEIMU	tr|E9AKF1|E9AKF1_LEIMU	1	1	1	>tr|E9AKF1|E9AKF1_LEIMU Putative uncharacterized protein OS=Leishmania mexicana (strain MHOM/GT/2001/U1103) GN=LMXM_05_0450 PE=4 SV=1
19.8562	19.5167	NaN	NaN	19.5676	20.4754			1	1	1	4.3	4.3	4.3	44.75	0	11.788	3052000	3	0.25119	0.79277	-0.335025	-0.691369	tr|E9AKG2|E9AKG2_LEIMU	tr|E9AKG2|E9AKG2_LEIMU	1	1	1	>tr|E9AKG2|E9AKG2_LEIMU Putative uncharacterized protein OS=Leishmania mexicana (strain MHOM/GT/2001/U1103) GN=LMXM_05_0560 PE=4 SV=1
22.7846	23.2581	23.9004	23.6172	22.8906	22.3624			2	2	2	7.5	7.5	7.5	33.35	0	13.685	70390000	4	0.298261	1.28131	0.357623	0.734831	tr|E9AKI9|E9AKI9_LEIMU;tr|Q4QJB9|Q4QJB9_LEIMA;tr|E9B8H3|E9B8H3_LEIDB;tr|A4HSK5|A4HSK5_LEIIN	tr|E9AKI9|E9AKI9_LEIMU;tr|Q4QJB9|Q4QJB9_LEIMA;tr|E9B8H3|E9B8H3_LEIDB;tr|A4HSK5|A4HSK5_LEIIN	2;1;1;1	2;1;1;1	2;1;1;1	>tr|E9AKI9|E9AKI9_LEIMU Putative methylthioadenosine phosphorylase OS=Leishmania mexicana (strain MHOM/GT/2001/U1103) GN=LMXM_05_0830 PE=3 SV=1;>tr|Q4QJB9|Q4QJB9_LEIMA Putative methylthioadenosine phosphorylase OS=Leishmania major GN=LMJF_05_0830 PE=3 SV=1
25.1806	26.108	26.0932	25.2679	24.4748	23.9049			7	7	7	16.8	16.8	16.8	74.882	0	197.83	332010000	28	1.16992	2.36973	1.24472	2.48812	tr|E9AKN1|E9AKN1_LEIMU;tr|Q6SJP6|Q6SJP6_LEIAM;tr|Q4QJ76|Q4QJ76_LEIMA;tr|E9B8L4|E9B8L4_LEIDB;tr|A4HSP6|A4HSP6_LEIIN	tr|E9AKN1|E9AKN1_LEIMU;tr|Q6SJP6|Q6SJP6_LEIAM	7;7;1;1;1	7;7;1;1;1	7;7;1;1;1	>tr|E9AKN1|E9AKN1_LEIMU Putative uncharacterized protein OS=Leishmania mexicana (strain MHOM/GT/2001/U1103) GN=LMXM_06_0030 PE=4 SV=1;>tr|Q6SJP6|Q6SJP6_LEIAM Antigenic WD protein OS=Leishmania amazonensis PE=2 SV=1
25.0131	24.3866	24.3378	25.1746	25.5855	24.9048			3	3	3	14.4	14.4	14.4	20.433	0	18.181	213650000	4	1.02598	0.640617	-0.642467	-2.18523	tr|E9AKP0|E9AKP0_LEIMU;tr|Q9U9R3|Q9U9R3_LEIDO;tr|Q4QJ67|Q4QJ67_LEIMA;tr|E9B8M3|E9B8M3_LEIDB;tr|A4HSQ3|A4HSQ3_LEIIN;tr|A4H4H8|A4H4H8_LEIBR	tr|E9AKP0|E9AKP0_LEIMU	3;1;1;1;1;1	3;1;1;1;1;1	3;1;1;1;1;1	>tr|E9AKP0|E9AKP0_LEIMU Peptidyl-prolyl cis-trans isomerase OS=Leishmania mexicana (strain MHOM/GT/2001/U1103) GN=LMXM_06_0120 PE=3 SV=1
25.6167	25.7587	26.0237	26.4594	26.7734	25.9003			3	3	1	26.3	26.3	10.5	14.982	0	65.371	512340000	23	0.960287	0.669902	-0.577979	-2.05092	tr|E9AKY4|E9AKY4_LEIMU	tr|E9AKY4|E9AKY4_LEIMU	3	3	1	>tr|E9AKY4|E9AKY4_LEIMU Protein disulfide isomerase OS=Leishmania mexicana (strain MHOM/GT/2001/U1103) GN=LMXM_06_1050 PE=4 SV=1
19.9999	19.6841	19.6545	18.0345	18.7457	19.7818			1	1	1	4.4	4.4	4.4	49.627	0.0021142	6.688	3903800	2	0.826139	1.89937	0.925524	1.7826	tr|E9ALI8|E9ALI8_LEIMU	tr|E9ALI8|E9ALI8_LEIMU	1	1	1	>tr|E9ALI8|E9ALI8_LEIMU Putative aspartyl aminopeptidase OS=Leishmania mexicana (strain MHOM/GT/2001/U1103) GN=LMXM_08_29_2360 PE=3 SV=1
21.9934	21.4529	21.7578	21.2275	20.5057	21.1984			1	1	1	15.2	15.2	15.2	20.966	0	12.596	17281000	5	1.25592	1.69051	0.757462	2.67576	tr|E9ALJ0|E9ALJ0_LEIMU	tr|E9ALJ0|E9ALJ0_LEIMU	1	1	1	>tr|E9ALJ0|E9ALJ0_LEIMU Uncharacterized protein OS=Leishmania mexicana (strain MHOM/GT/2001/U1103) GN=LMXM_08_29_2340 PE=4 SV=1
24.1326	23.6781	24.0837	23.8314	24.0052	24.3257			3	3	3	12.6	12.6	12.6	49.863	0	20.719	116460000	15	0.16466	0.93997	-0.0893129	-0.43733	tr|E9ALK7|E9ALK7_LEIMU;tr|E9BL24|E9BL24_LEIDB;tr|E9AE78|E9AE78_LEIMA;tr|A4I4S5|A4I4S5_LEIIN;tr|A4HHL6|A4HHL6_LEIBR;tr|A0A088RWA1|A0A088RWA1_9TRYP	tr|E9ALK7|E9ALK7_LEIMU;tr|E9BL24|E9BL24_LEIDB;tr|E9AE78|E9AE78_LEIMA;tr|A4I4S5|A4I4S5_LEIIN	3;2;2;2;1;1	3;2;2;2;1;1	3;2;2;2;1;1	>tr|E9ALK7|E9ALK7_LEIMU Putative rab-GDP dissociation inhibitor OS=Leishmania mexicana (strain MHOM/GT/2001/U1103) GN=LMXM_08_29_2160 PE=4 SV=1;>tr|E9BL24|E9BL24_LEIDB Rab-GDP dissociation inhibitor, putative OS=Leishmania donovani (strain BPK282A1) GN=LDB
24.0657	24.3662	23.882	24.1463	23.9666	23.8753			6	6	6	19.1	19.1	19.1	68.576	0	65.962	124550000	10	0.267934	1.07815	0.108557	0.669928	tr|E9ALU2|E9ALU2_LEIMU;tr|E9BKT6|E9BKT6_LEIDB;tr|E9ADY9|E9ADY9_LEIMA;tr|A4I4I8|A4I4I8_LEIIN;tr|A4HHE2|A4HHE2_LEIBR;tr|A0A088RXT2|A0A088RXT2_9TRYP	tr|E9ALU2|E9ALU2_LEIMU;tr|E9BKT6|E9BKT6_LEIDB;tr|E9ADY9|E9ADY9_LEIMA;tr|A4I4I8|A4I4I8_LEIIN	6;4;4;4;1;1	6;4;4;4;1;1	6;4;4;4;1;1	>tr|E9ALU2|E9ALU2_LEIMU Putative carnitine/choline acetyltransferase OS=Leishmania mexicana (strain MHOM/GT/2001/U1103) GN=LMXM_08_29_1310 PE=3 SV=1;>tr|E9BKT6|E9BKT6_LEIDB Carnitine/choline acetyltransferase, putative OS=Leishmania donovani (strain BPK282
21.9641	NaN	NaN	20.855	21.1855	20.9471			1	1	1	2.9	2.9	2.9	79.692	0	7.8358	11308000	2	0	1.9564	0.968201	0	tr|E9ALU9|E9ALU9_LEIMU	tr|E9ALU9|E9ALU9_LEIMU	1	1	1	>tr|E9ALU9|E9ALU9_LEIMU Uncharacterized protein OS=Leishmania mexicana (strain MHOM/GT/2001/U1103) GN=LMXM_08_29_1240 PE=4 SV=1
24.761	24.7833	24.455	24.1857	24.953	24.7752			3	3	3	11	11	11	49.172	0	110.72	185990000	25	0.0379021	1.01994	0.0284786	0.11172	tr|E9ALY9|E9ALY9_LEIMU;tr|E9BKN9|E9BKN9_LEIDB;tr|E9ADU1|E9ADU1_LEIMA;tr|A7LBL4|A7LBL4_LEIDO;tr|A4I4E1|A4I4E1_LEIIN	tr|E9ALY9|E9ALY9_LEIMU	3;1;1;1;1	3;1;1;1;1	3;1;1;1;1	>tr|E9ALY9|E9ALY9_LEIMU Putative guanine deaminase OS=Leishmania mexicana (strain MHOM/GT/2001/U1103) GN=LMXM_08_29_0867 PE=4 SV=1
23.811	23.8804	23.6963	23.19	23.7933	22.7883			2	2	2	27.3	27.3	27.3	15.689	0	13.975	94546000	4	0.842009	1.45265	0.538689	1.814	tr|E9AM28|E9AM28_LEIMU;tr|E9BKJ8|E9BKJ8_LEIDB;tr|E9ADQ2|E9ADQ2_LEIMA;tr|A4I4A3|A4I4A3_LEIIN;tr|Q2QKR1|Q2QKR1_LEIDO	tr|E9AM28|E9AM28_LEIMU;tr|E9BKJ8|E9BKJ8_LEIDB;tr|E9ADQ2|E9ADQ2_LEIMA;tr|A4I4A3|A4I4A3_LEIIN;tr|Q2QKR1|Q2QKR1_LEIDO	2;1;1;1;1	2;1;1;1;1	2;1;1;1;1	>tr|E9AM28|E9AM28_LEIMU Cofilin-like protein OS=Leishmania mexicana (strain MHOM/GT/2001/U1103) GN=LMXM_08_29_0510 PE=4 SV=1;>tr|E9BKJ8|E9BKJ8_LEIDB Cofilin-like protein OS=Leishmania donovani (strain BPK282A1) GN=LDBPK_290520 PE=4 SV=1;>tr|E9ADQ2|E9ADQ2_L
26.6531	26.0707	25.9034	26.078	26.289	25.8628			2	2	2	2.5	2.5	2.5	114.94	0	13.276	566710000	1	0.197052	1.09614	0.132436	0.512575	tr|E9AM77|E9AM77_LEIMU;tr|E9BKE9|E9BKE9_LEIDB;tr|E9ADK4|E9ADK4_LEIMA;tr|A4I439|A4I439_LEIIN;tr|A4HH10|A4HH10_LEIBR;tr|A0A088RUW0|A0A088RUW0_9TRYP	tr|E9AM77|E9AM77_LEIMU;tr|E9BKE9|E9BKE9_LEIDB;tr|E9ADK4|E9ADK4_LEIMA;tr|A4I439|A4I439_LEIIN;tr|A4HH10|A4HH10_LEIBR;tr|A0A088RUW0|A0A088RUW0_9TRYP	2;1;1;1;1;1	2;1;1;1;1;1	2;1;1;1;1;1	>tr|E9AM77|E9AM77_LEIMU Transcription factor-like protein OS=Leishmania mexicana (strain MHOM/GT/2001/U1103) GN=LMXM_08_29_0020 PE=4 SV=1;>tr|E9BKE9|E9BKE9_LEIDB Transcription factor-like protein OS=Leishmania donovani (strain BPK282A1) GN=LDBPK_290020 PE=
22.1891	21.3697	21.9402	22.8099	22.9494	21.6345			2	2	2	7	7	7	26.519	0	12.483	38195000	3	0.584054	0.645467	-0.631585	-1.30928	tr|E9AMA8|E9AMA8_LEIMU	tr|E9AMA8|E9AMA8_LEIMU	2	2	2	>tr|E9AMA8|E9AMA8_LEIMU Superoxide dismutase OS=Leishmania mexicana (strain MHOM/GT/2001/U1103) GN=LMXM_08_0290 PE=3 SV=1
26.3271	26.0928	25.1986	25.174	25.8941	25.4099			3	3	3	15.3	15.3	15.3	24.55	0	21.492	420050000	12	0.398028	1.30147	0.380147	0.941143	tr|E9AMB1|E9AMB1_LEIMU;tr|Q4QID7|Q4QID7_LEIMA;tr|E9B9D8|E9B9D8_LEIDB;tr|A4HTI3|A4HTI3_LEIIN	tr|E9AMB1|E9AMB1_LEIMU;tr|Q4QID7|Q4QID7_LEIMA	3;2;1;1	3;2;1;1	3;2;1;1	>tr|E9AMB1|E9AMB1_LEIMU Putative mitochondrial associated ribonuclease OS=Leishmania mexicana (strain MHOM/GT/2001/U1103) GN=LMXM_08_0320 PE=4 SV=1;>tr|Q4QID7|Q4QID7_LEIMA Putative mitochondrial associated ribonuclease OS=Leishmania major GN=LMJF_08_0320 P
21.6496	21.3064	20.9032	20.1688	20.8191	20.7774			1	1	1	7.4	7.4	7.4	42.701	0	11.199	14612000	1	1.08971	1.62227	0.698014	2.31776	tr|E9AMG3|E9AMG3_LEIMU	tr|E9AMG3|E9AMG3_LEIMU	1	1	1	>tr|E9AMG3|E9AMG3_LEIMU Mitochondrial DNA polymerase beta OS=Leishmania mexicana (strain MHOM/GT/2001/U1103) GN=LMXM_08_0890 PE=4 SV=1
22.7398	22.7407	23.2592	22.9473	23.472	22.8223			4	2	2	16.8	6.3	6.3	25.995	0	10.806	57230000	2	0.251558	0.890519	-0.167282	-0.634335	tr|E9AMJ6|E9AMJ6_LEIMU	tr|E9AMJ6|E9AMJ6_LEIMU	4	2	2	>tr|E9AMJ6|E9AMJ6_LEIMU Uncharacterized protein OS=Leishmania mexicana (strain MHOM/GT/2001/U1103) GN=LMXM_08_1225 PE=4 SV=1
23.5882	24.4171	23.4067	23.3458	23.9628	24.3139			1	1	1	2.9	2.9	2.9	65.756	0	43.119	103150000	13	0.0577574	0.952496	-0.0702146	-0.167	tr|E9AML1|E9AML1_LEIMU	tr|E9AML1|E9AML1_LEIMU	1	1	1	>tr|E9AML1|E9AML1_LEIMU Uncharacterized protein OS=Leishmania mexicana (strain MHOM/GT/2001/U1103) GN=LMXM_09_0100 PE=4 SV=1
22.0995	21.001	21.4302	21.5163	21.3372	21.0854			2	2	2	33.3	33.3	33.3	15.426	0	17.83	22589000	7	0.224576	1.1465	0.197239	0.574743	tr|Q4QHV7|Q4QHV7_LEIMA;tr|E9AMR8|E9AMR8_LEIMU;tr|E9B9V9|E9B9V9_LEIDB;tr|A4HTY8|A4HTY8_LEIIN;tr|A0A088RLB6|A0A088RLB6_9TRYP;tr|A4H5P8|A4H5P8_LEIBR	tr|Q4QHV7|Q4QHV7_LEIMA;tr|E9AMR8|E9AMR8_LEIMU;tr|E9B9V9|E9B9V9_LEIDB;tr|A4HTY8|A4HTY8_LEIIN;tr|A0A088RLB6|A0A088RLB6_9TRYP;tr|A4H5P8|A4H5P8_LEIBR	2;2;1;1;1;1	2;2;1;1;1;1	2;2;1;1;1;1	>tr|Q4QHV7|Q4QHV7_LEIMA Putative prefoldin subunit 2 OS=Leishmania major GN=LMJF_09_0670 PE=4 SV=1;>tr|E9AMR8|E9AMR8_LEIMU Putative prefoldin subunit 2 OS=Leishmania mexicana (strain MHOM/GT/2001/U1103) GN=LMXM_09_0670 PE=4 SV=1;>tr|E9B9V9|E9B9V9_LEIDB Pre
18.005	17.7442	17.8789	NaN	NaN	17.9472			1	1	1	2.8	2.8	2.8	67.39	0.0058252	6.2132	1120300	1	0	0.951851	-0.0711924	0	tr|E9AMV3|E9AMV3_LEIMU	tr|E9AMV3|E9AMV3_LEIMU	1	1	1	>tr|E9AMV3|E9AMV3_LEIMU Uncharacterized protein OS=Leishmania mexicana (strain MHOM/GT/2001/U1103) GN=LMXM_09_1010 PE=4 SV=1
23.1311	22.3757	NaN	NaN	23.0175	NaN			1	1	1	5	5	5	26.891	0.0022124	6.9154	28879000	2	0	0.832712	-0.26411	0	tr|E9AMW3|E9AMW3_LEIMU	tr|E9AMW3|E9AMW3_LEIMU	1	1	1	>tr|E9AMW3|E9AMW3_LEIMU Mitochondrial RNA binding protein 2 OS=Leishmania mexicana (strain MHOM/GT/2001/U1103) GN=LMXM_09_1120 PE=4 SV=1
23.7117	22.5074	22.3549	22.678	21.9262	22.9171			1	1	1	16.9	16.9	16.9	13.957	0	323.31	53464000	12	0.268584	1.27539	0.350943	0.671332	tr|E9AN95|E9AN95_LEIMU	tr|E9AN95|E9AN95_LEIMU	1	1	1	>tr|E9AN95|E9AN95_LEIMU Putative nuclear transport factor 2 OS=Leishmania mexicana (strain MHOM/GT/2001/U1103) GN=LMXM_10_0850 PE=4 SV=1
25.4443	23.0964	24.3352	25.0733	23.0617	23.7535			1	1	1	10.1	10.1	10.1	14.52	0	10.661	176860000	5	0.135007	1.25624	0.329114	0.366128	tr|Q9NL78|Q9NL78_LEIAM;tr|Q9NL77|Q9NL77_LEIAM;tr|E9AQL5|E9AQL5_LEIMU;tr|E9AN97|E9AN97_LEIMU	tr|Q9NL78|Q9NL78_LEIAM;tr|Q9NL77|Q9NL77_LEIAM;tr|E9AQL5|E9AQL5_LEIMU;tr|E9AN97|E9AN97_LEIMU	1;1;1;1	1;1;1;1	1;1;1;1	>tr|Q9NL78|Q9NL78_LEIAM Histone H3 OS=Leishmania amazonensis GN=Histone H3.1 PE=4 SV=1;>tr|Q9NL77|Q9NL77_LEIAM Histone H3 OS=Leishmania amazonensis GN=Histone H3.2 PE=4 SV=1;>tr|E9AQL5|E9AQL5_LEIMU Histone H3 OS=Leishmania mexicana (strain MHOM/GT/2001/U11
24.2575	24.4809	24.2813	24.7001	25.8697	23.9837			2	2	2	13.4	13.4	13.4	174.4	0	19.232	195600000	10	0.38879	0.701631	-0.511216	-0.92241	tr|E9ANF3|E9ANF3_LEIMU	tr|E9ANF3|E9ANF3_LEIMU	2	2	2	>tr|E9ANF3|E9ANF3_LEIMU Putative uncharacterized protein OS=Leishmania mexicana (strain MHOM/GT/2001/U1103) GN=LMXM_11_0070 PE=4 SV=1
24.5515	24.0504	24.1087	24.2641	24.3225	24.2021			2	2	2	7.7	7.7	7.7	56.931	0	18.018	146190000	20	0.0553947	0.982138	-0.0260029	-0.160525	tr|E9ANK8|E9ANK8_LEIMU;tr|E9ANK7|E9ANK7_LEIMU	tr|E9ANK8|E9ANK8_LEIMU;tr|E9ANK7|E9ANK7_LEIMU	2;1	2;1	2;1	>tr|E9ANK8|E9ANK8_LEIMU Putative aminopeptidase (Metallo-peptidase, clan mf, family m17) OS=Leishmania mexicana (strain MHOM/GT/2001/U1103) GN=LMXM_11_0630 PE=4 SV=1;>tr|E9ANK7|E9ANK7_LEIMU Putative aminopeptidase OS=Leishmania mexicana (strain MHOM/GT/200
22.7062	22.5196	22.4455	22.452	22.4388	22.6319			1	1	1	3.7	3.7	3.7	37.464	0	9.6932	35995000	1	0.190754	1.03494	0.0495523	0.498133	tr|E9ANN2|E9ANN2_LEIMU	tr|E9ANN2|E9ANN2_LEIMU	1	1	1	>tr|E9ANN2|E9ANN2_LEIMU Putative uncharacterized protein OS=Leishmania mexicana (strain MHOM/GT/2001/U1103) GN=LMXM_11_0880 PE=4 SV=1
24.3503	24.0605	23.7946	23.8373	24.583	24.3132			2	2	2	11	11	11	30.501	0	17.012	134710000	10	0.25897	0.885115	-0.176063	-0.650496	tr|E9ANS8|E9ANS8_LEIMU;tr|Q4QGU1|Q4QGU1_LEIMA;tr|E9BAX6|E9BAX6_LEIDB;tr|A4HV47|A4HV47_LEIIN;tr|A4H6R7|A4H6R7_LEIBR;tr|A0A088S4D1|A0A088S4D1_9TRYP	tr|E9ANS8|E9ANS8_LEIMU;tr|Q4QGU1|Q4QGU1_LEIMA;tr|E9BAX6|E9BAX6_LEIDB;tr|A4HV47|A4HV47_LEIIN;tr|A4H6R7|A4H6R7_LEIBR;tr|A0A088S4D1|A0A088S4D1_9TRYP	2;1;1;1;1;1	2;1;1;1;1;1	2;1;1;1;1;1	>tr|E9ANS8|E9ANS8_LEIMU Proteasome subunit beta type OS=Leishmania mexicana (strain MHOM/GT/2001/U1103) GN=LMXM_12_0030 PE=3 SV=1;>tr|Q4QGU1|Q4QGU1_LEIMA Proteasome subunit beta type OS=Leishmania major GN=LMJF_12_0030 PE=3 SV=1;>tr|E9BAX6|E9BAX6_LEIDB Pro
22.2443	21.3535	22.2879	21.0796	21.2391	21.9767			2	2	2	8.1	8.1	8.1	41.405	0	20.476	22824000	7	0.573908	1.44407	0.530141	1.28947	tr|E9AP13|E9AP13_LEIMU;tr|A4H6Z3|A4H6Z3_LEIBR;tr|A0A088RKE3|A0A088RKE3_9TRYP	tr|E9AP13|E9AP13_LEIMU;tr|A4H6Z3|A4H6Z3_LEIBR;tr|A0A088RKE3|A0A088RKE3_9TRYP	2;1;1	2;1;1	2;1;1	>tr|E9AP13|E9AP13_LEIMU NADH:flavin oxidoreductase/NADH oxidase,putative OS=Leishmania mexicana (strain MHOM/GT/2001/U1103) GN=LMXM_12_1130 PE=4 SV=1;>tr|A4H6Z3|A4H6Z3_LEIBR Putative NADH:flavin oxidoreductase/NADH oxidase OS=Leishmania braziliensis GN=LBR
23.1674	21.6207	NaN	21.7586	NaN	21.2843			1	1	1	2.6	2.6	2.6	57.25	0.0023041	7.1902	14504000	1	0.405053	1.83096	0.872604	1.07877	tr|E9AP43|E9AP43_LEIMU	tr|E9AP43|E9AP43_LEIMU	1	1	1	>tr|E9AP43|E9AP43_LEIMU Putative carboxypeptidase (Metallo-peptidase, clan ma(E), family 32) OS=Leishmania mexicana (strain MHOM/GT/2001/U1103) GN=LMXM_13_0090 PE=4 SV=1
23.4994	23.4281	23.3741	23.2679	23.3635	23.5467			4	4	4	7.2	7.2	7.2	83.596	0	27.298	83972000	12	0.174556	1.02897	0.041207	0.460578	tr|E9AP54|E9AP54_LEIMU	tr|E9AP54|E9AP54_LEIMU	4	4	4	>tr|E9AP54|E9AP54_LEIMU Putative uncharacterized protein OS=Leishmania mexicana (strain MHOM/GT/2001/U1103) GN=LMXM_13_0200 PE=4 SV=1
23.4711	24.8612	25.56	NaN	NaN	NaN			1	1	1	10.7	10.7	10.7	13.323	0	66.655	112870000	10	0	#VALUE!	NaN	0	tr|E9AP69|E9AP69_LEIMU	tr|E9AP69|E9AP69_LEIMU	1	1	1	>tr|E9AP69|E9AP69_LEIMU Putative uncharacterized protein OS=Leishmania mexicana (strain MHOM/GT/2001/U1103) GN=LMXM_13_0450 PE=4 SV=1
21.2179	20.574	21.441	20.2864	NaN	21.2287			1	1	1	1.9	1.9	1.9	122.02	0.0021053	6.6798	9334800	1	0.254179	1.24843	0.32011	0.65901	tr|E9APD4|E9APD4_LEIMU	tr|E9APD4|E9APD4_LEIMU	1	1	1	>tr|E9APD4|E9APD4_LEIMU Putative leucyl-tRNA synthetase OS=Leishmania mexicana (strain MHOM/GT/2001/U1103) GN=LMXM_13_1100 PE=3 SV=1
25.2082	24.7612	24.6443	24.1553	24.7379	25.1736			3	3	3	10.7	10.7	10.7	536.11	0	35.981	205350000	11	0.206473	1.13469	0.182302	0.534024	tr|E9APV6|E9APV6_LEIMU	tr|E9APV6|E9APV6_LEIMU	3	3	3	>tr|E9APV6|E9APV6_LEIMU Kinesin-like protein OS=Leishmania mexicana (strain MHOM/GT/2001/U1103) GN=LMXM_14_1100 PE=3 SV=1
26.8019	27.0313	26.7506	26.8827	27.5556	27.0023			8	8	8	19.4	19.4	19.4	58.19	0	79.974	926920000	60	0.564918	0.820417	-0.28557	-1.27191	tr|Q95PT4|Q95PT4_LEIME;tr|E9APY4|E9APY4_LEIMU;tr|O00815|O00815_LEIAM;tr|E9BC27|E9BC27_LEIDB;tr|A4HW82|A4HW82_LEIIN;tr|Q4QFJ8|Q4QFJ8_LEIMA	tr|Q95PT4|Q95PT4_LEIME;tr|E9APY4|E9APY4_LEIMU;tr|O00815|O00815_LEIAM	8;8;8;3;3;3	8;8;8;3;3;3	8;8;8;3;3;3	>tr|Q95PT4|Q95PT4_LEIME Myo-inositol-1-phosphate synthase OS=Leishmania mexicana GN=ino1 PE=4 SV=1;>tr|E9APY4|E9APY4_LEIMU Myo-inositol-1-phosphate synthase OS=Leishmania mexicana (strain MHOM/GT/2001/U1103) GN=LMXM_14_1360 PE=4 SV=1;>tr|O00815|O00815_LEIA
26.9917	26.2914	26.1944	26.596	26.7598	26.7177			5	5	5	6.3	6.3	6.3	108.73	0	40.574	758550000	29	0.31794	0.871356	-0.198666	-0.776321	tr|E9APZ2|E9APZ2_LEIMU;tr|Q4QFI9|Q4QFI9_LEIMA	tr|E9APZ2|E9APZ2_LEIMU	5;1	5;1	5;1	>tr|E9APZ2|E9APZ2_LEIMU Putative uncharacterized protein OS=Leishmania mexicana (strain MHOM/GT/2001/U1103) GN=LMXM_14_1440 PE=4 SV=1
28.1514	24.0438	26.1938	27.0396	25.2398	24.9836			4	4	1	40	40	12	11.272	0	32.103	851520000	12	0.0996665	1.29714	0.37533	0.277793	tr|E9APZ8|E9APZ8_LEIMU;tr|Q9U9A5|Q9U9A5_LEITA;tr|E9ASB9|E9ASB9_LEIMU;tr|A4H399|A4H399_LEIBR;tr|A4HD43|A4HD43_LEIBR;tr|A0A088RRX5|A0A088RRX5_9TRYP;tr|C9EIA0|C9EIA0_LEIDO	tr|E9APZ8|E9APZ8_LEIMU;tr|Q9U9A5|Q9U9A5_LEITA;tr|E9ASB9|E9ASB9_LEIMU;tr|A4H399|A4H399_LEIBR;tr|A4HD43|A4HD43_LEIBR;tr|A0A088RRX5|A0A088RRX5_9TRYP	4;3;3;3;2;2;1	4;3;3;3;2;2;1	1;1;1;1;1;1;1	>tr|E9APZ8|E9APZ8_LEIMU Histone H4 OS=Leishmania mexicana (strain MHOM/GT/2001/U1103) GN=LMXM_15_0010 PE=3 SV=1;>tr|Q9U9A5|Q9U9A5_LEITA Histone H4 OS=Leishmania tarentolae PE=2 SV=1;>tr|E9ASB9|E9ASB9_LEIMU Histone H4 OS=Leishmania mexicana (strain MHOM/GT/
23.6599	24.7427	24.3654	23.9229	24.5347	23.9401			3	3	3	22.5	22.5	22.5	21.244	0	18.999	149390000	16	0.119765	1.08932	0.123431	0.328533	tr|E9AQ29|E9AQ29_LEIMU;tr|Q4QFF2|Q4QFF2_LEIMA;tr|E9BC74|E9BC74_LEIDB;tr|A4HWD0|A4HWD0_LEIIN;tr|A4HWC9|A4HWC9_LEIIN;sp|Q25423|P18_LEITA	tr|E9AQ29|E9AQ29_LEIMU	3;1;1;1;1;1	3;1;1;1;1;1	3;1;1;1;1;1	>tr|E9AQ29|E9AQ29_LEIMU Ribonucleoprotein p18, mitochondrial,putative OS=Leishmania mexicana (strain MHOM/GT/2001/U1103) GN=LMXM_15_0275 PE=4 SV=1
25.8953	25.4576	25.5291	25.8082	26.1417	25.519			5	5	5	18.5	18.5	18.5	36.976	0	35.675	394510000	13	0.362464	0.873162	-0.195679	-0.868661	tr|E9AQN5|E9AQN5_LEIMU;tr|Q4QEU3|Q4QEU3_LEIMA;tr|E9BCS9|E9BCS9_LEIDB;tr|A4HWX3|A4HWX3_LEIIN;tr|A4H8J8|A4H8J8_LEIBR;tr|A0A088RLK9|A0A088RLK9_9TRYP	tr|E9AQN5|E9AQN5_LEIMU	5;2;2;2;1;1	5;2;2;2;1;1	5;2;2;2;1;1	>tr|E9AQN5|E9AQN5_LEIMU Transaldolase OS=Leishmania mexicana (strain MHOM/GT/2001/U1103) GN=LMXM_16_0760 PE=3 SV=1
23.9553	24.0452	23.5438	23.6926	23.9112	24.2565			2	2	2	16	16	16	15.644	0	21.433	112810000	8	0.177531	0.929579	-0.10535	-0.467521	tr|E9AR03|E9AR03_LEIMU	tr|E9AR03|E9AR03_LEIMU	2	2	2	>tr|E9AR03|E9AR03_LEIMU Putative uncharacterized protein OS=Leishmania mexicana (strain MHOM/GT/2001/U1103) GN=LMXM_17_0340 PE=4 SV=1
22.1998	21.3737	20.2781	20.9892	21.8116	21.4378			3	3	3	16.2	16.2	16.2	38.588	0	28.518	23032000	15	0.0748617	0.91448	-0.128977	-0.213108	tr|E9ARF8|E9ARF8_LEIMU;tr|E9BDK2|E9BDK2_LEIDB;tr|A4HXP7|A4HXP7_LEIIN	tr|E9ARF8|E9ARF8_LEIMU	3;1;1	3;1;1	3;1;1	>tr|E9ARF8|E9ARF8_LEIMU Uncharacterized protein OS=Leishmania mexicana (strain MHOM/GT/2001/U1103) GN=LMXM_18_0210 PE=4 SV=1
24.5518	24.1395	24.475	24.5006	25.546	24.9273			4	4	4	7.8	7.8	7.8	97.47	0	30.197	196680000	6	0.851326	0.658594	-0.602538	-1.83247	tr|E9ARI8|E9ARI8_LEIMU;tr|E9BDN2|E9BDN2_LEIDB;tr|A4HXS6|A4HXS6_LEIIN;tr|Q4QDZ1|Q4QDZ1_LEIMA;tr|A0A0B4ULA0|A0A0B4ULA0_LEIDO;tr|A0A0B4UL31|A0A0B4UL31_LEIMA;tr|A0A0B4UKF2|A0A0B4UKF2_LEIIN;tr|A4H9F9|A4H9F9_LEIBR;tr|A0A088RPU4|A0A088RPU4_9TRYP	tr|E9ARI8|E9ARI8_LEIMU;tr|E9BDN2|E9BDN2_LEIDB;tr|A4HXS6|A4HXS6_LEIIN;tr|Q4QDZ1|Q4QDZ1_LEIMA	4;3;3;2;1;1;1;1;1	4;3;3;2;1;1;1;1;1	4;3;3;2;1;1;1;1;1	>tr|E9ARI8|E9ARI8_LEIMU Aconitate hydratase OS=Leishmania mexicana (strain MHOM/GT/2001/U1103) GN=LMXM_18_0510 PE=3 SV=1;>tr|E9BDN2|E9BDN2_LEIDB Aconitate hydratase OS=Leishmania donovani (strain BPK282A1) GN=LDBPK_180510 PE=3 SV=1;>tr|A4HXS6|A4HXS6_LEIIN
26.5137	25.8713	26.5025	25.8175	26.8436	25.2274			10	10	10	12.3	12.3	12.3	91.953	0	74.889	582320000	29	0.255639	1.25965	0.333022	0.643245	tr|E9ARS1|E9ARS1_LEIMU;tr|E9BDW6|E9BDW6_LEIDB;tr|E9AGQ5|E9AGQ5_LEIIN;tr|Q4QDQ2|Q4QDQ2_LEIMA;tr|A0A088RPZ2|A0A088RPZ2_9TRYP;tr|A4H9P0|A4H9P0_LEIBR	tr|E9ARS1|E9ARS1_LEIMU	10;4;4;4;2;2	10;4;4;4;2;2	10;4;4;4;2;2	>tr|E9ARS1|E9ARS1_LEIMU Putative heat shock protein OS=Leishmania mexicana (strain MHOM/GT/2001/U1103) GN=LMXM_18_1370 PE=3 SV=1
25.6099	25.6567	25.8278	25.818	25.6308	25.9694			3	3	3	12.4	12.4	12.4	34.19	0	18.818	426820000	4	0.384105	0.927918	-0.107931	-0.912885	tr|E9ARU2|E9ARU2_LEIMU;tr|Q6QMH7|Q6QMH7_LEIME;tr|Q4QDN1|Q4QDN1_LEIMA;sp|P83851|IUNH_LEIMA	tr|E9ARU2|E9ARU2_LEIMU;tr|Q6QMH7|Q6QMH7_LEIME	3;2;1;1	3;2;1;1	3;2;1;1	>tr|E9ARU2|E9ARU2_LEIMU Nonspecific nucleoside hydrolase OS=Leishmania mexicana (strain MHOM/GT/2001/U1103) GN=LMXM_18_1580 PE=4 SV=1;>tr|Q6QMH7|Q6QMH7_LEIME Nonspecific nucleoside hydrolase (Fragment) OS=Leishmania mexicana GN=nsnh PE=4 SV=1
23.1663	22.8365	22.4579	22.2954	22.2668	23.2516			2	2	2	7.1	7.1	7.1	39.825	0	16.074	51393000	8	0.219398	1.16122	0.215638	0.56316	tr|E9ARZ6|E9ARZ6_LEIMU;tr|Q4QDH7|Q4QDH7_LEIMA;tr|E9BE39|E9BE39_LEIDB	tr|E9ARZ6|E9ARZ6_LEIMU;tr|Q4QDH7|Q4QDH7_LEIMA;tr|E9BE39|E9BE39_LEIDB	2;1;1	2;1;1	2;1;1	>tr|E9ARZ6|E9ARZ6_LEIMU Putative nucleosome assembly protein OS=Leishmania mexicana (strain MHOM/GT/2001/U1103) GN=LMXM_19_0440 PE=3 SV=1;>tr|Q4QDH7|Q4QDH7_LEIMA Putative nucleosome assembly protein OS=Leishmania major GN=LMJF_19_0440 PE=3 SV=1;>tr|E9BE39|
24.5804	23.355	25.0917	23.6413	23.8788	23.9859			4	4	4	23	23	23	33.727	0	323.31	140210000	36	0.410001	1.42111	0.507015	0.965332	tr|E9AS23|E9AS23_LEIMU;tr|Q4QDF0|Q4QDF0_LEIMA;tr|E9BE66|E9BE66_LEIDB;tr|A4HY91|A4HY91_LEIIN;tr|A4HA28|A4HA28_LEIBR;tr|A0A088S764|A0A088S764_9TRYP	tr|E9AS23|E9AS23_LEIMU;tr|Q4QDF0|Q4QDF0_LEIMA	4;2;1;1;1;1	4;2;1;1;1;1	4;2;1;1;1;1	>tr|E9AS23|E9AS23_LEIMU Glycosomal malate dehydrogenase OS=Leishmania mexicana (strain MHOM/GT/2001/U1103) GN=LMXM_19_0710 PE=3 SV=1;>tr|Q4QDF0|Q4QDF0_LEIMA Glycosomal malate dehydrogenase OS=Leishmania major GN=gMDH PE=3 SV=1
19.3977	18.9656	18.9342	18.7058	NaN	18.8077			1	1	1	8.8	8.8	8.8	25.776	0.0057803	6.1761	2057700	1	0.744401	1.26788	0.342414	1.74055	tr|E9AS94|E9AS94_LEIMU	tr|E9AS94|E9AS94_LEIMU	1	1	1	>tr|E9AS94|E9AS94_LEIMU Uncharacterized protein OS=Leishmania mexicana (strain MHOM/GT/2001/U1103) GN=LMXM_19_1400 PE=4 SV=1
24.6261	24.2472	24.3002	23.8526	24.4016	23.9348			4	4	4	13.2	13.2	13.2	47.776	0	29.694	145180000	7	0.721765	1.25541	0.328156	1.57769	tr|E9ASA6|E9ASA6_LEIMU;tr|Q4QD56|Q4QD56_LEIMA;tr|E9BEE5|E9BEE5_LEIDB;tr|A4HYI1|A4HYI1_LEIIN;tr|A4HAA2|A4HAA2_LEIBR;tr|A0A088RN48|A0A088RN48_9TRYP	tr|E9ASA6|E9ASA6_LEIMU;tr|Q4QD56|Q4QD56_LEIMA;tr|E9BEE5|E9BEE5_LEIDB;tr|A4HYI1|A4HYI1_LEIIN	4;2;2;2;1;1	4;2;2;2;1;1	4;2;2;2;1;1	>tr|E9ASA6|E9ASA6_LEIMU Peptidylprolyl isomerase-like protein OS=Leishmania mexicana (strain MHOM/GT/2001/U1103) GN=LMXM_19_1530 PE=4 SV=1;>tr|Q4QD56|Q4QD56_LEIMA Peptidylprolyl isomerase-like protein OS=Leishmania major GN=LMJF_19_1530 PE=4 SV=1;>tr|E9BEE
24.9381	24.171	24.289	24.1429	24.1802	24.9605			2	2	2	11.8	11.8	11.8	28.977	0	13.462	156810000	14	0.0361411	1.02681	0.0381667	0.106718	tr|E9ASC5|E9ASC5_LEIMU;tr|Q4Q271|Q4Q271_LEIMA;tr|E9BT68|E9BT68_LEIDB;tr|A4ICY0|A4ICY0_LEIIN	tr|E9ASC5|E9ASC5_LEIMU;tr|Q4Q271|Q4Q271_LEIMA;tr|E9BT68|E9BT68_LEIDB;tr|A4ICY0|A4ICY0_LEIIN	2;1;1;1	2;1;1;1	2;1;1;1	>tr|E9ASC5|E9ASC5_LEIMU Stress-inducible protein STI1 homolog OS=Leishmania mexicana (strain MHOM/GT/2001/U1103) GN=LMXM_36_0070 PE=4 SV=1;>tr|Q4Q271|Q4Q271_LEIMA Stress-inducible protein STI1 homolog OS=Leishmania major GN=LMJF_36_0070 PE=4 SV=1;>tr|E9BT6
22.1691	22.994	22.7664	22.6374	22.7648	22.8797			1	1	1	7.6	7.6	7.6	22.463	0	16.322	42167000	3	0.173978	0.921821	-0.117441	-0.459228	tr|E9ASL7|E9ASL7_LEIMU	tr|E9ASL7|E9ASL7_LEIMU	1	1	1	>tr|E9ASL7|E9ASL7_LEIMU Uncharacterized protein OS=Leishmania mexicana (strain MHOM/GT/2001/U1103) GN=LMXM_36_0970 PE=4 SV=1
25.1475	23.9025	25.1857	24.6889	25.1522	23.6751			4	4	4	12.7	12.7	12.7	40.833	0	33.711	209590000	11	0.147093	1.18088	0.239857	0.395442	tr|E9ASP6|E9ASP6_LEIMU;tr|Q9U5N6|Q9U5N6_LEIME;tr|Q4Q1V0|Q4Q1V0_LEIMA;tr|Q27J11|Q27J11_LEIDO;tr|E9BTJ1|E9BTJ1_LEIDB;tr|A4ICK8|A4ICK8_LEIIN;tr|A4HNY6|A4HNY6_LEIBR;tr|A0A088SKC4|A0A088SKC4_9TRYP;tr|C7DTJ5|C7DTJ5_LEIDO	tr|E9ASP6|E9ASP6_LEIMU	4;1;1;1;1;1;1;1;1	4;1;1;1;1;1;1;1;1	4;1;1;1;1;1;1;1;1	>tr|E9ASP6|E9ASP6_LEIMU Fructose-bisphosphate aldolase OS=Leishmania mexicana (strain MHOM/GT/2001/U1103) GN=LMXM_36_1260 PE=3 SV=1
22.822	23.649	23.5005	22.6764	22.7683	23.5616			3	3	3	6.6	6.6	6.6	86.887	0	30.621	65880000	11	0.352698	1.24982	0.321719	0.848571	tr|E9ASQ6|E9ASQ6_LEIMU;tr|Q4Q1T9|Q4Q1T9_LEIMA;tr|E9BTK1|E9BTK1_LEIDB;tr|A4ICJ9|A4ICJ9_LEIIN;tr|A4HNZ5|A4HNZ5_LEIBR;tr|A0A088S247|A0A088S247_9TRYP	tr|E9ASQ6|E9ASQ6_LEIMU;tr|Q4Q1T9|Q4Q1T9_LEIMA;tr|E9BTK1|E9BTK1_LEIDB	3;2;2;1;1;1	3;2;2;1;1;1	3;2;2;1;1;1	>tr|E9ASQ6|E9ASQ6_LEIMU Transitional endoplasmic reticulum ATPase,putative OS=Leishmania mexicana (strain MHOM/GT/2001/U1103) GN=LMXM_36_1370 PE=3 SV=1;>tr|Q4Q1T9|Q4Q1T9_LEIMA Putative Transitional endoplasmic reticulum ATPase OS=Leishmania major GN=LMJF_3
25.0938	24.9589	25.5804	24.7521	24.3407	24.678			3	2	2	18.8	14.9	14.9	22.954	0	17.226	234740000	15	1.28093	1.53767	0.62075	2.73138	tr|E9ASR3|E9ASR3_LEIMU	tr|E9ASR3|E9ASR3_LEIMU	3	2	2	>tr|E9ASR3|E9ASR3_LEIMU Putative translation elongation factor 1-beta OS=Leishmania mexicana (strain MHOM/GT/2001/U1103) GN=LMXM_36_1430 PE=3 SV=1
25.8602	25.3119	26.2356	25.4569	26.9989	24.7269			2	2	2	33.9	33.9	33.9	12.594	0	21.436	460880000	21	0.035187	1.05338	0.0750275	0.104001	tr|E9AST2|E9AST2_LEIMU;tr|A4HP22|A4HP22_LEIBR;tr|A4HP21|A4HP21_LEIBR;tr|A0A088SKF4|A0A088SKF4_9TRYP;tr|A0A088S1N6|A0A088S1N6_9TRYP;tr|E9AST3|E9AST3_LEIMU	tr|E9AST2|E9AST2_LEIMU;tr|A4HP22|A4HP22_LEIBR;tr|A4HP21|A4HP21_LEIBR;tr|A0A088SKF4|A0A088SKF4_9TRYP;tr|A0A088S1N6|A0A088S1N6_9TRYP;tr|E9AST3|E9AST3_LEIMU	2;1;1;1;1;1	2;1;1;1;1;1	2;1;1;1;1;1	>tr|E9AST2|E9AST2_LEIMU Universal minicircle sequence binding protein,putative OS=Leishmania mexicana (strain MHOM/GT/2001/U1103) GN=LMXM_36_1610 PE=4 SV=1;>tr|A4HP22|A4HP22_LEIBR Universal minicircle sequence binding protein OS=Leishmania braziliensis GN=
22.6785	23.0293	22.3646	22.1708	22.0202	22.2256			2	2	2	6.9	6.9	6.9	28.077	0	29.609	44167000	10	1.28413	1.46608	0.551959	2.73853	tr|Q95ZD7|Q95ZD7_LEIME;tr|E9ASX1|E9ASX1_LEIMU	tr|Q95ZD7|Q95ZD7_LEIME;tr|E9ASX1|E9ASX1_LEIMU	2;2	2;2	2;2	>tr|Q95ZD7|Q95ZD7_LEIME Phosphomannomutase OS=Leishmania mexicana GN=pmm PE=1 SV=1;>tr|E9ASX1|E9ASX1_LEIMU Phosphomannomutase OS=Leishmania mexicana (strain MHOM/GT/2001/U1103) GN=LMXM_36_1960 PE=3 SV=1
23.0912	24.0358	23.9805	NaN	22.2516	22.8791			5	2	1	7.2	4.6	2.5	60.305	0	14.693	65196000	8	1.04798	2.19943	1.13713	2.47657	tr|E9ASX7|E9ASX7_LEIMU;tr|Q4Q1M1|Q4Q1M1_LEIMA	tr|E9ASX7|E9ASX7_LEIMU	5;2	2;2	1;1	>tr|E9ASX7|E9ASX7_LEIMU Chaperonin HSP60, mitochondrial OS=Leishmania mexicana (strain MHOM/GT/2001/U1103) GN=LMXM_36_2020 PE=3 SV=1
22.9619	24.1253	24.0274	NaN	NaN	21.9889			2	2	2	6.9	6.9	6.9	47.871	0	12.429	57785000	3	0	3.28502	1.7159	0	tr|E9ATH3|E9ATH3_LEIMU;tr|Q4Q124|Q4Q124_LEIMA;tr|E9BUB8|E9BUB8_LEIDB;tr|D3K115|D3K115_LEIDO;tr|A4ID05|A4ID05_LEIIN;tr|A4HPQ9|A4HPQ9_LEIBR;tr|A4HPQ8|A4HPQ8_LEIBR;tr|A0A088S2U2|A0A088S2U2_9TRYP;sp|P36889|SAHH_LEIDO	tr|E9ATH3|E9ATH3_LEIMU;tr|Q4Q124|Q4Q124_LEIMA;tr|E9BUB8|E9BUB8_LEIDB;tr|D3K115|D3K115_LEIDO;tr|A4ID05|A4ID05_LEIIN;tr|A4HPQ9|A4HPQ9_LEIBR;tr|A4HPQ8|A4HPQ8_LEIBR;tr|A0A088S2U2|A0A088S2U2_9TRYP;sp|P36889|SAHH_LEIDO	2;1;1;1;1;1;1;1;1	2;1;1;1;1;1;1;1;1	2;1;1;1;1;1;1;1;1	>tr|E9ATH3|E9ATH3_LEIMU Adenosylhomocysteinase OS=Leishmania mexicana (strain MHOM/GT/2001/U1103) GN=LMXM_36_3910 PE=3 SV=1;>tr|Q4Q124|Q4Q124_LEIMA Adenosylhomocysteinase OS=Leishmania major GN=LMJF_36_3910 PE=1 SV=1;>tr|E9BUB8|E9BUB8_LEIDB Adenosylhomocys
22.4487	21.8144	22.7766	21.9636	22.54	22.4705			2	2	2	2.8	2.8	2.8	105.88	0	12.361	31562000	5	0.0217456	1.01529	0.0218862	0.0651751	tr|E9ATU4|E9ATU4_LEIMU;tr|A4IDT2|A4IDT2_LEIIN;tr|E9BUP1|E9BUP1_LEIDB;tr|Q4Q0Q2|Q4Q0Q2_LEIMA	tr|E9ATU4|E9ATU4_LEIMU;tr|A4IDT2|A4IDT2_LEIIN;tr|E9BUP1|E9BUP1_LEIDB;tr|Q4Q0Q2|Q4Q0Q2_LEIMA	2;1;1;1	2;1;1;1	2;1;1;1	>tr|E9ATU4|E9ATU4_LEIMU Uncharacterized protein OS=Leishmania mexicana (strain MHOM/GT/2001/U1103) GN=LMXM_36_5100 PE=4 SV=1;>tr|A4IDT2|A4IDT2_LEIIN Uncharacterized protein OS=Leishmania infantum GN=LINJ_36_5330 PE=4 SV=1;>tr|E9BUP1|E9BUP1_LEIDB Uncharacte
24.8223	24.2871	23.9478	24.2221	24.3355	24.552			2	2	2	11.2	11.2	11.2	26.386	0	18.879	151660000	10	0.02142	0.987951	-0.0174891	-0.0642217	tr|E9AU90|E9AU90_LEIMU;tr|Q4Q0A1|Q4Q0A1_LEIMA;tr|E9BV41|E9BV41_LEIDB;tr|A4ICB3|A4ICB3_LEIIN	tr|E9AU90|E9AU90_LEIMU;tr|Q4Q0A1|Q4Q0A1_LEIMA;tr|E9BV41|E9BV41_LEIDB;tr|A4ICB3|A4ICB3_LEIIN	2;1;1;1	2;1;1;1	2;1;1;1	>tr|E9AU90|E9AU90_LEIMU Similarity to endo-1-like protein OS=Leishmania mexicana (strain MHOM/GT/2001/U1103) GN=LMXM_36_6540 PE=4 SV=1;>tr|Q4Q0A1|Q4Q0A1_LEIMA Similarity to endo-1-like protein OS=Leishmania major GN=LMJF_36_6540 PE=4 SV=1;>tr|E9BV41|E9BV41
23.1651	22.5274	22.5423	23.024	22.9967	22.6935			2	2	2	3.6	3.6	3.6	77.931	0	11.678	52055000	3	0.272187	0.895146	-0.159805	-0.679105	tr|E9AUB0|E9AUB0_LEIMU;tr|A0A088S3Q1|A0A088S3Q1_9TRYP;tr|E9BV62|E9BV62_LEIDB;tr|A4ICB5|A4ICB5_LEIIN	tr|E9AUB0|E9AUB0_LEIMU;tr|A0A088S3Q1|A0A088S3Q1_9TRYP;tr|E9BV62|E9BV62_LEIDB;tr|A4ICB5|A4ICB5_LEIIN	2;1;1;1	2;1;1;1	2;1;1;1	>tr|E9AUB0|E9AUB0_LEIMU Putative prolyl oligopeptidase OS=Leishmania mexicana (strain MHOM/GT/2001/U1103) GN=LMXM_36_6750 PE=4 SV=1;>tr|A0A088S3Q1|A0A088S3Q1_9TRYP Prolyl oligopeptidase, putative OS=Leishmania panamensis GN=LPMP_356930 PE=4 SV=1;>tr|E9BV62
26.0031	26.3127	25.4519	26.1757	25.2689	25.8164			4	4	4	19.8	19.8	19.8	29.109	0	24.539	437760000	23	0.175708	1.12419	0.168884	0.463271	tr|E9AUB1|E9AUB1_LEIMU;tr|Q4Q079|Q4Q079_LEIMA;tr|E9BV63|E9BV63_LEIDB;tr|A4ICB6|A4ICB6_LEIIN;tr|A4HQJ8|A4HQJ8_LEIBR;tr|A0A088SLX5|A0A088SLX5_9TRYP	tr|E9AUB1|E9AUB1_LEIMU;tr|Q4Q079|Q4Q079_LEIMA;tr|E9BV63|E9BV63_LEIDB;tr|A4ICB6|A4ICB6_LEIIN	4;2;2;2;1;1	4;2;2;2;1;1	4;2;2;2;1;1	>tr|E9AUB1|E9AUB1_LEIMU Uncharacterized protein OS=Leishmania mexicana (strain MHOM/GT/2001/U1103) GN=LMXM_36_6760 PE=4 SV=1;>tr|Q4Q079|Q4Q079_LEIMA Uncharacterized protein OS=Leishmania major GN=LMJF_36_6760 PE=4 SV=1;>tr|E9BV63|E9BV63_LEIDB Uncharacteriz
23.1506	22.3751	22.6162	22.4527	22.676	23.0233			3	3	3	6.4	6.4	6.4	81.701	0	104.21	52562000	8	0.00394136	0.99764	-0.00340843	-0.012046	tr|E9AUD5|E9AUD5_LEIMU;tr|Q4Q055|Q4Q055_LEIMA;tr|E9BV88|E9BV88_LEIDB;tr|A4ICD8|A4ICD8_LEIIN	tr|E9AUD5|E9AUD5_LEIMU;tr|Q4Q055|Q4Q055_LEIMA;tr|E9BV88|E9BV88_LEIDB;tr|A4ICD8|A4ICD8_LEIIN	3;2;2;2	3;2;2;2	3;2;2;2	>tr|E9AUD5|E9AUD5_LEIMU Putative eukaryotic translation initiation factor 3 subunit 8 OS=Leishmania mexicana (strain MHOM/GT/2001/U1103) GN=LMXM_36_6980 PE=4 SV=1;>tr|Q4Q055|Q4Q055_LEIMA Putative eukaryotic translation initiation factor 3 subunit 8 OS=Leis
22.9037	23.0789	22.8496	22.7804	NaN	23.0313			1	1	1	7.4	7.4	7.4	26.311	0.0020877	6.6518	38883000	1	0.104028	1.02683	0.0381927	0.295339	tr|E9AUW8|E9AUW8_LEIMU	tr|E9AUW8|E9AUW8_LEIMU	1	1	1	>tr|E9AUW8|E9AUW8_LEIMU Uncharacterized protein OS=Leishmania mexicana (strain MHOM/GT/2001/U1103) GN=LMXM_21_0030 PE=4 SV=1
22.6879	22.868	21.3667	NaN	NaN	23.0429			1	1	1	2.4	2.4	2.4	37.206	0.0020921	6.6551	25209000	3	0	0.600672	-0.73535	0	tr|E9AV21|E9AV21_LEIMU	tr|E9AV21|E9AV21_LEIMU	1	1	1	>tr|E9AV21|E9AV21_LEIMU Putative la RNA binding protein OS=Leishmania mexicana (strain MHOM/GT/2001/U1103) GN=LMXM_21_0540 PE=4 SV=1
20.3741	19.7012	19.685	19.9358	20.1607	20.0565			1	1	1	2.7	2.7	2.7	54.428	0	7.9197	7013000	5	0.215518	0.913234	-0.130943	-0.554448	tr|E9AV44|E9AV44_LEIMU	tr|E9AV44|E9AV44_LEIMU	1	1	1	>tr|E9AV44|E9AV44_LEIMU Proteasome regulatory non-ATP-ase subunit 5,putative OS=Leishmania mexicana (strain MHOM/GT/2001/U1103) GN=LMXM_21_0760 PE=4 SV=1
24.9019	23.4587	22.9993	24.2636	23.6196	22.9109			3	3	3	17.6	17.6	17.6	26.857	0	38.095	134300000	11	0.0973619	1.13965	0.188592	0.271883	tr|E9AVH9|E9AVH9_LEIMU;tr|E9BFK5|E9BFK5_LEIDB;tr|B5TV90|B5TV90_LEIDO;tr|A4HZI9|A4HZI9_LEIIN;tr|A4HLC5|A4HLC5_LEIBR;tr|A0A088S9H9|A0A088S9H9_9TRYP;tr|Q4QC00|Q4QC00_LEIMA	tr|E9AVH9|E9AVH9_LEIMU;tr|E9BFK5|E9BFK5_LEIDB;tr|B5TV90|B5TV90_LEIDO;tr|A4HZI9|A4HZI9_LEIIN;tr|A4HLC5|A4HLC5_LEIBR;tr|A0A088S9H9|A0A088S9H9_9TRYP	3;2;2;2;2;2;1	3;2;2;2;2;2;1	3;2;2;2;2;2;1	>tr|E9AVH9|E9AVH9_LEIMU Proteasome subunit alpha type OS=Leishmania mexicana (strain MHOM/GT/2001/U1103) GN=LMXM_21_1830 PE=3 SV=1;>tr|E9BFK5|E9BFK5_LEIDB Proteasome subunit alpha type OS=Leishmania donovani (strain BPK282A1) GN=LDBPK_212200 PE=3 SV=1;>tr|
25.7148	25.1265	25.5997	25.3912	25.4858	25.5096			6	6	6	17.3	17.3	17.3	47.152	0	314.61	332080000	31	0.0333294	1.01264	0.0181204	0.098697	tr|E9AVQ7|E9AVQ7_LEIMU	tr|E9AVQ7|E9AVQ7_LEIMU	6	6	6	>tr|E9AVQ7|E9AVQ7_LEIMU Putative uncharacterized protein OS=Leishmania mexicana (strain MHOM/GT/2001/U1103) GN=LMXM_22_0730 PE=4 SV=1
NaN	18.081	20.1005	NaN	NaN	NaN			1	1	1	6.9	6.9	6.9	41.087	0	9.2226	1674700	2	0	#VALUE!	NaN	0	tr|E9AVW8|E9AVW8_LEIMU	tr|E9AVW8|E9AVW8_LEIMU	1	1	1	>tr|E9AVW8|E9AVW8_LEIMU Putative farnesyl pyrophosphate synthase OS=Leishmania mexicana (strain MHOM/GT/2001/U1103) GN=LMXM_22_1360 PE=3 SV=1
24.5793	24.7349	24.6885	24.76	24.9011	24.04			3	3	3	17.2	17.2	17.2	22.879	0	20.233	191110000	11	0.137208	1.07217	0.10053	0.371496	tr|E9AVX8|E9AVX8_LEIMU	tr|E9AVX8|E9AVX8_LEIMU	3	3	3	>tr|E9AVX8|E9AVX8_LEIMU I/6 autoantigen-like protein OS=Leishmania mexicana (strain MHOM/GT/2001/U1103) GN=LMXM_22_1460 PE=4 SV=1
19.3486	NaN	NaN	NaN	NaN	18.9432			1	1	1	3.9	3.9	3.9	42.995	0	7.2865	1384200	1	0	1.32444	0.405386	0	tr|E9AW01|E9AW01_LEIMU	tr|E9AW01|E9AW01_LEIMU	1	1	1	>tr|E9AW01|E9AW01_LEIMU Putative uncharacterized protein OS=Leishmania mexicana (strain MHOM/GT/2001/U1103) GN=LMXM_23_0020 PE=4 SV=1
28.9311	28.7927	28.3603	28.5791	28.8192	28.696			5	5	5	32.3	32.3	32.3	25.373	0	253.37	3067800000	137	0.00608805	0.997618	-0.00344086	-0.0185619	tr|E9AW04|E9AW04_LEIMU;tr|Q95U89|Q95U89_LEIIN;tr|Q56JA6|Q56JA6_LEIDO;tr|Q4QBH2|Q4QBH2_LEIMA;tr|E9BG25|E9BG25_LEIDB;tr|Q4VKK7|Q4VKK7_LEIAM;tr|A4ZZ67|A4ZZ67_LEIDO	tr|E9AW04|E9AW04_LEIMU;tr|Q95U89|Q95U89_LEIIN;tr|Q56JA6|Q56JA6_LEIDO;tr|Q4QBH2|Q4QBH2_LEIMA;tr|E9BG25|E9BG25_LEIDB	5;3;3;3;3;2;2	5;3;3;3;3;2;2	5;3;3;3;3;2;2	>tr|E9AW04|E9AW04_LEIMU Peroxidoxin (Tryparedoxin peroxidase) OS=Leishmania mexicana (strain MHOM/GT/2001/U1103) GN=LMXM_23_0040 PE=4 SV=1;>tr|Q95U89|Q95U89_LEIIN Peroxidoxin OS=Leishmania infantum GN=mTXNPx PE=4 SV=1;>tr|Q56JA6|Q56JA6_LEIDO Mitochondrial
24.9194	26.0084	26.0058	25.6709	24.7075	25.4313			3	3	3	8.1	8.1	8.1	46.534	0	21.308	330930000	23	0.332775	1.29647	0.37459	0.80731	tr|E9AW29|E9AW29_LEIMU;tr|H9BG20|H9BG20_LEIDO;tr|E9BG50|E9BG50_LEIDB;tr|A4I066|A4I066_LEIIN;tr|Q4QBE8|Q4QBE8_LEIMA	tr|E9AW29|E9AW29_LEIMU;tr|H9BG20|H9BG20_LEIDO;tr|E9BG50|E9BG50_LEIDB;tr|A4I066|A4I066_LEIIN;tr|Q4QBE8|Q4QBE8_LEIMA	3;2;2;2;2	3;2;2;2;2	3;2;2;2;2	>tr|E9AW29|E9AW29_LEIMU Putative argininosuccinate synthase OS=Leishmania mexicana (strain MHOM/GT/2001/U1103) GN=LMXM_23_0260 PE=3 SV=1;>tr|H9BG20|H9BG20_LEIDO Argininosuccinate synthase OS=Leishmania donovani PE=3 SV=1;>tr|E9BG50|E9BG50_LEIDB Argininosuc
23.5157	22.7366	22.9177	22.9685	22.5798	23.5209			2	2	2	3.8	3.8	3.8	70.138	0	13.456	56579000	4	0.0313824	1.02354	0.0335681	0.0931166	tr|E9AW79|E9AW79_LEIMU;tr|E9BGA0|E9BGA0_LEIDB;tr|Q9U0V4|Q9U0V4_LEIMA;tr|A4I0B5|A4I0B5_LEIIN	tr|E9AW79|E9AW79_LEIMU;tr|E9BGA0|E9BGA0_LEIDB;tr|Q9U0V4|Q9U0V4_LEIMA;tr|A4I0B5|A4I0B5_LEIIN	2;1;1;1	2;1;1;1	2;1;1;1	>tr|E9AW79|E9AW79_LEIMU Putative uncharacterized protein OS=Leishmania mexicana (strain MHOM/GT/2001/U1103) GN=LMXM_23_0640 PE=4 SV=1;>tr|E9BGA0|E9BGA0_LEIDB Uncharacterized protein OS=Leishmania donovani (strain BPK282A1) GN=LDBPK_230810 PE=4 SV=1;>tr|Q9U
24.4558	23.6986	24.1929	24.1985	24.6564	23.7918			4	4	4	21.2	21.2	21.2	27.286	0	29.449	146260000	5	0.107918	0.933141	-0.0998325	-0.298794	tr|E9AWI0|E9AWI0_LEIMU;tr|Q4QAZ0|Q4QAZ0_LEIMA;tr|E9BGK2|E9BGK2_LEIDB;tr|A4I0L9|A4I0L9_LEIIN;tr|A4HD32|A4HD32_LEIBR;tr|A0A088RTQ6|A0A088RTQ6_9TRYP	tr|E9AWI0|E9AWI0_LEIMU;tr|Q4QAZ0|Q4QAZ0_LEIMA;tr|E9BGK2|E9BGK2_LEIDB;tr|A4I0L9|A4I0L9_LEIIN	4;2;2;2;1;1	4;2;2;2;1;1	4;2;2;2;1;1	>tr|E9AWI0|E9AWI0_LEIMU Putative uncharacterized protein OS=Leishmania mexicana (strain MHOM/GT/2001/U1103) GN=LMXM_23_1480 PE=3 SV=1;>tr|Q4QAZ0|Q4QAZ0_LEIMA Putative alanine racemase OS=Leishmania major GN=LMJF_23_1480 PE=3 SV=1;>tr|E9BGK2|E9BGK2_LEIDB Un
27.0805	24.481	24.835	24.2757	23.4025	24.0358			6	6	6	33.5	33.5	33.5	27.054	0	51.62	379600000	15	0.848246	2.95019	1.56081	1.82636	tr|E9AWS6|E9AWS6_LEIMU;tr|Q0ZAG6|Q0ZAG6_LEIDO;tr|A0A0C5DM92|A0A0C5DM92_LEIAM;tr|A0A0C5D665|A0A0C5D665_LEIME;tr|Q4QAP8|Q4QAP8_LEIMA;tr|B5APK4|B5APK4_LEIDO;tr|A0A0C5D5R9|A0A0C5D5R9_LEICH;sp|P48499|TPIS_LEIME;tr|Q8N067|Q8N067_LEIIN;tr|E9BGU9|E9BGU9_LEIDB;tr|A4I0S4|A4I0S4_LEIIN;tr|I2APN2|I2APN2_9TRYP;tr|E9AIG9|E9AIG9_LEIBR;tr|A0A088SAQ9|A0A088SAQ9_9TRYP	tr|E9AWS6|E9AWS6_LEIMU;tr|Q0ZAG6|Q0ZAG6_LEIDO;tr|A0A0C5DM92|A0A0C5DM92_LEIAM;tr|A0A0C5D665|A0A0C5D665_LEIME;tr|Q4QAP8|Q4QAP8_LEIMA;tr|B5APK4|B5APK4_LEIDO	6;5;3;3;3;3;2;2;2;2;2;1;1;1	6;5;3;3;3;3;2;2;2;2;2;1;1;1	6;5;3;3;3;3;2;2;2;2;2;1;1;1	>tr|E9AWS6|E9AWS6_LEIMU Triosephosphate isomerase OS=Leishmania mexicana (strain MHOM/GT/2001/U1103) GN=LMXM_24_0850 PE=3 SV=1;>tr|Q0ZAG6|Q0ZAG6_LEIDO Triosephosphate isomerase OS=Leishmania donovani PE=3 SV=1;>tr|A0A0C5DM92|A0A0C5DM92_LEIAM Triosephosphat
23.8398	23.9736	23.7761	23.7159	24.0919	23.8022			2	2	2	9.4	9.4	9.4	45.211	0	19.387	110040000	9	0.0178233	0.995261	-0.00685247	-0.0536441	tr|E9AXF3|E9AXF3_LEIMU;tr|O43941|O43941_LEIDO;tr|E9BHI2|E9BHI2_LEIDB;tr|A4I1B7|A4I1B7_LEIIN;tr|A4HE10|A4HE10_LEIBR;tr|A0A088RSQ0|A0A088RSQ0_9TRYP;sp|P36982|PP2C_LEICH	tr|E9AXF3|E9AXF3_LEIMU;tr|O43941|O43941_LEIDO;tr|E9BHI2|E9BHI2_LEIDB;tr|A4I1B7|A4I1B7_LEIIN;tr|A4HE10|A4HE10_LEIBR;tr|A0A088RSQ0|A0A088RSQ0_9TRYP;sp|P36982|PP2C_LEICH	2;1;1;1;1;1;1	2;1;1;1;1;1;1	2;1;1;1;1;1;1	>tr|E9AXF3|E9AXF3_LEIMU Putative uncharacterized protein OS=Leishmania mexicana (strain MHOM/GT/2001/U1103) GN=LMXM_25_0750 PE=3 SV=1;>tr|O43941|O43941_LEIDO Protein phosphatase-2C OS=Leishmania donovani PE=3 SV=1;>tr|E9BHI2|E9BHI2_LEIDB Protein phosphatas
26.3717	27.6064	27.2767	25.5212	24.9035	26.8358			5	5	5	10.6	10.6	10.6	54.259	0	40.29	781550000	28	0.915841	2.5165	1.33142	1.96123	tr|E9AXJ1|E9AXJ1_LEIMU;tr|E9BHM0|E9BHM0_LEIDB;tr|A4I1F4|A4I1F4_LEIIN;sp|Q25417|ALDH2_LEITA;tr|Q4Q9Y1|Q4Q9Y1_LEIMA	tr|E9AXJ1|E9AXJ1_LEIMU;tr|E9BHM0|E9BHM0_LEIDB;tr|A4I1F4|A4I1F4_LEIIN	5;3;3;2;1	5;3;3;2;1	5;3;3;2;1	>tr|E9AXJ1|E9AXJ1_LEIMU Aldehyde dehydrogenase, mitochondrial OS=Leishmania mexicana (strain MHOM/GT/2001/U1103) GN=LMXM_25_1120 PE=3 SV=1;>tr|E9BHM0|E9BHM0_LEIDB Aldehyde dehydrogenase, mitochondrial OS=Leishmania donovani (strain BPK282A1) GN=LDBPK_25116
20.8441	19.567	NaN	NaN	NaN	NaN			1	1	1	11.1	11.1	11.1	37.873	0	15.254	2296600	1	0	#VALUE!	NaN	0	tr|E9AXQ3|E9AXQ3_LEIMU	tr|E9AXQ3|E9AXQ3_LEIMU	1	1	1	>tr|E9AXQ3|E9AXQ3_LEIMU Putative pyruvate dehydrogenase E1 beta subunit OS=Leishmania mexicana (strain MHOM/GT/2001/U1103) GN=LMXM_25_1710 PE=4 SV=1
21.3855	21.3556	21.6741	21.194	21.8712	20.885			3	3	3	4.2	4.2	4.2	109.59	0	17.903	20771000	4	0.192716	1.11344	0.15503	0.502641	tr|E9AXX5|E9AXX5_LEIMU;tr|A0A088RT20|A0A088RT20_9TRYP;tr|A4HEE3|A4HEE3_LEIBR;tr|Q4Q9J7|Q4Q9J7_LEIMA;tr|E9BI06|E9BI06_LEIDB;tr|E9AHA1|E9AHA1_LEIIN	tr|E9AXX5|E9AXX5_LEIMU	3;1;1;1;1;1	3;1;1;1;1;1	3;1;1;1;1;1	>tr|E9AXX5|E9AXX5_LEIMU Putative uncharacterized protein OS=Leishmania mexicana (strain MHOM/GT/2001/U1103) GN=LMXM_25_2410 PE=4 SV=1
23.8697	24.0782	24.4429	23.6991	23.6778	23.9285			2	2	2	13.8	13.8	13.8	19.257	0	11.435	111870000	2	0.909165	1.28503	0.361803	1.94783	tr|E9AY60|E9AY60_LEIMU;tr|E9AY59|E9AY59_LEIMU;tr|Q4Q9B2|Q4Q9B2_LEIMA;tr|Q4Q9B4|Q4Q9B4_LEIMA;tr|Q4Q9B3|Q4Q9B3_LEIMA	tr|E9AY60|E9AY60_LEIMU;tr|E9AY59|E9AY59_LEIMU;tr|Q4Q9B2|Q4Q9B2_LEIMA;tr|Q4Q9B4|Q4Q9B4_LEIMA;tr|Q4Q9B3|Q4Q9B3_LEIMA	2;2;1;1;1	2;2;1;1;1	2;2;1;1;1	>tr|E9AY60|E9AY60_LEIMU Glutathione peroxidase OS=Leishmania mexicana (strain MHOM/GT/2001/U1103) GN=LMXM_26_0810 PE=3 SV=1;>tr|E9AY59|E9AY59_LEIMU Glutathione peroxidase OS=Leishmania mexicana (strain MHOM/GT/2001/U1103) GN=LMXM_26_0800 PE=3 SV=1;>tr|Q4Q9
24.8805	24.4474	24.8722	24.1216	24.5017	24.5892			5	5	5	10.8	10.8	10.8	70.599	0	47.442	190700000	14	0.74583	1.25629	0.32917	1.62474	tr|E9AYA3|E9AYA3_LEIMU;tr|Q4Q970|Q4Q970_LEIMA;tr|E9BID4|E9BID4_LEIDB;tr|A4I253|A4I253_LEIIN;tr|Q25325|Q25325_LEIMA	tr|E9AYA3|E9AYA3_LEIMU;tr|Q4Q970|Q4Q970_LEIMA;tr|E9BID4|E9BID4_LEIDB;tr|A4I253|A4I253_LEIIN	5;3;3;3;2	5;3;3;3;2	5;3;3;3;2	>tr|E9AYA3|E9AYA3_LEIMU Heat shock protein 70-related protein OS=Leishmania mexicana (strain MHOM/GT/2001/U1103) GN=LMXM_26_1240 PE=3 SV=1;>tr|Q4Q970|Q4Q970_LEIMA Heat shock protein 70-related protein OS=Leishmania major GN=HSP70.4 PE=3 SV=1;>tr|E9BID4|E9B
20.5532	20.4991	20.4542	19.4378	20.2384	20.3752			1	1	1	3.5	3.5	3.5	57.212	0.0076923	6.1637	8049100	1	0.759356	1.39959	0.485008	1.65122	tr|E9AYG6|E9AYG6_LEIMU	tr|E9AYG6|E9AYG6_LEIMU	1	1	1	>tr|E9AYG6|E9AYG6_LEIMU Putative uncharacterized protein OS=Leishmania mexicana (strain MHOM/GT/2001/U1103) GN=LMXM_26_1860 PE=4 SV=1
28.2926	27.9448	27.7917	28.2257	28.5314	28.7311			14	14	14	24.5	24.5	24.5	89.474	0	184.7	2247500000	84	1.09575	0.713823	-0.486362	-2.33043	tr|E9AYH6|E9AYH6_LEIMU	tr|E9AYH6|E9AYH6_LEIMU	14	14	14	>tr|E9AYH6|E9AYH6_LEIMU Putative uncharacterized protein OS=Leishmania mexicana (strain MHOM/GT/2001/U1103) GN=LMXM_26_1960 PE=4 SV=1
22.5874	23.0672	22.685	NaN	NaN	NaN			1	1	1	5.6	5.6	5.6	28.422	0	7.2937	23792000	3	0	#VALUE!	NaN	0	tr|E9AYQ1|E9AYQ1_LEIMU	tr|E9AYQ1|E9AYQ1_LEIMU	1	1	1	>tr|E9AYQ1|E9AYQ1_LEIMU 6-phosphogluconolactonase OS=Leishmania mexicana (strain MHOM/GT/2001/U1103) GN=LMXM_26_2700 PE=4 SV=1
18.7172	NaN	NaN	NaN	18.6973	19.0298			1	1	1	1.5	1.5	1.5	95.284	0	9.0408	796260	1	0	0.90354	-0.146339	0	tr|E9AYY6|E9AYY6_LEIMU	tr|E9AYY6|E9AYY6_LEIMU	1	1	1	>tr|E9AYY6|E9AYY6_LEIMU Uncharacterized protein OS=Leishmania mexicana (strain MHOM/GT/2001/U1103) GN=LMXM_27_0840 PE=4 SV=1
23.9524	23.3937	23.4165	23.7251	23.6193	23.2905			3	3	3	8.6	8.6	8.6	56.722	0	18.82	93397000	13	0.066007	1.02992	0.042539	0.189403	tr|Q4Q8M1|Q4Q8M1_LEIMA;tr|E9BK65|E9BK65_LEIDB;tr|E9AZL0|E9AZL0_LEIMU;tr|A4HG89|A4HG89_LEIBR;tr|A0A088RWT0|A0A088RWT0_9TRYP	tr|Q4Q8M1|Q4Q8M1_LEIMA;tr|E9BK65|E9BK65_LEIDB;tr|E9AZL0|E9AZL0_LEIMU;tr|A4HG89|A4HG89_LEIBR	3;3;3;2;1	3;3;3;2;1	3;3;3;2;1	>tr|Q4Q8M1|Q4Q8M1_LEIMA Putative propionyl-coa carboxylase beta chain OS=Leishmania major GN=LMJF_28_0490 PE=4 SV=1;>tr|E9BK65|E9BK65_LEIDB Propionyl-coa carboxylase beta chain, putative OS=Leishmania donovani (strain BPK282A1) GN=LDBPK_280250 PE=4 SV=1;>t
27.4258	27.7456	27.4001	27.2551	28.2875	27.137			11	10	10	18.2	16.1	16.1	71.792	0	95.656	1405100000	40	0.0318033	0.975338	-0.0360254	-0.0943248	tr|E9AZT9|E9AZT9_LEIMU;tr|Q95WG5|Q95WG5_LEIDO;tr|Q4Q8E6|Q4Q8E6_LEIMA;tr|E9BJK2|E9BJK2_LEIDB;tr|A4I3J9|A4I3J9_LEIIN;tr|A4HGG7|A4HGG7_LEIBR;tr|A0A088RUF5|A0A088RUF5_9TRYP	tr|E9AZT9|E9AZT9_LEIMU;tr|Q95WG5|Q95WG5_LEIDO;tr|Q4Q8E6|Q4Q8E6_LEIMA;tr|E9BJK2|E9BJK2_LEIDB;tr|A4I3J9|A4I3J9_LEIIN;tr|A4HGG7|A4HGG7_LEIBR;tr|A0A088RUF5|A0A088RUF5_9TRYP	11;9;9;9;9;8;8	10;8;8;8;8;7;7	10;8;8;8;8;7;7	>tr|E9AZT9|E9AZT9_LEIMU Putative glucose-regulated protein 78 OS=Leishmania mexicana (strain MHOM/GT/2001/U1103) GN=LMXM_28_1200 PE=3 SV=1;>tr|Q95WG5|Q95WG5_LEIDO Glucose-regulated protein 78 (Fragment) OS=Leishmania donovani PE=2 SV=1;>tr|Q4Q8E6|Q4Q8E6_LE
22.7967	22.8761	NaN	22.0329	22.6903	NaN			2	2	2	16.9	16.9	16.9	25.603	0	12.277	25270000	2	0.540574	1.38968	0.474753	1.4339	tr|E9B003|E9B003_LEIMU;tr|E9BJR7|E9BJR7_LEIDB;tr|A0A088RUX4|A0A088RUX4_9TRYP;sp|A4I3R0|MTNB_LEIIN;sp|A4HGN7|MTNB_LEIBR;sp|Q4Q882|MTNB_LEIMA	tr|E9B003|E9B003_LEIMU;tr|E9BJR7|E9BJR7_LEIDB;tr|A0A088RUX4|A0A088RUX4_9TRYP;sp|A4I3R0|MTNB_LEIIN;sp|A4HGN7|MTNB_LEIBR;sp|Q4Q882|MTNB_LEIMA	2;1;1;1;1;1	2;1;1;1;1;1	2;1;1;1;1;1	>tr|E9B003|E9B003_LEIMU Probable methylthioribulose-1-phosphate dehydratase OS=Leishmania mexicana (strain MHOM/GT/2001/U1103) GN=LMXM_28_1840 PE=3 SV=1;>tr|E9BJR7|E9BJR7_LEIDB Probable methylthioribulose-1-phosphate dehydratase OS=Leishmania donovani (str
21.9825	22.0267	22.534	21.1072	21.6228	22.1179			1	1	1	14	14	14	18.716	0	9.211	27994000	2	0.7618	1.47946	0.565066	1.65601	tr|G9JM00|G9JM00_LEIDO;tr|E9B016|E9B016_LEIMU	tr|G9JM00|G9JM00_LEIDO;tr|E9B016|E9B016_LEIMU	1;1	1;1	1;1	>tr|G9JM00|G9JM00_LEIDO Ribose 5-phosphate isomerase B OS=Leishmania donovani PE=4 SV=1;>tr|E9B016|E9B016_LEIMU Putative ribose 5-phosphate isomerase OS=Leishmania mexicana (strain MHOM/GT/2001/U1103) GN=LMXM_28_1970 PE=4 SV=1
21.9107	22.2644	21.5918	22.0709	22.5656	22.3584			1	1	1	3.2	3.2	3.2	81.564	0	10.599	32200000	8	0.781849	0.752955	-0.409364	-1.69535	tr|E9B018|E9B018_LEIMU	tr|E9B018|E9B018_LEIMU	1	1	1	>tr|E9B018|E9B018_LEIMU Putative uncharacterized protein OS=Leishmania mexicana (strain MHOM/GT/2001/U1103) GN=LMXM_28_1990 PE=4 SV=1
NaN	20.9487	21.763	21.0589	21.7381	22.215			2	2	2	3.5	3.5	3.5	69.002	0	12.659	14680000	2	0.226564	0.803945	-0.314832	-0.595367	tr|E9B073|E9B073_LEIMU;tr|Q4Q812|Q4Q812_LEIMA;tr|E9BJZ0|E9BJZ0_LEIDB;tr|A4I3Y3|A4I3Y3_LEIIN;tr|A4HGV3|A4HGV3_LEIBR;tr|A0A088RV40|A0A088RV40_9TRYP	tr|E9B073|E9B073_LEIMU;tr|Q4Q812|Q4Q812_LEIMA;tr|E9BJZ0|E9BJZ0_LEIDB;tr|A4I3Y3|A4I3Y3_LEIIN;tr|A4HGV3|A4HGV3_LEIBR;tr|A0A088RV40|A0A088RV40_9TRYP	2;1;1;1;1;1	2;1;1;1;1;1	2;1;1;1;1;1	>tr|E9B073|E9B073_LEIMU Putative acyl-CoA dehydrogenase OS=Leishmania mexicana (strain MHOM/GT/2001/U1103) GN=LMXM_28_2510 PE=3 SV=1;>tr|Q4Q812|Q4Q812_LEIMA Putative acyl-CoA dehydrogenase OS=Leishmania major GN=LMJF_28_2510 PE=3 SV=1;>tr|E9BJZ0|E9BJZ0_LEI
23.315	22.5042	22.5171	22.8467	NaN	22.8666			1	1	1	7.5	7.5	7.5	16.57	0.0020747	6.5697	45630000	1	0.0775385	0.947449	-0.0778793	-0.22492	tr|E9B089|E9B089_LEIMU	tr|E9B089|E9B089_LEIMU	1	1	1	>tr|E9B089|E9B089_LEIMU Putative uncharacterized protein OS=Leishmania mexicana (strain MHOM/GT/2001/U1103) GN=LMXM_28_2660 PE=4 SV=1
30.4606	29.1133	29.6443	29.4241	30.052	28.7531			27	27	0	48.8	48.8	0	71.24	0	323.31	7023300000	211	0.239495	1.25673	0.329679	0.607846	tr|E9B099|E9B099_LEIMU;tr|E9LIL7|E9LIL7_LEIDO;tr|I3W8N4|I3W8N4_LEIDO;tr|E9BK18|E9BK18_LEIDB;tr|A4I412|A4I412_LEIIN;tr|Q6TDF7|Q6TDF7_LEITA;tr|Q4Q7Y4|Q4Q7Y4_LEIMA;tr|E9AHH1|E9AHH1_LEIIN;sp|P14834|HSP70_LEIMA;tr|E9AHH0|E9AHH0_LEIIN;sp|P17804|HSP70_LEIDO;tr|L7UWN8|L7UWN8_LEIDO;tr|S6D9H9|S6D9H9_LEIIN;tr|S6D2R6|S6D2R6_LEIDO;tr|S6CWE3|S6CWE3_LEIIN;tr|S6CVJ8|S6CVJ8_LEIIN;tr|H6QXT2|H6QXT2_LEIDO;tr|L7UZP9|…	tr|E9B099|E9B099_LEIMU;tr|E9LIL7|E9LIL7_LEIDO;tr|I3W8N4|I3W8N4_LEIDO;tr|E9BK18|E9BK18_LEIDB;tr|A4I412|A4I412_LEIIN;tr|Q6TDF7|Q6TDF7_LEITA;tr|Q4Q7Y4|Q4Q7Y4_LEIMA;tr|E9AHH1|E9AHH1_LEIIN;sp|P14834|HSP70_LEIMA;tr|E9AHH0|E9AHH0_LEIIN;sp|P17804|HSP70_LEIDO;tr|L7UWN8|L7UWN8_LEIDO;tr|S6D9H9|S6D9H9_LEIIN;tr|S6D2R6|S6D2R6_LEIDO;tr|S6CWE3|S6CWE3_LEIIN;tr|S6CVJ8|S6CVJ8_LEIIN;tr|H6QXT2|H6QXT2_LEIDO;tr|L7UZP9|…	27;22;22;22;22;22;22;22;21;21;20;19;19;19;19;19;19;19;19;19;19;19;19;19;19;19;19;19;19;19;19;19;19;19;19;19;19;19;19;19;19;19;19;19;19;18;18;18;18;18;18;18;18;18;18;18;18;18;18;18;18;18;18;17;17;17;16;15;7;2;2;2;2;2;1;1;1	27;22;22;22;22;22;22;22;21;21;20;19;19;19;19;19;19;19;19;19;19;19;19;19;19;19;19;19;19;19;19;19;19;19;19;19;19;19;19;19;19;19;19;19;19;18;18;18;18;18;18;18;18;18;18;18;18;18;18;18;18;18;18;17;17;17;16;15;7;2;2;2;2;2;1;1;1	0;0;0;0;0;0;0;0;0;0;0;0;0;0;0;0;0;0;0;0;0;0;0;0;0;0;0;0;0;0;0;0;0;0;0;0;0;0;0;0;0;0;0;0;0;0;0;0;0;0;0;0;0;0;0;0;0;0;0;0;0;0;0;0;0;0;0;0;0;0;0;0;0;0;0;0;0	>tr|E9B099|E9B099_LEIMU Putative heat-shock protein hsp70 OS=Leishmania mexicana (strain MHOM/GT/2001/U1103) GN=LMXM_28_2770 PE=3 SV=1;>tr|E9LIL7|E9LIL7_LEIDO Heat shock protein 70 (Fragment) OS=Leishmania donovani GN=HSP-70 PE=3 SV=1;>tr|I3W8N4|I3W8N4_LEI
27.2527	26.9236	26.8102	27.5035	27.1313	27.5271			10	10	10	32.7	32.7	32.7	49.079	0	137.87	1073000000	52	0.996079	0.76217	-0.391816	-2.12382	tr|E9B0B3|E9B0B3_LEIMU;tr|E9BK30|E9BK30_LEIDB;tr|A4I426|A4I426_LEIIN;tr|Q4Q7X1|Q4Q7X1_LEIMA;tr|A4HGZ4|A4HGZ4_LEIBR;tr|A0A088RV80|A0A088RV80_9TRYP	tr|E9B0B3|E9B0B3_LEIMU	10;4;4;3;2;1	10;4;4;3;2;1	10;4;4;3;2;1	>tr|E9B0B3|E9B0B3_LEIMU Glutamate dehydrogenase OS=Leishmania mexicana (strain MHOM/GT/2001/U1103) GN=LMXM_28_2910 PE=3 SV=1
28.4969	27.4598	27.9234	27.513	27.7447	27.2538			12	12	3	27.4	27.4	7.7	70.866	0	323.31	1718500000	106	0.617777	1.37192	0.456199	1.37503	tr|E9B125|E9B125_LEIMU;tr|E9B121|E9B121_LEIMU;tr|Q4Q744|Q4Q744_LEIMA;tr|A4I5T0|A4I5T0_LEIIN;tr|A4I5S5|A4I5S5_LEIIN;tr|B4YAJ4|B4YAJ4_LEICH;tr|A4I5S9|A4I5S9_LEIIN;tr|Q4Q745|Q4Q745_LEIMA;sp|P12076|HSP71_LEIMA;tr|Q4Q747|Q4Q747_LEIMA;tr|E9B119|E9B119_LEIMU;tr|B4YAJ5|B4YAJ5_LEICH;tr|A4I5S4|A4I5S4_LEIIN;tr|A4HIH8|A4HIH8_LEIBR;tr|A4HII0|A4HII0_LEIBR;tr|A0A088RYT5|A0A088RYT5_9TRYP;tr|E9BLZ1|E9BLZ1_LEIDB;t…	tr|E9B125|E9B125_LEIMU;tr|E9B121|E9B121_LEIMU;tr|Q4Q744|Q4Q744_LEIMA;tr|A4I5T0|A4I5T0_LEIIN;tr|A4I5S5|A4I5S5_LEIIN;tr|B4YAJ4|B4YAJ4_LEICH;tr|A4I5S9|A4I5S9_LEIIN;tr|Q4Q745|Q4Q745_LEIMA;sp|P12076|HSP71_LEIMA;tr|Q4Q747|Q4Q747_LEIMA;tr|E9B119|E9B119_LEIMU;tr|B4YAJ5|B4YAJ5_LEICH;tr|A4I5S4|A4I5S4_LEIIN	12;11;9;9;9;9;9;9;7;7;7;6;6;5;5;5;4;3;3;2;2;1;1;1;1	12;11;9;9;9;9;9;9;7;7;7;6;6;5;5;5;4;3;3;2;2;1;1;1;1	3;2;0;0;0;0;0;0;0;0;2;0;0;0;0;0;0;0;0;0;0;0;0;0;0	>tr|E9B125|E9B125_LEIMU Putative heat shock 70-related protein 1, mitochondrial OS=Leishmania mexicana (strain MHOM/GT/2001/U1103) GN=LMXM_29_2550 PE=3 SV=1;>tr|E9B121|E9B121_LEIMU Putative heat shock 70-related protein 1, mitochondrial OS=Leishmania mexic
NaN	NaN	NaN	NaN	NaN	21.2589			2	2	2	3.2	3.2	3.2	51.064	0	12.217	33477000	1	0	#VALUE!	NaN	0	tr|E9B1E2|E9B1E2_LEIMU	tr|E9B1E2|E9B1E2_LEIMU	2	2	2	>tr|E9B1E2|E9B1E2_LEIMU Uncharacterized protein OS=Leishmania mexicana (strain MHOM/GT/2001/U1103) GN=LMXM_29_3680 PE=4 SV=1
25.8907	25.8342	25.2507	25.106	25.6125	26.1408			4	4	4	11.9	11.9	11.9	44.755	0	25.572	403150000	17	0.0362251	1.02721	0.0387281	0.106957	tr|E9B259|E9B259_LEIMU	tr|E9B259|E9B259_LEIMU	4	4	4	>tr|E9B259|E9B259_LEIMU Putative calreticulin OS=Leishmania mexicana (strain MHOM/GT/2001/U1103) GN=LMXM_30_2600 PE=3 SV=1
22.6082	23.0003	22.8552	22.93	23.1788	23.2452			1	1	1	2.8	2.8	2.8	59.3	0	52.6	51498000	9	0.928781	0.814057	-0.296798	-1.98725	tr|E9B2M5|E9B2M5_LEIMU	tr|E9B2M5|E9B2M5_LEIMU	1	1	1	>tr|E9B2M5|E9B2M5_LEIMU Chaperonin containing t-complex protein,putative OS=Leishmania mexicana (strain MHOM/GT/2001/U1103) GN=LMXM_31_1000 PE=3 SV=1
28.217	27.8604	27.7321	27.3852	27.6811	26.7836			7	7	7	45.7	45.7	45.7	16.674	0	72.957	1637200000	47	1.01763	1.57261	0.653161	2.16804	tr|E9B376|E9B376_LEIMU;tr|Q9GP00|Q9GP00_LEIIN;tr|E9BP61|E9BP61_LEIDB;tr|Q9U1E1|Q9U1E1_LEIMA;tr|B5APK3|B5APK3_LEIDO	tr|E9B376|E9B376_LEIMU;tr|Q9GP00|Q9GP00_LEIIN;tr|E9BP61|E9BP61_LEIDB;tr|Q9U1E1|Q9U1E1_LEIMA;tr|B5APK3|B5APK3_LEIDO	7;5;5;4;4	7;5;5;4;4	7;5;5;4;4	>tr|E9B376|E9B376_LEIMU Nucleoside diphosphate kinase OS=Leishmania mexicana (strain MHOM/GT/2001/U1103) GN=LMXM_31_2950 PE=3 SV=1;>tr|Q9GP00|Q9GP00_LEIIN Nucleoside diphosphate kinase OS=Leishmania infantum GN=ndpk PE=2 SV=1;>tr|E9BP61|E9BP61_LEIDB Nucleo
24.0364	23.7226	24.6064	23.6694	23.9244	24.6901			5	5	5	9.4	9.4	9.4	96.957	0	40.194	125700000	19	0.0226313	1.01902	0.0271893	0.0677661	tr|E9B384|E9B384_LEIMU;tr|E9BP70|E9BP70_LEIDB;tr|A4I8C5|A4I8C5_LEIIN;tr|Q4Q4X1|Q4Q4X1_LEIMA;tr|A4HKU6|A4HKU6_LEIBR;tr|A0A088RZ00|A0A088RZ00_9TRYP	tr|E9B384|E9B384_LEIMU	5;2;2;1;1;1	5;2;2;1;1;1	5;2;2;1;1;1	>tr|E9B384|E9B384_LEIMU Uncharacterized protein OS=Leishmania mexicana (strain MHOM/GT/2001/U1103) GN=LMXM_31_3010 PE=4 SV=1
20.1173	19.8138	19.5439	19.276	NaN	19.7492			2	2	2	6.5	6.5	6.5	50.577	0	11.771	6668800	3	0.466334	1.24176	0.312385	1.12708	tr|Q4Q4U1|Q4Q4U1_LEIMA;tr|E9B3B4|E9B3B4_LEIMU;tr|A4HKX6|A4HKX6_LEIBR;tr|A0A088RYN1|A0A088RYN1_9TRYP;tr|Q6S4V7|Q6S4V7_LEIMA;tr|E9BPA1|E9BPA1_LEIDB;tr|A4I8F6|A4I8F6_LEIIN	tr|Q4Q4U1|Q4Q4U1_LEIMA;tr|E9B3B4|E9B3B4_LEIMU;tr|A4HKX6|A4HKX6_LEIBR;tr|A0A088RYN1|A0A088RYN1_9TRYP;tr|Q6S4V7|Q6S4V7_LEIMA;tr|E9BPA1|E9BPA1_LEIDB;tr|A4I8F6|A4I8F6_LEIIN	2;2;1;1;1;1;1	2;2;1;1;1;1;1	2;2;1;1;1;1;1	>tr|Q4Q4U1|Q4Q4U1_LEIMA Dihydrolipoyl dehydrogenase OS=Leishmania major GN=GCVL-2 PE=4 SV=1;>tr|E9B3B4|E9B3B4_LEIMU Dihydrolipoyl dehydrogenase OS=Leishmania mexicana (strain MHOM/GT/2001/U1103) GN=LMXM_31_3310 PE=4 SV=1;>tr|A4HKX6|A4HKX6_LEIBR Dihydrolipo
30.0703	30.1561	29.6995	29.0939	29.7877	29.4428			19	19	4	28	28	5.4	80.572	0	323.31	6434400000	143	1.0254	1.44778	0.533843	2.18402	tr|E9B3L2|E9B3L2_LEIMU;sp|Q25293|HSP83_LEIIN;tr|E9AHM8|E9AHM8_LEIIN;tr|Q4Q4I0|Q4Q4I0_LEIMA;tr|Q4Q4I6|Q4Q4I6_LEIMA;tr|E9BPW6|E9BPW6_LEIDB;tr|E9BPW4|E9BPW4_LEIDB;tr|E9AHM9|E9AHM9_LEIIN;tr|Q29U49|Q29U49_LEIBR;tr|A4HL70|A4HL70_LEIBR;tr|A0A088S198|A0A088S198_9TRYP;sp|P27890|HSP83_LEIDO;tr|Q9TX07|Q9TX07_LEIBR;tr|F1CCS2|F1CCS2_LEIDO;tr|Q3LZT1|Q3LZT1_LEICH;tr|Q9NJT7|Q9NJT7_LEIMA;tr|Q3LZT4|Q3LZT4_LEICH;tr…	tr|E9B3L2|E9B3L2_LEIMU;sp|Q25293|HSP83_LEIIN;tr|E9AHM8|E9AHM8_LEIIN;tr|Q4Q4I0|Q4Q4I0_LEIMA;tr|Q4Q4I6|Q4Q4I6_LEIMA;tr|E9BPW6|E9BPW6_LEIDB;tr|E9BPW4|E9BPW4_LEIDB;tr|E9AHM9|E9AHM9_LEIIN;tr|Q29U49|Q29U49_LEIBR;tr|A4HL70|A4HL70_LEIBR;tr|A0A088S198|A0A088S198_9TRYP	19;15;13;13;13;12;12;12;11;11;11;8;8;7;6;4;4;4;3;2;2;2;2;1	19;15;13;13;13;12;12;12;11;11;11;8;8;7;6;4;4;4;3;2;2;2;2;1	4;3;4;4;4;3;3;3;4;4;4;1;1;2;1;0;2;1;1;2;0;1;1;0	>tr|E9B3L2|E9B3L2_LEIMU Heat shock protein 83-1 OS=Leishmania mexicana (strain MHOM/GT/2001/U1103) GN=LMXM_32_0312 PE=3 SV=1;>sp|Q25293|HSP83_LEIIN Heat shock protein 83-1 OS=Leishmania infantum GN=HSP83-1 PE=3 SV=2;>tr|E9AHM8|E9AHM8_LEIIN Heat shock prote
24.9608	24.4112	24.5316	24.0597	24.3432	24.3468			4	4	3	12.7	12.7	9.5	51.682	0	31.026	173770000	11	0.936626	1.30551	0.384619	2.00307	tr|E9B3Z8|E9B3Z8_LEIMU;tr|Q4Q426|Q4Q426_LEIMA;tr|E9BQA2|E9BQA2_LEIDB;tr|A4I933|A4I933_LEIIN;tr|E9BMX8|E9BMX8_LEIDB;tr|A4I6X9|A4I6X9_LEIIN	tr|E9B3Z8|E9B3Z8_LEIMU;tr|Q4Q426|Q4Q426_LEIMA;tr|E9BQA2|E9BQA2_LEIDB;tr|A4I933|A4I933_LEIIN	4;3;2;2;1;1	4;3;2;2;1;1	3;2;1;1;0;0	>tr|E9B3Z8|E9B3Z8_LEIMU Putative peptidase M20/M25/M40 OS=Leishmania mexicana (strain MHOM/GT/2001/U1103) GN=LMXM_32_1610 PE=4 SV=1;>tr|Q4Q426|Q4Q426_LEIMA Putative peptidase M20/M25/M40 OS=Leishmania major GN=LMJF_33_1610 PE=4 SV=1;>tr|E9BQA2|E9BQA2_LEIDB
NaN	23.2293	22.1955	22.7331	NaN	23.8482			1	1	1	29.3	29.3	29.3	83.318	0.0038911	6.2275	31536000	6	0.278736	0.66977	-0.578263	-0.760596	tr|E9B466|E9B466_LEIMU	tr|E9B466|E9B466_LEIMU	1	1	1	>tr|E9B466|E9B466_LEIMU Uncharacterized protein OS=Leishmania mexicana (strain MHOM/GT/2001/U1103) GN=LMXM_32_2270 PE=4 SV=1
21.2339	20.2614	NaN	NaN	NaN	NaN			1	1	1	4.3	4.3	4.3	60.828	0	71.41	5437900	2	0	#VALUE!	NaN	0	tr|E9B476|E9B476_LEIMU	tr|E9B476|E9B476_LEIMU	1	1	1	>tr|E9B476|E9B476_LEIMU Uncharacterized protein OS=Leishmania mexicana (strain MHOM/GT/2001/U1103) GN=LMXM_32_2370 PE=4 SV=1
24.0534	23.5379	23.8198	23.1785	NaN	23.7599			1	1	1	2.2	2.2	2.2	56.275	0.0021413	6.7195	78190000	1	0.47896	1.26097	0.334536	1.15446	tr|E9B483|E9B483_LEIMU	tr|E9B483|E9B483_LEIMU	1	1	1	>tr|E9B483|E9B483_LEIMU Uncharacterized protein OS=Leishmania mexicana (strain MHOM/GT/2001/U1103) GN=LMXM_32_2440 PE=4 SV=1
22.5333	22.0216	21.8137	21.9335	22.3313	22.182			2	2	2	7.4	7.4	7.4	55.902	0	67.022	35227000	14	0.0363946	0.982048	-0.0261351	-0.107439	tr|E9B496|E9B496_LEIMU;tr|E9BPK8|E9BPK8_LEIDB;tr|A4I996|A4I996_LEIIN;tr|Q4Q3T0|Q4Q3T0_LEIMA	tr|E9B496|E9B496_LEIMU;tr|E9BPK8|E9BPK8_LEIDB;tr|A4I996|A4I996_LEIIN;tr|Q4Q3T0|Q4Q3T0_LEIMA	2;1;1;1	2;1;1;1	2;1;1;1	>tr|E9B496|E9B496_LEIMU Putative aminopeptidase OS=Leishmania mexicana (strain MHOM/GT/2001/U1103) GN=LMXM_32_2570 PE=4 SV=1;>tr|E9BPK8|E9BPK8_LEIDB Aminopeptidase, putative OS=Leishmania donovani (strain BPK282A1) GN=LDBPK_332700 PE=4 SV=1;>tr|A4I996|A4I9
21.1513	21.4689	21.6706	20.0328	21.138	19.6022			1	1	1	3.8	3.8	3.8	57.031	0.0022523	7.0584	10086000	2	1.14483	2.25421	1.17262	2.43437	tr|E9B4B3|E9B4B3_LEIMU	tr|E9B4B3|E9B4B3_LEIMU	1	1	1	>tr|E9B4B3|E9B4B3_LEIMU Uncharacterized protein OS=Leishmania mexicana (strain MHOM/GT/2001/U1103) GN=LMXM_32_2730 PE=4 SV=1
24.8289	24.4447	23.6858	23.4706	24.025	24.079			4	4	4	14.9	14.9	14.9	63.714	0	38.177	144390000	16	0.522855	1.37708	0.461611	1.18952	tr|E9B4H4|E9B4H4_LEIMU;tr|I3VJM0|I3VJM0_LEIDO;tr|L7UZN5|L7UZN5_LEIDO;tr|L7V2W8|L7V2W8_LEIDO;tr|I3VJM7|I3VJM7_9TRYP;tr|I3VJM4|I3VJM4_LEIIN;tr|I3VJM1|I3VJM1_LEIDO;tr|E9BQG2|E9BQG2_LEIDB;tr|A2CIM6|A2CIM6_LEIIN;tr|A2CIL3|A2CIL3_LEIDO;tr|A2CIL1|A2CIL1_LEIIN;tr|A2CIK8|A2CIK8_LEIDO;tr|A2CIK6|A2CIK6_LEIDO;tr|A2CIK1|A2CIK1_LEIIN;tr|A2CIJ8|A2CIJ8_LEIIN;tr|Q8I911|Q8I911_LEIAM;tr|A2CIM9|A2CIM9_LEITR;tr|I3VJL…	tr|E9B4H4|E9B4H4_LEIMU;tr|I3VJM0|I3VJM0_LEIDO;tr|L7UZN5|L7UZN5_LEIDO;tr|L7V2W8|L7V2W8_LEIDO;tr|I3VJM7|I3VJM7_9TRYP;tr|I3VJM4|I3VJM4_LEIIN;tr|I3VJM1|I3VJM1_LEIDO;tr|E9BQG2|E9BQG2_LEIDB;tr|A2CIM6|A2CIM6_LEIIN;tr|A2CIL3|A2CIL3_LEIDO;tr|A2CIL1|A2CIL1_LEIIN;tr|A2CIK8|A2CIK8_LEIDO;tr|A2CIK6|A2CIK6_LEIDO;tr|A2CIK1|A2CIK1_LEIIN;tr|A2CIJ8|A2CIJ8_LEIIN;tr|Q8I911|Q8I911_LEIAM;tr|A2CIM9|A2CIM9_LEITR;tr|I3VJL…	4;3;3;3;3;3;3;3;3;3;3;3;3;3;3;3;3;2;1;1;1;1;1;1;1;1;1;1;1;1;1;1;1;1	4;3;3;3;3;3;3;3;3;3;3;3;3;3;3;3;3;2;1;1;1;1;1;1;1;1;1;1;1;1;1;1;1;1	4;3;3;3;3;3;3;3;3;3;3;3;3;3;3;3;3;2;1;1;1;1;1;1;1;1;1;1;1;1;1;1;1;1	>tr|E9B4H4|E9B4H4_LEIMU Glucose-6-phosphate 1-dehydrogenase OS=Leishmania mexicana (strain MHOM/GT/2001/U1103) GN=LMXM_33_0080 PE=3 SV=1;>tr|I3VJM0|I3VJM0_LEIDO Glucose-6-phosphate 1-dehydrogenase (Fragment) OS=Leishmania donovani GN=g6pdh PE=3 SV=1;>tr|L7
20.5699	20.7358	20.7215	20.3104	20.6746	21.3643			1	1	1	7.3	7.3	7.3	24.529	0.0020619	6.5393	11575000	1	0.125366	0.928279	-0.10737	-0.342432	tr|E9B4H8|E9B4H8_LEIMU	tr|E9B4H8|E9B4H8_LEIMU	1	1	1	>tr|E9B4H8|E9B4H8_LEIMU Putative adenylate kinase OS=Leishmania mexicana (strain MHOM/GT/2001/U1103) GN=LMXM_33_0110 PE=3 SV=1
27.416	26.9445	26.1907	26.5269	27.3942	27.149			5	5	1	22.3	22.3	5.9	223.81	0	123.14	943880000	39	0.145992	0.887006	-0.172985	-0.392787	tr|E9B4N8|E9B4N8_LEIMU;tr|Q4Q3D8|Q4Q3D8_LEIMA	tr|E9B4N8|E9B4N8_LEIMU;tr|Q4Q3D8|Q4Q3D8_LEIMA	5;3	5;3	1;1	>tr|E9B4N8|E9B4N8_LEIMU Putative uncharacterized protein OS=Leishmania mexicana (strain MHOM/GT/2001/U1103) GN=LMXM_33_0690 PE=4 SV=1;>tr|Q4Q3D8|Q4Q3D8_LEIMA Uncharacterized protein OS=Leishmania major GN=LMJF_34_0690 PE=4 SV=1
26.0526	24.8092	24.8899	25.7668	24.9347	25.5018			1	1	1	3.6	3.6	3.6	251.28	0	7.8069	341560000	19	0.116203	0.90096	-0.150465	-0.319641	tr|E9B544|E9B544_LEIMU	tr|E9B544|E9B544_LEIMU	1	1	1	>tr|E9B544|E9B544_LEIMU Putative uncharacterized protein OS=Leishmania mexicana (strain MHOM/GT/2001/U1103) GN=LMXM_33_2530 PE=4 SV=1
20.5179	19.8596	19.2541	19.3686	19.3086	18.8667			1	1	1	5.7	5.7	5.7	30.971	0	11.434	6251900	4	0.809383	1.61987	0.69588	1.74953	tr|E9B5S4|E9B5S4_LEIMU	tr|E9B5S4|E9B5S4_LEIMU	1	1	1	>tr|E9B5S4|E9B5S4_LEIMU Enoyl-CoA hydratase/isomerase family protein,conserved OS=Leishmania mexicana (strain MHOM/GT/2001/U1103) GN=LMXM_34_0360 PE=4 SV=1
23.3341	22.0955	23.3595	23.5495	23.6178	23.5128			2	2	2	2.5	2.5	2.5	126.69	0	14.117	67497000	4	0.685475	0.646034	-0.630318	-1.5069	tr|E9B6I5|E9B6I5_LEIMU;tr|E9BSI1|E9BSI1_LEIDB;tr|E9AFD0|E9AFD0_LEIMA;tr|A4IBJ4|A4IBJ4_LEIIN;tr|A4HMX3|A4HMX3_LEIBR;tr|A0A088SJB7|A0A088SJB7_9TRYP	tr|E9B6I5|E9B6I5_LEIMU;tr|E9BSI1|E9BSI1_LEIDB;tr|E9AFD0|E9AFD0_LEIMA;tr|A4IBJ4|A4IBJ4_LEIIN;tr|A4HMX3|A4HMX3_LEIBR;tr|A0A088SJB7|A0A088SJB7_9TRYP	2;1;1;1;1;1	2;1;1;1;1;1	2;1;1;1;1;1	>tr|E9B6I5|E9B6I5_LEIMU Putative ubiquitin-activating enzyme e1 OS=Leishmania mexicana (strain MHOM/GT/2001/U1103) GN=LMXM_34_3060 PE=4 SV=1;>tr|E9BSI1|E9BSI1_LEIDB Ubiquitin-activating enzyme e1, putative OS=Leishmania donovani (strain BPK282A1) GN=LDBPK_
26.4173	26.1197	25.8998	24.3857	26.0759	26.007			2	2	2	10.9	10.9	10.9	21.837	0	13.686	409910000	1	0.500941	1.57578	0.656068	1.14641	tr|E9B6X6|E9B6X6_LEIMU;tr|E9BSX3|E9BSX3_LEIDB;tr|A4IBY7|A4IBY7_LEIIN	tr|E9B6X6|E9B6X6_LEIMU;tr|E9BSX3|E9BSX3_LEIDB;tr|A4IBY7|A4IBY7_LEIIN	2;1;1	2;1;1	2;1;1	>tr|E9B6X6|E9B6X6_LEIMU Putative uncharacterized protein OS=Leishmania mexicana (strain MHOM/GT/2001/U1103) GN=LMXM_34_4470 PE=4 SV=1;>tr|E9BSX3|E9BSX3_LEIDB Uncharacterized protein OS=Leishmania donovani (strain BPK282A1) GN=LDBPK_354540 PE=4 SV=1;>tr|A4I
25.6353	25.4636	25.4083	24.9543	25.4808	23.9956			2	2	2	31.8	31.8	31.8	11.58	0	14.342	308450000	17	0.719268	1.6157	0.69216	1.57281	tr|E9B701|E9B701_LEIMU	tr|E9B701|E9B701_LEIMU	2	2	2	>tr|E9B701|E9B701_LEIMU Putative glycine cleavage system H protein OS=Leishmania mexicana (strain MHOM/GT/2001/U1103) GN=LMXM_34_4720 PE=3 SV=1
21.8297	NaN	21.8628	NaN	NaN	NaN			1	1	1	6.5	6.5	6.5	42.229	0	8.4269	10027000	2	0	#VALUE!	NaN	0	tr|E9B709|E9B709_LEIMU	tr|E9B709|E9B709_LEIMU	1	1	1	>tr|E9B709|E9B709_LEIMU Putative uncharacterized protein OS=Leishmania mexicana (strain MHOM/GT/2001/U1103) GN=LMXM_34_4810 PE=4 SV=1
26.6036	26.6992	26.2806	26.4549	28.6613	26.7402			3	3	3	7.9	7.9	7.9	34.855	0	22.538	1010500000	14	0.465212	0.591451	-0.75767	-1.07574	tr|G8FRC4|G8FRC4_LEITA;tr|Q86GJ3|Q86GJ3_LEIAM;tr|E9B0S5|E9B0S5_LEIMU;tr|E9B0S4|E9B0S4_LEIMU	tr|G8FRC4|G8FRC4_LEITA;tr|Q86GJ3|Q86GJ3_LEIAM	3;2;1;1	3;2;1;1	3;2;1;1	>tr|G8FRC4|G8FRC4_LEITA Single strand nuclease OS=Leishmania tarentolae PE=4 SV=1;>tr|Q86GJ3|Q86GJ3_LEIAM P4 nuclease OS=Leishmania amazonensis PE=2 SV=1
27.2231	27.256	27.3525	27.9648	27.2183	28.452			1	1	1	15.2	15.2	15.2	9.7077	0	7.5496	1637200000	15	0.766866	0.659219	-0.60117	-1.66594	tr|Q0ZKZ9|Q0ZKZ9_LEITR;tr|Q0ZKZ8|Q0ZKZ8_LEITR;tr|K7PPB5|K7PPB5_LEITR;tr|K7PNR1|K7PNR1_LEITR;tr|K7PNR0|K7PNR0_LEITR;tr|K7PKP4|K7PKP4_LEITR;tr|K7PKP2|K7PKP2_LEITR;tr|K7PK76|K7PK76_LEITR	tr|Q0ZKZ9|Q0ZKZ9_LEITR;tr|Q0ZKZ8|Q0ZKZ8_LEITR;tr|K7PPB5|K7PPB5_LEITR;tr|K7PNR1|K7PNR1_LEITR;tr|K7PNR0|K7PNR0_LEITR;tr|K7PKP4|K7PKP4_LEITR;tr|K7PKP2|K7PKP2_LEITR;tr|K7PK76|K7PK76_LEITR	1;1;1;1;1;1;1;1	1;1;1;1;1;1;1;1	1;1;1;1;1;1;1;1	>tr|Q0ZKZ9|Q0ZKZ9_LEITR Truncated cysteine proteinase (Fragment) OS=Leishmania tropica GN=cpb PE=3 SV=1;>tr|Q0ZKZ8|Q0ZKZ8_LEITR Cysteine proteinase (Fragment) OS=Leishmania tropica GN=cpb PE=3 SV=1;>tr|K7PPB5|K7PPB5_LEITR Cysteine protease OS=Leishmania tr
26.0799	25.6601	25.3092	25.8428	26.638	25.232			7	7	0	29.8	29.8	0	51.364	0	58.696	448370000	26	0.181461	0.857859	-0.221188	-0.476661	tr|Q0GU43|Q0GU43_LEIAM	tr|Q0GU43|Q0GU43_LEIAM	7	7	0	>tr|Q0GU43|Q0GU43_LEIAM Trypanothione reductase (Fragment) OS=Leishmania amazonensis GN=tr PE=3 SV=1
31.1785	30.2957	30.7844	30.2303	29.4308	30.4242			17	17	6	52.3	52.3	23.1	49.775	0	323.31	11210000000	341	0.847451	1.65226	0.724445	1.82478	tr|Q1A5Y2|Q1A5Y2_LEITA;tr|Q4QGC5|Q4QGC5_LEIMA;tr|Q45KF9|Q45KF9_LEICH;tr|Q25262|Q25262_LEIDO;tr|I3W8N6|I3W8N6_LEIDO;tr|E9BBA8|E9BBA8_LEIDB;tr|E9AGJ8|E9AGJ8_LEIIN;tr|A4H727|A4H727_LEIBR;tr|A0A088RKI3|A0A088RKI3_9TRYP;tr|E9AGK7|E9AGK7_LEIIN;tr|E9AP62|E9AP62_LEIMU;tr|E8NHR0|E8NHR0_LEIMU;tr|Q9GU32|Q9GU32_LEIMA;tr|A4HVG1|A4HVG1_LEIIN;tr|E8NHQ9|E8NHQ9_LEIMU;tr|A4HHS1|A4HHS1_LEIBR;tr|A4H729|A4H729_LEIBR	tr|Q1A5Y2|Q1A5Y2_LEITA;tr|Q4QGC5|Q4QGC5_LEIMA;tr|Q45KF9|Q45KF9_LEICH;tr|Q25262|Q25262_LEIDO;tr|I3W8N6|I3W8N6_LEIDO;tr|E9BBA8|E9BBA8_LEIDB;tr|E9AGJ8|E9AGJ8_LEIIN;tr|A4H727|A4H727_LEIBR;tr|A0A088RKI3|A0A088RKI3_9TRYP;tr|E9AGK7|E9AGK7_LEIIN;tr|E9AP62|E9AP62_LEIMU;tr|E8NHR0|E8NHR0_LEIMU	17;16;16;16;16;16;16;16;16;16;16;12;5;5;4;4;1	17;16;16;16;16;16;16;16;16;16;16;12;5;5;4;4;1	6;5;5;5;5;5;5;5;5;5;5;5;0;4;0;0;1	>tr|Q1A5Y2|Q1A5Y2_LEITA Alpha-tubulin OS=Leishmania tarentolae PE=3 SV=1;>tr|Q4QGC5|Q4QGC5_LEIMA Alpha tubulin OS=Leishmania major GN=LMJF_13_0280 PE=3 SV=1;>tr|Q45KF9|Q45KF9_LEICH Alpha-tubulin OS=Leishmania chagasi GN=Tub PE=3 SV=1;>tr|Q25262|Q25262_LEID
21.836	21.0887	22.0242	22.0606	23.1768	20.9179			10	1	1	24.5	4.8	4.8	70.608	0	31.653	30767000	9	0.220146	0.756739	-0.402133	-0.564837	tr|Q4Q740|Q4Q740_LEIMA	tr|Q4Q740|Q4Q740_LEIMA	10	1	1	>tr|Q4Q740|Q4Q740_LEIMA Putative heat shock 70-related protein 1,mitochondrial OS=Leishmania major GN=LMJF_30_2550 PE=3 SV=1
23.6582	23.1122	23.2934	22.8613	22.1184	22.7929			2	2	2	10.8	10.8	10.8	32.312	0	11.965	58090000	2	1.2522	1.69791	0.76376	2.66754	tr|Q4QA41|Q4QA41_LEIMA;tr|A4HEG4|A4HEG4_LEIBR;tr|A0A088RSN4|A0A088RSN4_9TRYP;tr|E9AXD1|E9AXD1_LEIMU;tr|E9BHF9|E9BHF9_LEIDB;tr|A4I195|A4I195_LEIIN	tr|Q4QA41|Q4QA41_LEIMA;tr|A4HEG4|A4HEG4_LEIBR;tr|A0A088RSN4|A0A088RSN4_9TRYP;tr|E9AXD1|E9AXD1_LEIMU;tr|E9BHF9|E9BHF9_LEIDB;tr|A4I195|A4I195_LEIIN	2;1;1;1;1;1	2;1;1;1;1;1	2;1;1;1;1;1	>tr|Q4QA41|Q4QA41_LEIMA Uncharacterized protein OS=Leishmania major GN=LMJF_25_0540 PE=4 SV=1;>tr|A4HEG4|A4HEG4_LEIBR Uncharacterized protein OS=Leishmania braziliensis GN=LbrM_25_2210 PE=4 SV=1;>tr|A0A088RSN4|A0A088RSN4_9TRYP Uncharacterized protein OS=Le
23.074	NaN	23.1927	23.2201	22.6195	22.6626			2	2	2	5.9	5.9	5.9	53.87	0	11.384	40138000	2	0.49092	1.23056	0.299313	1.1804	tr|Q4QA85|Q4QA85_LEIMA;tr|E9BHB5|E9BHB5_LEIDB;tr|E9AX87|E9AX87_LEIMU;tr|A4I153|A4I153_LEIIN	tr|Q4QA85|Q4QA85_LEIMA;tr|E9BHB5|E9BHB5_LEIDB;tr|E9AX87|E9AX87_LEIMU;tr|A4I153|A4I153_LEIIN	2;1;1;1	2;1;1;1	2;1;1;1	>tr|Q4QA85|Q4QA85_LEIMA Uncharacterized protein OS=Leishmania major GN=LMJF_25_0110 PE=4 SV=1;>tr|E9BHB5|E9BHB5_LEIDB Uncharacterized protein OS=Leishmania donovani (strain BPK282A1) GN=LDBPK_250110 PE=4 SV=1;>tr|E9AX87|E9AX87_LEIMU Putative uncharacterize
22.4561	23.1415	22.9325	23.3629	NaN	23.237			1	1	1	3	3	3	67.258	0.0058027	6.1768	42650000	1	0.733897	0.728698	-0.456608	-1.71665	tr|Q4QBZ5|Q4QBZ5_LEIMA	tr|Q4QBZ5|Q4QBZ5_LEIMA	1	1	1	>tr|Q4QBZ5|Q4QBZ5_LEIMA Putative histone deacetylase OS=Leishmania major GN=LMJF_21_1870 PE=4 SV=1
24.7236	24.5992	24.471	24.1013	23.4055	24.264			3	1	1	13.6	7.3	7.3	31.822	0	217.04	152470000	19	1.1607	1.59587	0.674347	2.46831	tr|Q4QI44|Q4QI44_LEIMA;tr|Q4QI38|Q4QI38_LEIMA	tr|Q4QI44|Q4QI44_LEIMA;tr|Q4QI38|Q4QI38_LEIMA	3;3	1;1	1;1	>tr|Q4QI44|Q4QI44_LEIMA Uncharacterized protein OS=Leishmania major GN=LMJF_08_1225 PE=4 SV=1;>tr|Q4QI38|Q4QI38_LEIMA Uncharacterized protein OS=Leishmania major GN=LMJF_08_1270 PE=4 SV=1
23.7328	23.4972	23.6048	23.6086	NaN	23.4065			9	1	1	50.2	4.4	4.4	27.892	0	10.777	63645000	2	0.361349	1.07475	0.104	0.898441	tr|Q66VD0|Q66VD0_LEIDO	tr|Q66VD0|Q66VD0_LEIDO	9	1	1	>tr|Q66VD0|Q66VD0_LEIDO Alpha tubulin (Fragment) OS=Leishmania donovani PE=2 SV=1
22.2234	23.1591	22.8167	22.7827	23.422	23.0154			2	1	1	10.2	4.4	4.4	29.429	0.005814	6.1835	46275000	1	0.441142	0.789889	-0.340279	-1.02782	tr|Q6Y9S1|Q6Y9S1_LEIMA;tr|Q9NGR1|Q9NGR1_LEIMA;tr|Q9NGR0|Q9NGR0_LEIMA;tr|Q95UN7|Q95UN7_LEITR	tr|Q6Y9S1|Q6Y9S1_LEIMA;tr|Q9NGR1|Q9NGR1_LEIMA;tr|Q9NGR0|Q9NGR0_LEIMA;tr|Q95UN7|Q95UN7_LEITR	2;2;2;2	1;1;1;1	1;1;1;1	>tr|Q6Y9S1|Q6Y9S1_LEIMA 6-phosphogluconate dehydrogenase (Fragment) OS=Leishmania major PE=4 SV=1;>tr|Q9NGR1|Q9NGR1_LEIMA 6-phosphogluconate dehydrogenase, decarboxylating OS=Leishmania major GN=gnd PE=3 SV=2;>tr|Q9NGR0|Q9NGR0_LEIMA 6-phosphogluconate dehy
22.5365	22.2305	22.8581	22.7992	24.1968	22.1494			2	2	2	100	100	100	1.7288	0	12.87	57355000	7	0.330994	0.703802	-0.506759	-0.803602	tr|Q7JMY8|Q7JMY8_LEIIN	tr|Q7JMY8|Q7JMY8_LEIIN	2	2	2	>tr|Q7JMY8|Q7JMY8_LEIIN Heat shock protein 70 (Fragment) OS=Leishmania infantum GN=hsp70 PE=4 SV=1
24.8445	24.1447	24.3458	24.0969	23.2974	24.1827			4	4	4	18.3	18.3	18.3	31.864	0	27.845	149270000	15	0.770226	1.50104	0.585964	1.67253	tr|Q8MM02|Q8MM02_LEIDO;tr|Q7KXK6|Q7KXK6_LEITR;tr|A1YGN9|A1YGN9_9TRYP;tr|A1Y2E0|A1Y2E0_9TRYP;tr|A1Y2D9|A1Y2D9_LEIMA;tr|A1Y2D8|A1Y2D8_LEIMA;tr|A1Y2D7|A1Y2D7_LEITR;tr|A1Y2D6|A1Y2D6_LEITR;tr|A1Y2D5|A1Y2D5_LEIDO;tr|A1Y2D3|A1Y2D3_LEIIN;tr|Q95WV1|Q95WV1_LEIDO;tr|E9BMZ2|E9BMZ2_LEIDB;tr|E9B215|E9B215_LEIMU;tr|A4UTP6|A4UTP6_LEIDO;tr|A4I6Z4|A4I6Z4_LEIIN;sp|P22045|PGFS_LEIMA	tr|Q8MM02|Q8MM02_LEIDO;tr|Q7KXK6|Q7KXK6_LEITR;tr|A1YGN9|A1YGN9_9TRYP;tr|A1Y2E0|A1Y2E0_9TRYP;tr|A1Y2D9|A1Y2D9_LEIMA;tr|A1Y2D8|A1Y2D8_LEIMA;tr|A1Y2D7|A1Y2D7_LEITR;tr|A1Y2D6|A1Y2D6_LEITR;tr|A1Y2D5|A1Y2D5_LEIDO;tr|A1Y2D3|A1Y2D3_LEIIN;tr|Q95WV1|Q95WV1_LEIDO;tr|E9BMZ2|E9BMZ2_LEIDB;tr|E9B215|E9B215_LEIMU;tr|A4UTP6|A4UTP6_LEIDO;tr|A4I6Z4|A4I6Z4_LEIIN;sp|P22045|PGFS_LEIMA	4;4;3;3;3;3;3;3;3;3;3;3;3;3;3;3	4;4;3;3;3;3;3;3;3;3;3;3;3;3;3;3	4;4;3;3;3;3;3;3;3;3;3;3;3;3;3;3	>tr|Q8MM02|Q8MM02_LEIDO Prostaglandin F2-alpha synthase OS=Leishmania donovani GN=pgfs PE=2 SV=1;>tr|Q7KXK6|Q7KXK6_LEITR Prostaglandin F2-alpha synthase OS=Leishmania tropica GN=pgfs PE=2 SV=1;>tr|A1YGN9|A1YGN9_9TRYP Prostaglandin f2-alpha synthase (Fragme
25.6875	24.9777	24.9881	25.3943	26.4706	24.228			5	5	5	27.6	27.6	27.6	35.011	0	33.68	312940000	8	0.0747027	0.903436	-0.146506	-0.212686	tr|Q9NJY3|Q9NJY3_LEIPI;tr|Q6RWD7|Q6RWD7_LEIDO;tr|A4K7S4|A4K7S4_LEIDO	tr|Q9NJY3|Q9NJY3_LEIPI	5;1;1	5;1;1	5;1;1	>tr|Q9NJY3|Q9NJY3_LEIPI Single strand-specific nuclease OS=Leishmania pifanoi GN=P-4 PE=2 SV=1
